# Supplementary material for: Comparative Analysis of Meat Quality and Flavor Among Four Categories of Mongolian Horses
Source: Foods. 2026 Jun 5;15(11):2044. doi: 10.3390/foods15112044 (PMC13256809; doi:10.3390/foods15112044)
Supplement: Supplementary file 1 [file foods-15-02044-s001.zip]

Archive with 5 entries (4 files):
- foods-4318301-Supplementary Materials/
- foods-4318301-Supplementary Materials/Supplementary Material S1.xlsx
- foods-4318301-Supplementary Materials/Supplementary Material S2.xlsx
- foods-4318301-Supplementary Materials/Supplementary Material S3.pdf
- foods-4318301-Supplementary Materials/Supplementary Tables.pdf
