# Supplementary material for: Comparative Analysis of Meat Quality and Flavor Among Four Categories of Mongolian Horses
Source: Foods. 2026 Jun 5;15(11):2044. doi: 10.3390/foods15112044 (PMC13256809; doi:10.3390/foods15112044)
Supplement: Supplementary file 1 [file foods-15-02044-s001.zip › foods-4318301-Supplementary Materials/Supplementary Material S1.xlsx]

## Sheet: shee1
Index	Compounds	物质	Class I	物质一级分类	Class II	物质二级分类	碳链长度 (Carbon chain length)	链不饱和度 (Chain unsaturation)	Q1 (Da)	Molecular Weight	Ionization model	Formula	WS-1	WS-2	WS-3	WS-4	WS-5	BC-1	BC-2	BC-3	BC-4	BC-5	BE-1	BE-2	BE-3	BE-4	BE-5	WZ-1	WZ-2	WZ-3	WZ-4	WZ-5	QC01	QC02	QC03	cpd_ID	HMDB	lipidmaps ID	Pubchem CID	CAS	ChEBI	Metlin	kegg_map
LIPID-N-0001	taurolithocholicacid-3-sulfate	牛磺石胆酸-3-硫酸盐	ST	甾醇脂类	BA	胆汁酸	-	-	281.1	563.258667	[M-H]-	C26H45NO8S2	0.0499229584	0.0495528669	0.0679361812	0.0760493827	0.0786290323	0.0492878942	0.0599194361	0.0417369727	0.0510912698	0.0742206828	0.0328571429	0.0421747967	0.0476612506	0.0573810692	0.0421651013	0.0678127985	0.0644511581	0.0644997461	0.0606673407	0.0544015826	0.0625	0.0625	0.0461	C03642	HMDB0002580	LMST05020003	440071	15324-65-9	440071	-	ko04976
LIPID-N-0002	Dehydrolithocholicacid	脱氢石胆酸	ST	甾醇脂类	BA	胆汁酸	-	-	373.5	374.282104	[M-H]-	C24H38O3	0.0342578326	0.0478169385	0.0597014925	0.0385185185	0.0841733871	0.0518819939	0.0730110775	0.0347890819	0.068452381	0.0628401781	0.0412315271	0.0299288618	0.0334810438	0.0613045611	0.074147306	0.101241643	0.0750251762	0.0650076181	0.0631951466	0.0539070227	0.0287	0.0274	0.03095	-	-	LMST04010127	5283906	1553-56-6	-	-	-
LIPID-N-0003	isolithocholicacid	异石胆酸	ST	甾醇脂类	BA	胆汁酸	-	-	375.5	376.29776	[M-H]-	C24H40O3	0.0462763225	0.0503945292	0.0382398353	0.037382716	0.0380544355	0.0290437436	0.0290533736	0.0194540943	0.0218253968	0.036516576	0.0342364532	0.0342479675	0.0322008863	0.0311917607	0.0326742462	0.0749761223	0.058408862	0.02595226	0.0611729019	0.0662710188	0.03955	0.02815	0.0483	C17658	HMDB0000717	LMST04010004	164853	1534-35-6	164853	-	-
LIPID-N-0006	Ursodeoxycholicacid	熊脱氧胆酸	ST	甾醇脂类	BA	胆汁酸	-	-	391.5	392.292664	[M-H]-	C24H40O4	0.0251155624	0.0799579169	0.0322696861	0.0442962963	0.0534274194	0.0212105799	0.0472809668	0.014292804	0.0447420635	0.0766947056	0.0211330049	0.0256097561	0.0630231413	0.0510053948	0.0257538309	0.140878701	0.0533736153	0.0771965465	0.0586450961	0.107814045	0.0585	0.04125	0.0585	C07880	HMDB0000946	LMST04010033	31401	128-13-2	31401	-	-
LIPID-N-0010	Ursocholicacid	熊胆酸	ST	甾醇脂类	BA	胆汁酸	-	-	407.4	408.287567	[M-H]-	C24H40O5	0.950179764	0.810099947	1.54400412	1.74320988	2.40423387	0.788402848	1.30916415	0.495781638	0.838293651	1.37555666	1.04433498	0.650406504	0.86164451	0.84355076	0.78101829	2.0487106	2.14501511	1.50837989	1.65824065	1.07814045	1.095	1.255	1.275	C17644	HMDB0000917	LMST04010088	122340	2955-27-3	122340	-	-
LIPID-N-0012	Glycochenodeoxycholicacid	甘氨鹅脱氧胆酸	ST	甾醇脂类	BA	胆汁酸	-	-	448.5	449.314117	[M-H]-	C26H43NO5	0.00412942989	0.00326144135	0.00257848688	0.00155555556	0.00357358871	0.00278738555	0.00265357503	0.00285359801	0.00283234127	0.00305294409	0.00266995074	0.0031504065	0.00244707041	0.00324668955	0.00263470094	0.00169054441	0.00162134945	0.00277805993	0.00296764408	0.00223541048	0.002535	0.00256	0.00248	C05466	HMDB0000637	LMST05030008	22833540	640-79-9	22833540	-	ko00120,ko04976,ko04979
LIPID-N-0013	Glycoursodeoxycholicacid	甘氨熊脱氧胆酸	ST	甾醇脂类	BA	胆汁酸	-	-	448.5	449.314117	[M-H]-	C24H38O3	0.00281972265	0.00193056286	0.00194544519	0.00179259259	0.00211693548	0.00237538149	0.00259315206	0.00147890819	0.00234623016	0.000831271648	0.00185221675	0.00389227642	0.00265386509	0.00333987249	0.00223924864	0.00136103152	0.00126888218	0.00130015236	0.00175429727	0.00207220574	0.002265	0.00245	0.00235	-	HMDB0000708	LMST05030016	12310288	64480-66-6	12310288	-	-
LIPID-N-0014	lithocholicacid-3-sulfate	石胆酸-3-硫酸盐	ST	甾醇脂类	BA	胆汁酸	-	-	455.6	456.254547	[M-H]-	C24H38O3	0.0960451977	0.114150447	0.171384457	0.213333333	0.219758065	0.0818921668	0.11530715	0.0779156328	0.109623016	0.170707571	0.104433498	0.0950203252	0.113737075	0.117704757	0.128027682	0.225883477	0.237663646	0.18131031	0.154701719	0.136498516	0.13	0.149	0.16	-	HMDB0000907	LMST05020015	10253562	34669-57-3	10253562	-	-
LIPID-N-0015	Glycocholicacid	甘氨胆酸	ST	甾醇脂类	BA	胆汁酸	-	-	464.4	465.309052	[M-H]-	C26H43NO6	1.52542373	1.51499211	2.06381884	2.24691358	2.48991935	1.15462869	1.27391742	1.25062035	1.68154762	1.8258288	1.40394089	1.2195122	1.53618907	1.23589995	1.28027682	2.15377268	2.24572004	1.92991366	2.04246714	1.60237389	1.835	1.85	1.66	C01921	HMDB0000138	LMST05030001	23617285	475-31-0	23617285	-	ko00120,ko01100,ko04976,ko04979
LIPID-P-0048	Carnitine C16:2	肉碱 C16:2	FA	脂肪酰类	CAR	酰基肉碱	16	2	396.3125115	395.303559	[M+H]+	C23H41NO4	0.248587571	0.115728564	0.0753474009	0.819753086	0.0280241935	0.0594099695	0.0316213494	0.0260049628	0.202380952	0.0143889164	0.0595073892	0.010101626	0.0108911866	0.0180872977	0.0124962926	0.0368672397	0.0793554884	0.0473336719	0.0343781598	0.0356083086	0.0804	0.0792	0.0856	C02301	HMDB0013334	LMFA07070021	71464545	1911579-97-9	-	-	ko04714
LIPID-P-0047	Carnitine C14:2	肉碱 C14:2	FA	脂肪酰类	CAR	酰基肉碱	14	2	368.2811015	367.272259	[M+H]+	C21H37NO4	0.0770416025	0.0347185692	0.0265568708	0.163753086	0.00631048387	0.023397762	0.0100100705	0.00720595533	0.0827380952	0.00670954973	0.0366502463	0.00542682927	0.00386016741	0.00976949485	0.00403361345	0.0130850048	0.0326283988	0.0209243271	0.016966633	0.0106824926	0.026	0.024	0.026	C02301	HMDB0013331	LMFA07070020	71464539	-	-	-	ko04714
LIPID-P-0046	Carnitine C10:2	肉碱 C10:2	FA	脂肪酰类	CAR	酰基肉碱	10	2	312.2182815	311.209659	[M+H]+	C17H29NO4	0.0390344119	0.00601788532	0.00364384972	0.0456296296	0.00237903226	0.00537131231	0.00314199396	0.00462531017	0.00795634921	0.00300841168	0.00902463054	0.00231707317	0.00113244707	0.00333496812	0.00284725655	0.00198662846	0.00322255791	0.00442864398	0.00252780586	0.00166172107	0.00698	0.0066	0.00674	C02301	-	LMFA07070015	71464496	-	-	-	ko04714
LIPID-P-0045	Carnitine C18:1-OH	肉碱 C18:1-OH	FA	脂肪酰类	CAR	酰基肉碱	18	1	442.3545415	441.345424	[M+H]+	C25H47NO5	1.47303544	0.433456076	0.177045805	3.29876543	0.0804435484	0.372329603	0.0870090634	0.125062035	0.261904762	0.06412667	0.120788177	0.0487804878	0.0309207287	0.118489456	0.0377656945	0.0769818529	0.0757301108	0.201320467	0.0806875632	0.108011869	0.29	0.284	0.292	C02301	HMDB0013339	LMFA07070025	71464558	-	-	-	ko04714
LIPID-P-0044	Carnitine C22:1	肉碱 C22:1	FA	脂肪酰类	CAR	酰基肉碱	22	1	482.41876	481.413109	[M+H]+	C29H55NO4	0.0077452491	0.00511309837	0.00644364385	0.0103308642	0.0083266129	0.00622583927	0.00690835851	0.00391066998	0.00567460317	0.00269173676	0.00461083744	0.00282520325	0.00661742984	0.00321726336	0.00322293623	0.0136771729	0.0110171198	0.00487557136	0.00734074823	0.0112759644	0.0064	0.00648	0.00658	C02301	-	-	-	-	-	-	ko04714
LIPID-P-0043	Carnitine C20:1	肉碱 C20:1	FA	脂肪酰类	CAR	酰基肉碱	20	1	454.39325	453.381809	[M+H]+	C27H51NO4	0.0277349769	0.0120988953	0.0046731858	0.0551111111	0.00194153226	0.00254323499	0.00209466264	0.000730521092	0.00517857143	0.000819396338	0.00166305419	0.000471544715	0.000795667159	0.000476704267	0.00101433515	0.00208213945	0.00348439074	0.00276282377	0.00169868554	0.00290801187	0.00564	0.00544	0.00528	C02301	-	LMFA07070010	71464507	-	-	-	ko04714
LIPID-P-0038	Carnitine C14:1-OH	肉碱 C14:1-OH	FA	脂肪酰类	CAR	酰基肉碱	14	1	386.2917215	385.282824	[M+H]+	C21H39NO5	0.0437596302	0.0125828511	0.0092640247	0.0865185185	0.00304435484	0.0125534079	0.0038469285	0.00323573201	0.0148412698	0.00617516081	0.00575369458	0.00406504065	0.0016366322	0.0109661599	0.00245180425	0.00383954155	0.00453172205	0.00950736414	0.00519716886	0.00371909001	0.00884	0.00958	0.01054	C02301	HMDB0013330	-	53481699	-	-	-	ko04714
LIPID-P-0040	Carnitine C16:1-OH	肉碱 C16:1-OH	FA	脂肪酰类	CAR	酰基肉碱	16	1	414.321949	413.314124	[M+H]+	C23H43NO5	0.423215203	0.139295108	0.0994338652	1.06074074	0.0387096774	0.111495422	0.0267875126	0.0359305211	0.114484127	0.0348342405	0.0407881773	0.0207317073	0.0145150172	0.0402157921	0.0151062778	0.0336198663	0.0420946626	0.0893854749	0.0408493428	0.0443125618	0.0996	0.0998	0.1032	C02301	HMDB0013333	LMFA07070044	71464549	-	-	-	ko04714
LIPID-P-0039	Carnitine C16:1	肉碱 C16:1	FA	脂肪酰类	CAR	酰基肉碱	16	1	398.3282165	397.319209	[M+H]+	C23H43NO4	1.95377504	0.915307733	1.54194545	5.90617284	0.356854839	0.579857579	0.205438066	0.187593052	2.71825397	0.332508659	0.390147783	0.237804878	0.222550468	0.472780775	0.233316856	0.395415473	0.574018127	0.796343321	0.541961577	0.488625124	0.884	0.862	0.934	C02301	HMDB0006317	LMFA07070097	53477817	-	-	-	ko04714
LIPID-P-0049	Carnitine C18:2	肉碱 C18:2	FA	脂肪酰类	CAR	酰基肉碱	18	2	424.3439215	423.334859	[M+H]+	C25H45NO4	2.95839753	2.29352972	1.58723623	6.63703704	1.84475806	1.14954222	0.849949648	0.933002481	1.33333333	0.864918357	0.937931034	0.445121951	0.555391433	0.839627268	0.480474543	1.47659981	2.11480363	1.19654647	0.855409505	1.256182	1.494	1.49	1.548	C02301	HMDB0006469	LMFA07070009	6450015	36816-10-1	-	-	ko04714
LIPID-P-0037	Carnitine C14:1	肉碱 C14:1	FA	脂肪酰类	CAR	酰基肉碱	14	1	370.2968065	369.287909	[M+H]+	C21H39NO4	1.03338469	0.321935823	0.452907874	2.19259259	0.0584677419	0.250254323	0.0648539778	0.0974689826	1.16269841	0.12825334	0.191527094	0.0831300813	0.0399803053	0.196174595	0.0527928819	0.0970391595	0.189325277	0.225495175	0.147219414	0.104253215	0.304	0.312	0.324	C02301	HMDB0002014	LMFA07070057	22833575	835598-21-5	-	-	ko04714
LIPID-P-0036	Carnitine C12:1-OH	肉碱 C12:1-OH	FA	脂肪酰类	CAR	酰基肉碱	12	1	358.2603115	357.251524	[M+H]+	C19H35NO5	0.0119157678	0.00420831142	0.00284096758	0.0138074074	0.00175403226	0.00290946083	0.00118227593	0.00133200993	0.00626984127	0.00277090549	0.00313300493	0.0012195122	0.00122304284	0.00207945071	0.00141176471	0.0023495702	0.00281973817	0.00221432199	0.00307381193	0.00173689416	0.0034	0.0036	0.00314	C02301	-	LMFA07070024	71464579	-	-	-	ko04714
LIPID-P-0042	Carnitine C18:1	肉碱 C18:1	FA	脂肪酰类	CAR	酰基肉碱	18	1	426.3596265	425.350509	[M+H]+	C25H47NO4	7.53980483	3.40873225	4.1996912	21.5308642	1.35887097	2.42115972	0.779456193	0.85955335	6.70634921	0.874814448	1.3773399	0.727642276	0.720827179	1.79107406	0.670291646	1.44794651	1.94360524	2.84408329	1.76339737	2.11671612	3.04	3.04	3.1	C02301	HMDB0005065	LMFA07070096	46907933	38677-66-6	-	-	ko04714
LIPID-P-0050	Carnitine C20:2	肉碱 C20:2	FA	脂肪酰类	CAR	酰基肉碱	20	2	452.37354	451.366159	[M+H]+	C27H49NO4	0.88751926	0.385060494	0.142871848	1.65135802	0.0641129032	0.0787385554	0.0588116818	0.0210421836	0.174801587	0.0193171697	0.0537931034	0.0119105691	0.0299359921	0.0148307994	0.0336134454	0.0683858644	0.120644512	0.0912138141	0.0481294237	0.0929772502	0.1586	0.1648	0.1686	C02301	-	LMFA07070011	71464509	-	-	-	ko04714
LIPID-P-1286	Carnitine C24:0	肉碱 C24:0	FA	脂肪酰类	CAR	酰基肉碱	24	0	512.467884	511.460059	[M+H]+	C31H61NO4	0.0211607601	0.00275644398	0.00172928461	0.00681481481	0.000647177419	0.00119023398	0.001224572	0.00206451613	0.00153968254	0.00117763483	0.000969458128	N/A	0.000878385032	N/A	N/A	0.000643744031	0.00126283988	0.000446927374	0.00155712841	0.0014223541	0.00224	0.001298	0.00206	C02301	-	-	-	-	-	-	ko04714
LIPID-P-1282	Carnitine C17:0	肉碱 C17:0	FA	脂肪酰类	CAR	酰基肉碱	17	0	414.358334	413.350509	[M+H]+	C24H47NO4	0.310220853	0.0974224093	0.0691713845	1.16938272	0.0213709677	0.0526958291	0.0201208459	0.0190967742	0.179166667	0.0100148441	0.0384236453	0.00737804878	0.00947316593	0.0108484551	0.0100247158	0.0257879656	0.0342396777	0.0528186897	0.0307381193	0.0265084075	0.0818	0.079	0.0866	C02301	-	LMFA07070067	53477803	-	-	-	ko04714
LIPID-P-1283	Carnitine C21:0	肉碱 C21:0	FA	脂肪酰类	CAR	酰基肉碱	21	0	470.420934	469.413109	[M+H]+	C28H55NO4	0.00686183873	0.00294581799	0.00119402985	0.00580740741	0.00045766129	0.000909460834	0.000497482377	0.000456575682	0.00198214286	N/A	0.000587192118	N/A	0.000281634663	N/A	0.000379634207	0.000481375358	0.000741188318	0.000625698324	0.000632962588	0.000462908012	0.000942	0.001418	0.001368	C02301	-	-	-	-	-	-	ko04714
LIPID-P-1284	Carnitine C22:0	肉碱 C22:0	FA	脂肪酰类	CAR	酰基肉碱	22	0	484.436584	483.428759	[M+H]+	C29H57NO4	0.0332819723	0.0177169911	0.00576428204	0.0122864198	0.00192741935	0.00431332655	0.00281973817	0.00220347395	0.00626984127	0.00195546759	0.00236453202	0.00148373984	0.00336779911	0.00130652281	0.00409293129	0.00168672397	0.00312185297	0.00292534281	0.00398382204	0.00288822948	0.00494	0.0052	0.00536	C02301	-	LMFA07070089	71464577	-	-	-	ko04714
LIPID-P-0035	Carnitine C12:1	肉碱 C12:1	FA	脂肪酰类	CAR	酰基肉碱	12	1	342.2653965	341.256609	[M+H]+	C19H35NO4	0.215716487	0.0595476065	0.0722593927	0.282469136	0.0119556452	0.0443540183	0.015448137	0.0128436725	0.185912698	0.0288965858	0.0439408867	0.0196747967	0.00943377646	0.0437469348	0.0107563025	0.0221585482	0.0447129909	0.0432706958	0.0309403438	0.0207715134	0.0502	0.0502	0.0518	C02301	HMDB0013326	-	53481699	-	-	-	ko04714
LIPID-P-1289	Carnitine C15:1	肉碱 C15:1	FA	脂肪酰类	CAR	酰基肉碱	15	1	384.311384	383.303559	[M+H]+	C22H41NO4	0.0314329738	0.0220936349	0.018857437	0.091654321	0.00413306452	0.00846388606	0.00455186304	0.00260049628	0.0353174603	0.00332508659	0.00813793103	0.00207317073	0.00405711472	0.00419813634	0.00614928324	0.00523400191	0.00688821752	0.00908075165	0.0071991911	0.00945598417	0.01244	0.01174	0.01234	C02301	-	-	-	-	-	-	ko04714
LIPID-P-1290	Carnitine C17:1	肉碱 C17:1	FA	脂肪酰类	CAR	酰基肉碱	17	1	412.342684	411.334859	[M+H]+	C24H45NO4	0.0854648177	0.04608101	0.0685537828	0.462222222	0.0243951613	0.0227873856	0.0108962739	0.00756327543	0.1125	0.0102721425	0.0204926108	0.00800813008	0.0122895126	0.0198136341	0.0109540287	0.0198662846	0.0247734139	0.0442864398	0.0295247725	0.0308605341	0.0416	0.0416	0.0402	C02301	-	-	-	-	-	-	ko04714
LIPID-P-1291	Carnitine C19:1	肉碱 C19:1	FA	脂肪酰类	CAR	酰基肉碱	19	1	440.373984	439.366159	[M+H]+	C26H49NO4	0.0277349769	0.00378748027	0.0025733402	0.00588641975	0.00223790323	0.00301119023	0.00221550856	0.00159404467	0.00498015873	0.00131222167	0.00193497537	0.000892276423	0.00206794682	0.000886709171	0.00199703411	0.00250238777	0.0024572004	0.00120670391	0.00134883721	0.0011355094	0.00408	0.00366	0.00404	C02301	-	-	-	-	-	-	ko04714
LIPID-P-1296	Carnitine C21:2	肉碱 C21:2	FA	脂肪酰类	CAR	酰基肉碱	21	2	466.389634	465.381809	[M+H]+	C28H51NO4	0.0441705187	0.00139715939	0.000730828616	0.00724938272	0.00115725806	0.00105595117	0.00103121853	0.000410918114	0.000876984127	N/A	0.000474876847	N/A	0.000403741999	N/A	0.000427088482	0.0007086915	0.000694864048	0.000611477908	N/A	0.000860534125	0.00236	0.0024	0.00278	C02301	-	-	-	-	-	-	ko04714
LIPID-P-1297	Carnitine C22:2	肉碱 C22:2	FA	脂肪酰类	CAR	酰基肉碱	22	2	480.405284	479.397459	[M+H]+	C29H53NO4	0.0680020544	0.0439768543	0.0125990736	0.0606419753	0.00606854839	0.00754832146	0.00559919436	0.00194540943	0.00763888889	0.00176942108	0.00496551724	0.000719512195	0.00252092565	0.000745463462	0.00373702422	0.00559694365	0.009224572	0.00743524632	0.00507583418	0.00692383778	0.01056	0.01202	0.01098	C02301	-	LMFA07070012	71464511	-	-	-	ko04714
LIPID-P-1298	Carnitine C16:3	肉碱 C16:3	FA	脂肪酰类	CAR	酰基肉碱	16	3	394.295734	393.287909	[M+H]+	C23H39NO4	0.0624550591	0.0176538664	0.0199279465	0.179160494	0.00344758065	0.0123296033	0.0050755287	0.00567741935	0.0474206349	0.00328550223	0.0179901478	0.0025	0.00135893648	0.00415890142	0.00173999011	0.00521489971	0.0129103726	0.00962925343	0.00808897877	0.00739861523	0.01786	0.01758	0.01818	C02301	-	-	-	-	-	-	ko04714
LIPID-P-1299	Carnitine C18:3	肉碱 C18:3	FA	脂肪酰类	CAR	酰基肉碱	18	3	422.327034	421.319209	[M+H]+	C25H43NO4	0.525937339	0.241977906	0.304683479	1.5091358	0.111895161	0.119226857	0.0580060423	0.0611414392	0.331349206	0.0702622464	0.190147783	0.0599593496	0.119940916	0.125747916	0.0642609985	0.13982808	0.237663646	0.186693753	0.183417594	0.188526212	0.21	0.21	0.228	C02301	-	LMFA07070112	134812245	-	-	-	ko04714
LIPID-P-1300	Carnitine C20:3	肉碱 C20:3	FA	脂肪酰类	CAR	酰基肉碱	20	3	450.358334	449.350509	[M+H]+	C27H47NO4	0.501284027	0.252498685	0.1626351	1.14962963	0.0566532258	0.0937945066	0.0410876133	0.0266004963	0.202380952	0.0221672439	0.0955665025	0.0166056911	0.0261939931	0.0262873958	0.0249134948	0.0697230181	0.105337362	0.116404266	0.078867543	0.103461919	0.132	0.135	0.1432	C02301	-	-	-	-	-	-	ko04714
LIPID-P-1301	Carnitine C22:3	肉碱 C22:3	FA	脂肪酰类	CAR	酰基肉碱	22	3	478.389634	477.381809	[M+H]+	C29H51NO4	0.149768875	0.179274066	0.0549665466	0.217283951	0.022983871	0.0274669379	0.018529708	0.00565756824	0.0337301587	0.00465116279	0.0273891626	0.00443089431	0.0101624815	0.00400196175	0.0121601582	0.0244508118	0.0422960725	0.0412392077	0.0307381193	0.0274975272	0.041	0.0396	0.0408	C02301	-	-	-	-	-	-	ko04714
LIPID-P-1302	Carnitine C20:4	肉碱 C20:4	FA	脂肪酰类	CAR	酰基肉碱	20	4	448.342684	447.334859	[M+H]+	C27H45NO4	0.158602979	0.149815886	0.0967575914	0.189234568	0.0879032258	0.0718209563	0.0358509567	0.0504218362	0.0603174603	0.0425531915	0.0516256158	0.0219512195	0.0263909404	0.0445316332	0.0257043994	0.0657115568	0.0747230614	0.0562722194	0.0459049545	0.0830860534	0.0708	0.0716	0.081	C02301	-	LMFA07070088	71464486	-	-	-	ko04714
LIPID-P-0051	Carnitine C18:2-OH	肉碱 C18:2-OH	FA	脂肪酰类	CAR	酰基肉碱	18	2	440.3388365	439.329774	[M+H]+	C25H45NO5	0.472521828	0.200315623	0.0500257334	0.906666667	0.0768145161	0.145473042	0.0654582075	0.0877419355	0.0359126984	0.0389905987	0.0516256158	0.0196544715	0.0129985229	0.0341343796	0.0148294612	0.0559694365	0.0614300101	0.0587100051	0.0246713852	0.0650840752	0.1028	0.1054	0.1122	C02301	-	LMFA07070042	71464556	-	-	-	ko04714
LIPID-P-0034	Carnitine C10:1-OH	肉碱 C10:1-OH	FA	脂肪酰类	CAR	酰基肉碱	10	1	330.2289015	329.220224	[M+H]+	C17H31NO5	0.0380071905	0.0113413993	0.00887287699	0.0256790123	0.0035483871	0.00644964395	0.00503524673	0.00176873449	0.0202380952	0.00257298367	0.00870935961	0.00266260163	0.00372230428	0.00341343796	0.00375679684	0.00347659981	0.00576032226	0.0055662773	0.0039231547	0.00397626113	0.0076	0.00732	0.0064	C02301	-	LMFA07070047	53481649	-	-	-	ko04714
LIPID-P-0030	Carnitine C5:1-2OH	肉碱 C5:1-2OH	FA	脂肪酰类	CAR	酰基肉碱	5	1	274.1295865	273.121239	[M+H]+	C12H19NO6	0.628659476	0.601788532	0.492022645	0.740740741	0.481854839	0.482197355	0.429003021	0.428784119	0.567460317	0.473033152	0.439408867	0.471544715	0.488429345	0.474742521	0.514087988	0.41451767	0.483383686	0.424581006	0.463094034	0.451038576	0.544	0.524	0.51	C02301	-	LMFA07070065	53481620	-	-	-	ko04714
LIPID-P-0032	Carnitine C8:1-OH	肉碱 C8:1-2OH	FA	脂肪酰类	CAR	酰基肉碱	8	1	302.1974915	301.188924	[M+H]+	C15H27NO5	0.0721109399	0.0288269332	0.0170663922	0.0685432099	0.00776209677	0.012207528	0.00912386707	0.00923076923	0.0359126984	0.013260762	0.0271921182	0.00741869919	0.00974889217	0.00700343306	0.00986653485	0.0150143266	0.0172406848	0.0144845099	0.0214357937	0.0199802176	0.01928	0.01974	0.02	C02301	-	LMFA07070038	71464491	-	-	-	ko04714
LIPID-P-0003	Carnitine C3:0	肉碱 C3:0	FA	脂肪酰类	CAR	酰基肉碱	3	0	218.1397565	217.131409	[M+H]+	C10H19NO4	2.48587571	0.370331405	0.574369532	0.865185185	0.483870968	0.425228891	0.678751259	0.504218362	0.583333333	0.694705591	0.439408867	0.410569106	0.754308223	0.474742521	0.775086505	0.643744031	0.727089627	0.601320467	0.610717897	0.59347181	0.754	0.69	0.722	C03017	HMDB0000824	LMFA07070105	107738	17298-37-2	-	-	-
LIPID-P-0004	Carnitine C4:0	肉碱 C4:0	FA	脂肪酰类	CAR	酰基肉碱	4	0	232.1554615	231.147059	[M+H]+	C11H21NO4	4.78685157	5.17622304	2.5733402	3.97037037	1.36895161	1.2878942	1.49043303	0.819851117	2.83730159	1.38347353	1.04236453	1.14227642	2.3042836	0.725846003	2.43203164	1.7860554	2.37663646	2.31589639	3.15470172	1.65974283	2.4	2.3	2.38	C02862	HMDB0002013	LMFA07070054	213144	25576-40-3	-	-	-
LIPID-P-0005	Carnitine C5:0	肉碱 C5:0	FA	脂肪酰类	CAR	酰基肉碱	5	0	246.1711665	245.162709	[M+H]+	C12H23NO4	2.52696456	0.139715939	0.118991251	0.430617284	0.0778225806	0.240081384	0.217522659	0.389081886	0.878968254	0.104700643	0.124334975	0.0713414634	0.103200394	0.0672878862	0.116460702	0.0754536772	0.0747230614	0.0887760284	0.105358948	0.103659743	0.324	0.312	0.324	C02301	HMDB0000688	LMFA07070077	6426851	31023-24-2	-	-	ko04714
LIPID-P-0006	Carnitine C4-OH	肉碱 C4-OH	FA	脂肪酰类	CAR	酰基肉碱	4	0	248.1503765	247.141974	[M+H]+	C11H21NO5	0.519774011	0.765912678	0.296448791	0.418765432	0.128830645	0.126754832	0.154682779	0.110173697	0.232142857	0.259277585	0.155270936	0.167682927	0.332840965	0.180480628	0.401384083	0.282712512	0.306143001	0.320975114	0.877654196	0.267062315	0.33	0.326	0.352	C02301	-	LMFA07070071	53481617	-	-	-	ko04714
LIPID-P-0007	Carnitine C6:0	肉碱 C6:0	FA	脂肪酰类	CAR	酰基肉碱	6	0	260.1868715	259.178359	[M+H]+	C13H25NO4	0.622496148	0.467122567	0.329387545	0.557037037	0.0961693548	0.156866734	0.128902316	0.102828784	0.694444444	0.172983671	0.273891626	0.133333333	0.200886263	0.120058852	0.175976273	0.212034384	0.296072508	0.260030472	0.331648129	0.163600396	0.288	0.276	0.29	C02301	HMDB0000705	LMFA07070070	6426853	6418-78-6	-	-	ko04714
LIPID-P-0008	Carnitine C5-OH	肉碱 C5-OH	FA	脂肪酰类	CAR	酰基肉碱	5	0	262.1660815	261.157624	[M+H]+	C12H23NO5	0.59373395	0.38716465	0.292331446	0.778271605	0.27016129	0.248219736	0.408862034	0.5617866	0.51984127	0.518555171	0.380295567	0.369918699	0.382077794	0.302108877	0.328225408	0.246418338	0.302114804	0.88166582	0.370070779	0.502472799	0.452	0.45	0.47	C02301	HMDB0062555	LMFA07070073	57357187	-	-	-	ko04714
LIPID-P-0009	Carnitine C6-OH	肉碱 C6-OH	FA	脂肪酰类	CAR	酰基肉碱	6	0	276.1817865	275.173274	[M+H]+	C13H25NO5	0.125321007	0.117622304	0.0459083891	0.177975309	0.0324596774	0.0402848423	0.0314199396	0.0524069479	0.0878968254	0.0601682335	0.0717241379	0.0473577236	0.0451009355	0.0574791564	0.0502224419	0.0716332378	0.0650553877	0.0658202133	0.0885743175	0.0631058358	0.0706	0.069	0.0704	C02301	HMDB0013130	LMFA07070072	53481624	-	-	-	ko04714
LIPID-P-0010	Carnitine C8:0	肉碱 C8:0	FA	脂肪酰类	CAR	酰基肉碱	8	0	288.2182815	287.209659	[M+H]+	C15H29NO4	0.472521828	0.271436086	0.25733402	0.420740741	0.0431451613	0.121464903	0.0704934542	0.0508188586	0.755952381	0.0829292429	0.214778325	0.0823170732	0.0862629247	0.084355076	0.0626791893	0.103533906	0.205438066	0.149923819	0.169261881	0.100296736	0.1852	0.1808	0.1882	C02301	HMDB0000791	LMFA07070095	11953814	25243-95-2	-	-	ko04714
LIPID-P-0011	Carnitine C6-2OH	肉碱 C6-2OH	FA	脂肪酰类	CAR	酰基肉碱	6	0	290.1609965	289.152539	[M+H]+	C13H23NO6	0.00291730868	0.0032824829	0.00339680906	0.00404938272	0.00328629032	0.00486266531	0.00340382679	0.00281885856	0.0025	0.00372093023	0.00313300493	0.00504065041	0.00285573609	0.00355076018	0.00322293623	0.00273161414	0.00211480363	0.00235652616	0.00313447927	0.00340257171	0.0039	0.00328	0.0034	C02301	HMDB0000552	LMFA07070087	128145	102673-95-0	-	-	ko04714
LIPID-P-0012	Carnitine C9:0	肉碱 C9:0	FA	脂肪酰类	CAR	酰基肉碱	9	0	302.233135	301.225309	[M+H]+	C16H31NO4	0.103133025	0.0422935297	0.0253216675	0.0965925926	0.0110282258	0.0166429298	0.0140382679	0.0135980149	0.0501984127	0.0189411183	0.0362561576	0.0109756098	0.0140620384	0.0111230996	0.0139199209	0.0227316141	0.0223564955	0.0219400711	0.0333670374	0.0296735905	0.0282	0.0288	0.0292	C02301	HMDB0006320	LMFA07070029	53477823	-	-	-	ko04714
LIPID-P-0013	Carnitine C10:0	肉碱 C10:0	FA	脂肪酰类	CAR	酰基肉碱	10	0	316.2496915	315.240959	[M+H]+	C17H33NO4	0.349255265	0.209363493	0.222336593	0.460246914	0.0266129032	0.101525941	0.0360523666	0.0281885856	0.734126984	0.0593765463	0.132019704	0.0601626016	0.0549483013	0.0892594409	0.0444883836	0.0678127985	0.149244713	0.113357034	0.118301314	0.0660731949	0.1456	0.1418	0.1468	C02301	HMDB0000651	LMFA07070059	10245190	1492-27-9	-	-	ko04714
LIPID-P-0014	Carnitine C12:0	肉碱 C12:0	FA	脂肪酰类	CAR	酰基肉碱	12	0	344.2811015	343.272259	[M+H]+	C19H37NO4	0.630713919	0.439768543	0.407617087	1.44592593	0.0552419355	0.16439471	0.0469284995	0.0452605459	1.03968254	0.0963879268	0.156650246	0.068495935	0.0586903003	0.127317312	0.0567474048	0.114422159	0.235649547	0.199898426	0.159555106	0.0989119683	0.224	0.25	0.23	C02301	HMDB0002250	LMFA07070062	168381	25518-54-1	-	-	ko04714
LIPID-P-0015	Carnitine C13:0	肉碱 C13:0	FA	脂肪酰类	CAR	酰基肉碱	13	0	358.29544	357.287909	[M+H]+	C20H39NO4	0.176271186	0.0715412941	0.0454966547	0.23308642	0.0342741935	0.0398779247	0.0225579053	0.0363275434	0.111904762	0.032063335	0.0457142857	0.0205284553	0.0234367307	0.0231486023	0.0233316856	0.0322827125	0.0294058409	0.0497714576	0.0299292214	0.0423343225	0.0476	0.0488	0.0494	C02301	-	-	-	-	-	-	ko04714
LIPID-P-0016	Carnitine C12-OH	肉碱 C12-OH	FA	脂肪酰类	CAR	酰基肉碱	12	0	360.2760165	359.267174	[M+H]+	C19H37NO5	0.000223934258	0.0015865334	0.00294390118	0.0075654321	0.00370967742	0.00198779247	0.00279959718	0.00299751861	0.00656746032	0.00526472044	0.00262068966	0.00284552846	0.00624322994	0.00390387445	0.00446861097	0.00618911175	0.00382678751	0.00361604876	0.00430738119	0.00294757666	0.00454	0.00414	0.00366	C02301	-	LMFA07070039	71464535	-	-	-	ko04714
LIPID-P-0017	Carnitine C14:0	肉碱 C14:0	FA	脂肪酰类	CAR	酰基肉碱	14	0	372.3125115	371.303559	[M+H]+	C21H41NO4	3.67745249	2.27248816	2.14101904	10.8049383	0.401209677	0.970498474	0.326283988	0.333498759	4.20634921	0.651162791	0.831527094	0.510162602	0.403741999	1.12996567	0.45081562	0.630372493	1.2366566	1.08075165	0.746208291	0.595450049	1.488	1.466	1.552	C02301	HMDB0005066	LMFA07070102	53477791	25597-07-3	-	-	ko04714
LIPID-P-0018	Carnitine C15:0	肉碱 C15:0	FA	脂肪酰类	CAR	酰基肉碱	15	0	386.32504	385.319209	[M+H]+	C22H43NO4	0.0721109399	0.0403997896	0.0432321153	0.329876543	0.00856854839	0.0200406918	0.007693857	0.00768238213	0.0793650794	0.00692726373	0.0191527094	0.00424796748	0.00710979813	0.0091613536	0.0052990608	0.0119579752	0.0174622356	0.0243778568	0.0163397371	0.0126607319	0.0328	0.0332	0.0328	C02301	-	-	-	-	-	-	ko04714
LIPID-P-0019	Carnitine C12:1-2OH	肉碱 C12:1-2OH	FA	脂肪酰类	CAR	酰基肉碱	12	1	374.2552265	373.246439	[M+H]+	C19H35NO6	0.00766307139	0.0131299316	0.00697889861	0.00774320988	0.00483870968	0.0086266531	0.00543806647	0.0060942928	0.00763888889	0.00520534389	0.00567487685	0.00770325203	0.00616445101	0.00535556645	0.00474542758	0.00427889207	0.00445115811	0.00432706958	0.00667340748	0.00545994065	0.01124	0.01068	0.01058	C02301	-	LMFA07070083	71464543	-	-	-	ko04714
LIPID-P-0020	Carnitine C14-OH	肉碱 C14-OH	FA	脂肪酰类	CAR	酰基肉碱	14	0	388.3074265	387.298474	[M+H]+	C21H41NO5	0.172984078	0.0742766965	0.0302624807	0.434567901	0.0102016129	0.0356052899	0.0106344411	0.0136377171	0.0426587302	0.0139732806	0.0164926108	0.00758130081	0.00454948301	0.0135360471	0.00624814632	0.0124737345	0.0165558912	0.0264093448	0.0128008089	0.0105440158	0.0386	0.0388	0.0382	C02301	-	LMFA07070045	71464541	-	-	-	ko04714
LIPID-P-0021	Carnitine C16:0	肉碱 C16:0	FA	脂肪酰类	CAR	酰基肉碱	16	0	400.3439215	399.334859	[M+H]+	C23H45NO4	8.17668207	2.86165176	3.08800823	23.9012346	0.905241935	2.17700916	0.668680765	0.8	6.58730159	0.783770411	1.28866995	0.56097561	0.659773511	0.837665522	0.652496293	1.10983763	1.60926485	2.19400711	1.29625885	1.29179031	2.92	2.88	2.9	C02990	HMDB0000222	LMFA07070004	11953816	2364-67-2	-	-	ko00071,ko01212
LIPID-P-0022	Carnitine C16-OH	肉碱 C16-OH	FA	脂肪酰类	CAR	酰基肉碱	16	0	416.3388365	415.329774	[M+H]+	C23H45NO5	1.69080637	0.422935297	0.156253217	3.77283951	0.0808467742	0.354018311	0.0719033233	0.121687345	0.297619048	0.0589807026	0.113497537	0.0367886179	0.0332840965	0.0482589505	0.0379634207	0.0851957975	0.0936555891	0.17694261	0.0814964611	0.0949554896	0.3	0.312	0.324	C02301	HMDB0013336	LMFA07070113	126456228	195207-76-2	-	-	ko04714
LIPID-P-0023	Carnitine C18:0	肉碱 C18:0	FA	脂肪酰类	CAR	酰基肉碱	18	0	428.3753315	427.366159	[M+H]+	C25H49NO4	5.5675398	2.08100999	1.1981472	11.6740741	0.550403226	1.21871821	0.378650554	0.440694789	2.71825397	0.302820386	0.646305419	0.205284553	0.301329394	0.235409514	0.340088977	0.613180516	0.944612286	0.991366176	0.669362993	0.646884273	1.188	1.156	1.248	C02301	HMDB0000848	LMFA07070008	52922056	25597-09-5	-	-	ko04714
LIPID-P-0024	Carnitine C20:0	肉碱 C20:0	FA	脂肪酰类	CAR	酰基肉碱	20	0	456.40433	455.397459	[M+H]+	C27H53NO4	0.519774011	0.324039979	0.103962944	0.574814815	0.0322580645	0.0956256358	0.0350453172	0.0250124069	0.162698413	0.020979713	0.0433497537	0.0152439024	0.0370260955	0.0110838646	0.0407315868	0.0366762178	0.0626384693	0.0654139157	0.0578361982	0.0439169139	0.0922	0.1018	0.095	C02301	-	LMFA07070052	53477833	-	-	-	ko04714
LIPID-P-0025	Carnitine C18-OH	肉碱 C18-OH	FA	脂肪酰类	CAR	酰基肉碱	18	0	444.3702465	443.361074	[M+H]+	C25H49NO5	0.474576271	0.119305629	0.0288214102	0.489876543	0.0190524194	0.084231943	0.0203423968	0.0242183623	0.0640873016	0.014567046	0.0287684729	0.0104878049	0.0120137863	0.00933791074	0.0184280771	0.0213944604	0.0257804632	0.0381919756	0.0275025278	0.0209693373	0.0672	0.0664	0.072	C02301	-	LMFA07070043	71464560	-	-	-	ko04714
LIPID-P-0026	Carnitine C3:1-2OH	肉碱 C3:1-OH	FA	脂肪酰类	CAR	酰基肉碱	3	1	248.1134123	247.105589	[M+H]+	C10H17NO6	0.601951721	0.816412415	0.302624807	0.432592593	0.127620968	0.127975585	0.162537764	0.110967742	0.238095238	0.257298367	0.15546798	0.170325203	0.334810438	0.186169691	0.395452299	0.29608405	0.310171198	0.327069578	0.905965622	0.276953511	0.328	0.328	0.334	C02301	HMDB0002095	LMFA07070080	91825606	910825-21-7	-	-	ko04714
LIPID-P-0027	Carnitine C4:1-2OH	肉碱 C4:1-OH	FA	脂肪酰类	CAR	酰基肉碱	4	1	262.1290623	261.121239	[M+H]+	C11H19NO6	0.682074987	0.435560231	0.312918168	0.922469136	0.302419355	0.288911495	0.447129909	0.625310174	0.595238095	0.573973281	0.421674877	0.402439024	0.421467258	0.32957332	0.365793376	0.282712512	0.33836858	0.958862367	0.412537917	0.553907023	0.508	0.5	0.506	C02301	HMDB0061717	LMFA07070101	71464481	-	-	-	ko04714
LIPID-P-0028	Carnitine C5:1	肉碱 C5:1	FA	脂肪酰类	CAR	酰基肉碱	5	1	244.1554615	243.147059	[M+H]+	C12H21NO4	0.150385208	0.0725933719	0.0928461143	0.175209877	0.0203629032	0.0484231943	0.0515609265	0.0613399504	0.0845238095	0.0401781296	0.0719211823	0.0317073171	0.0401772526	0.0410004904	0.0379634207	0.0817574021	0.112990937	0.0526155409	0.0497472194	0.0411473788	0.0726	0.071	0.0708	C02301	HMDB0002366	LMFA07070108	91825636	64681-36-3	-	-	ko04714
LIPID-P-0029	Carnitine C6:1	肉碱 C6:1	FA	脂肪酰类	CAR	酰基肉碱	6	1	258.1711665	257.162709	[M+H]+	C13H23NO4	0.0583461736	0.0376643872	0.0277920741	0.081382716	0.0127822581	0.0158901322	0.0149043303	0.0183424318	0.031547619	0.0153587333	0.0472906404	0.0215447154	0.0167011324	0.0217753801	0.0203657934	0.0385864374	0.043101712	0.0335195531	0.0252780586	0.0243323442	0.0308	0.03	0.0302	C02301	HMDB0013161	LMFA07070031	53481638	-	-	-	ko04714
LIPID-P-1303	Carnitine C22:4	肉碱 C22:4	FA	脂肪酰类	CAR	酰基肉碱	22	4	476.373984	475.366159	[M+H]+	C29H49NO4	0.0150796097	0.0150657549	0.00312918168	0.0144197531	0.00110483871	0.00297049847	0.00183484391	0.00114937965	0.00464285714	0.000944087086	0.00202955665	0.00120121951	0.00121319547	0.00137518391	0.00145526446	0.00171155683	0.00322255791	0.00209243271	0.00199797776	0.00338278932	0.00378	0.00392	0.00284	C02301	-	LMFA07070022	71464592	-	-	-	ko04714
LIPID-P-0031	Carnitine C8:1	肉碱 C8:1	FA	脂肪酰类	CAR	酰基肉碱	8	1	286.2025765	285.194009	[M+H]+	C15H27NO4	0.209553159	0.0473435034	0.0539372105	0.182518519	0.0109677419	0.0402848423	0.0166364552	0.0133796526	0.176190476	0.0175358733	0.110344828	0.0112601626	0.00752338749	0.011868563	0.00721700445	0.0255969436	0.0439073515	0.030472321	0.032760364	0.0233432245	0.0538	0.0522	0.0522	C02301	HMDB0013324	LMFA07070014	70679121	-	-	-	ko04714
LIPID-P-0033	Carnitine C10:1	肉碱 C10:1	FA	脂肪酰类	CAR	酰基肉碱	10	1	314.2339865	313.225309	[M+H]+	C17H31NO4	0.156343092	0.0544976328	0.0337622234	0.112592593	0.00983870968	0.0252288911	0.0164149043	0.021439206	0.112896825	0.0174567046	0.0681773399	0.0120325203	0.00701132447	0.0186758215	0.00982698962	0.0280802292	0.0499496475	0.0247841544	0.0222446916	0.0160237389	0.0384	0.0382	0.038	C02301	HMDB0013205	LMFA07070056	57357170	-	-	-	ko04714
LIPID-P-1304	Carnitine C20:5	肉碱 C20:5	FA	脂肪酰类	CAR	酰基肉碱	20	5	446.327034	445.319209	[M+H]+	C27H43NO4	0.0355418593	0.0315623356	0.020998456	0.0262716049	0.0103024194	0.0211597152	0.0117421954	0.0097866005	0.0170039683	0.00785749629	0.0212807882	0.00863821138	0.0110684392	0.0132810201	0.00899653979	0.0133906399	0.0182880161	0.0123108177	0.0167239636	0.0322453017	0.01518	0.01782	0.01702	C02301	-	-	-	-	-	-	ko04714
LIPID-P-0001	DL-Carnitine	DL-肉碱	FA	脂肪酰类	CAR	酰基肉碱	-	-	162.1134315	161.105194	[M+H]+	C7H15NO3	3.28710837	3.02998422	3.39680906	5.45185185	3.3266129	2.95015259	2.11480363	3.17617866	2.99603175	3.46363187	2.67980296	2.43902439	2.20580995	2.80529671	2.39248641	2.75071633	3.10171198	2.86439817	2.64914055	2.98714144	3.42	3.16	3.4	C00318	HMDB0000062	-	10917	541-15-1	-	-	ko04714,ko04976,ko05415
LIPID-P-1307	Carnitine C22:6	肉碱 C22:6	FA	脂肪酰类	CAR	酰基肉碱	22	6	472.342684	471.334859	[M+H]+	C29H45NO4	0.00677966102	0.00231457128	0.00128872877	0.00357530864	0.000463709677	0.00153001017	0.00102316213	0.00100645161	0.00119444444	0.000540326571	0.00238423645	0.000695121951	0.000734613491	0.000878862187	0.000290657439	0.000972301815	0.000906344411	0.000621635348	0.00102527806	0.001628091	0.00142	0.001728	0.00131	C02301	-	LMFA07070055	53477842	-	-	-	ko04714
LIPID-P-0002	Carnitine C2:0	O-乙酰肉碱	FA	脂肪酰类	CAR	酰基肉碱	2	0	204.1240515	203.115759	[M+H]+	C9H17NO4	22.1879815	23.9873751	17.5193001	22.3209877	9.65725806	11.7192269	10.6143001	7.74193548	17.5793651	11.6180109	9.61576355	12.8658537	15.1452486	13.5164296	16.431043	15.9312321	19.979859	14.2204165	17.2295248	15.7665678	16.42	15.6	16.46	C02571	HMDB0000201	LMFA07070049	7045767	3040-38-8	-	-	ko04931
LIPID-P-1305	Carnitine C22:5	肉碱 C22:5	FA	脂肪酰类	CAR	酰基肉碱	22	5	474.358334	473.350509	[M+H]+	C29H47NO4	0.0388289676	0.0115728564	0.00652599074	0.0399012346	0.00260080645	0.00671414039	0.00243705942	0.00267990074	0.00740079365	0.0020979713	0.00642364532	0.00245934959	0.0016957164	0.00476704267	0.0015659911	0.00378223496	0.00555891239	0.00260030472	0.00515672396	0.00678536103	0.00678	0.00748	0.0072	C02301	-	LMFA07070023	71464594	-	-	-	ko04714
LIPID-P-0066	CE(18:1)	胆固醇脂_CE(18:1)	ST	甾醇脂类	CE	胆固醇脂	18	1	668.64394	650.60018	[M+NH4]+	C45H78O2	120.1849	108.364019	112.197633	79.0123457	44.9596774	73.9572737	53.5750252	67.0967742	65.2777778	86.4918357	74.3842365	126.01626	106.351551	100.049044	108.749382	58.834766	35.8509567	51.0919248	50.9605662	66.4688427	107	81.7	92.6	C14641	HMDB0000918	LMST01020003	50938266	303-43-5	-	-	-
LIPID-P-0073	CE(18:2)	胆固醇脂_CE(18:2)	ST	甾醇脂类	CE	胆固醇脂	18	2	666.62824	648.58453	[M+NH4]+	C45H76O2	60.5033385	48.0799579	54.7606794	47.1111111	32.7620968	38.8606307	60.5236657	61.9354839	29.4642857	61.1578427	47.9802956	21.7479675	47.9566716	32.3688082	44.0929313	39.1595033	53.776435	77.6028441	41.1526795	35.8061325	37.3	38.2	47.9	C15441	HMDB0000610	LMST01020008	131801653	604-33-1	-	-	-
LIPID-P-2000	Cer(t30:0/18:1(2OH))	神经酰胺_Cer(t30:0/18:1(2OH))	SP	鞘脂类	Cer-AP	神经酰胺	48	1	748.7177312	765.7210252	[M-H2O+H]+	C48H95NO5	0.268104777	0.35297212	0.134328358	0.160987654	0.194556452	0.149542218	0.367573011	0.209925558	0.204861111	0.0989609104	0.266995074	0.197662602	0.285081241	0.194212849	0.108255067	0.215377268	0.133937563	0.2595226	0.1809909	0.306132542	0.24	0.231	0.361	-	-	-	-	-	-	-	-
LIPID-P-1989	Cer(t24:1/34:2(2OH))	神经酰胺_Cer(t24:1/34:2(2OH))	SP	鞘脂类	Cer-AP	神经酰胺	58	3	884.8429317	901.8462257	[M-H2O+H]+	C58H111NO5	1.03749358	0.136244082	0.669068451	0.336296296	0.625	0.189216684	0.474823766	0.171215881	0.385416667	1.14794656	0.365517241	0.741869919	0.453963565	1.9274154	0.988630746	1.38968481	0.664652568	0.858303707	0.910010111	0.99901088	0.99	1.2	0.65	-	-	-	-	-	-	-	-
LIPID-P-1988	Cer(t24:1/32:2(2OH))	神经酰胺_Cer(t24:1/32:2(2OH))	SP	鞘脂类	Cer-AP	神经酰胺	56	3	856.8116315	873.8149255	[M-H2O+H]+	C56H107NO5	0.847457627	0.124145187	0.545548121	0.804938272	0.462701613	0.100203459	0.503021148	0.200496278	0.336309524	1.32112815	0.1	0.553861789	0.395371738	1.41245709	0.612951063	0.82617001	0.353977845	0.573895378	0.601617796	0.583580613	0.69	0.4955	0.705	-	-	-	-	-	-	-	-
LIPID-P-1985	Cer(t22:2/38:2(2OH))	神经酰胺_Cer(t22:2/38:2(2OH))	SP	鞘脂类	Cer-AP	神经酰胺	60	4	910.8585817	927.8618757	[M-H2O+H]+	C60H113NO5	0.339496662	N/A	0.401955739	N/A	N/A	0.112919634	0.24672709	0.137965261	0.226686508	0.481444829	0.0714285714	0.236788618	0.126538651	0.676802354	0.168067227	0.372970392	0.272406848	0.401726765	0.260869565	0.34421365	0.251	0.362	0.244	-	-	-	-	-	-	-	-
LIPID-P-1981	Cer(t22:1/34:2(2OH))	神经酰胺_Cer(t22:1/34:2(2OH))	SP	鞘脂类	Cer-AP	神经酰胺	56	3	856.8116315	873.8149255	[M-H2O+H]+	C56H107NO5	11.5562404	2.06733298	6.74215131	7.25925926	7.6108871	3.2706002	9.56696878	3.22084367	5.75396825	15.7347848	4.10837438	8.18089431	8.17331364	22.1677293	10.7760751	13.9923591	8.81168177	11.4779076	9.20121335	10.9792285	15	10.3	11.8	-	-	-	-	-	-	-	-
LIPID-P-1976	Cer(t20:2/38:2(2OH))	神经酰胺_Cer(t20:2/38:2(2OH))	SP	鞘脂类	Cer-AP	神经酰胺	58	4	882.8272816	899.8305756	[M-H2O+H]+	C58H109NO5	0.53415511	0.163598106	1.19917653	0.52345679	0.635080645	0.27619532	0.926485398	0.496277916	0.887896825	1.73181593	0.48817734	0.823170732	0.792712949	2.86414909	0.751359367	0.931232092	0.460221551	1.25444388	0.647118301	0.816023739	1.165	0.845	0.765	-	-	-	-	-	-	-	-
LIPID-P-1974	Cer(t20:2/36:2(2OH))	神经酰胺_Cer(t20:2/36:2(2OH))	SP	鞘脂类	Cer-AP	神经酰胺	56	4	854.7959815	871.7992755	[M-H2O+H]+	C56H105NO5	0.392398562	0.0694371383	0.880082347	0.385679012	0.292842742	0.0681586979	0.380161128	0.0724565757	0.26984127	1.15784265	0.0995073892	0.625	0.459871984	1.70181462	0.637666831	0.534861509	0.349446123	0.873539868	0.19817998	0.439663699	0.655	0.645	0.468	-	-	-	-	-	-	-	-
LIPID-P-1509	Cer(t18:0/20:0(2OH))	神经酰胺_Cer(t18:0/20:0(2OH))	SP	鞘脂类	Cer-AP	神经酰胺	38	0	628.5828	627.580174	[M+H]+	C38H77NO5	0.423728814	0.17148869	0.323211529	0.379259259	0.272681452	0.109359105	0.315206445	0.157320099	0.209325397	0.24888669	0.173399015	0.0472560976	0.201871	0.0711132908	0.15175482	0.366762178	0.288016113	0.320975114	0.167846309	0.25024728	0.236	0.251	0.228	C00195	-	LMSP02030017	70678864	-	-	-	ko00600,ko01100,ko04071,ko04217,ko04722,ko04920,ko04931,ko04933,ko05140,ko05415
LIPID-P-1965	Cer(t20:1/36:2(2OH))	神经酰胺_Cer(t20:1/36:2(2OH))	SP	鞘脂类	Cer-AP	神经酰胺	56	3	856.8116315	873.8149255	[M-H2O+H]+	C56H107NO5	0.61633282	0.140452393	0.699948533	0.567901235	0.740927419	0.168870804	0.684793555	0.212406948	0.253968254	1.44977734	0.136945813	0.599593496	0.610536681	1.61844041	0.460207612	0.611270296	0.81570997	0.898933469	0.601617796	0.583580613	0.75	0.69	0.665	-	-	-	-	-	-	-	-
LIPID-P-1966	Cer(t20:1/38:2(2OH))	神经酰胺_Cer(t20:1/38:2(2OH))	SP	鞘脂类	Cer-AP	神经酰胺	58	3	884.8429317	901.8462257	[M-H2O+H]+	C58H111NO5	1.41242938	0.176749079	1.87339166	0.760493827	0.902217742	0.455239064	1.60120846	0.379156328	0.427579365	1.72191984	0.497536946	1.09756098	0.930576071	3.12408043	1.35936728	2.11556829	0.931520645	1.88420518	1.0768453	1.39960435	1.42	1.5	1.365	-	-	-	-	-	-	-	-
LIPID-P-1953	Cer(t18:1/36:1(2OH))	神经酰胺_Cer(t18:1/36:1(2OH))	SP	鞘脂类	Cer-AP	神经酰胺	54	2	830.7959815	847.7992755	[M-H2O+H]+	C54H105NO5	13.3025167	2.46712257	13.1755018	9.77777778	12.1975806	4.14547304	8.86203424	3.70719603	5.60515873	18.6046512	4.33497537	10.5182927	10.8321024	23.8352133	13.4453782	19.0544413	14.8036254	14.1696293	9.80788675	11.4243323	16	17.95	12.8	-	-	-	-	-	-	-	-
LIPID-P-1954	Cer(t18:1/36:2(2OH))	神经酰胺_Cer(t18:1/36:2(2OH))	SP	鞘脂类	Cer-AP	神经酰胺	54	3	828.7803314	845.7836254	[M-H2O+H]+	C54H103NO5	7.85824345	0.967911625	9.10962429	5.48148148	5.64516129	1.90233978	3.63041289	1.52853598	3.24900794	12.9638793	1.66009852	6.80894309	7.87789266	22.8543404	10.8255067	9.16905444	6.29405841	8.53224987	5.04550051	8.16023739	11.4	10.25	10.1	-	-	-	-	-	-	-	-
LIPID-P-1955	Cer(t18:1/38:1(2OH))	神经酰胺_Cer(t18:1/38:1(2OH))	SP	鞘脂类	Cer-AP	神经酰胺	56	2	858.8272816	875.8305756	[M-H2O+H]+	C56H109NO5	8.78274268	1.0310363	2.76891405	3.48641975	3.95665323	2.28382503	6.69687815	2.46650124	4.375	7.66947056	4.20197044	4.62906504	6.89315608	10.3482099	6.77212061	10.4584527	5.63947633	6.85627222	4.94944388	8.16023739	7.9	6.9	5.9	-	-	-	-	-	-	-	-
LIPID-P-1952	Cer(t18:1/34:2(2OH))	神经酰胺_Cer(t18:1/34:2(2OH))	SP	鞘脂类	Cer-AP	神经酰胺	52	3	800.7490313	817.7523253	[M-H2O+H]+	C52H99NO5	2.24447869	0.125723304	2.0483788	0.804938272	1.81451613	0.262970498	0.699899295	0.120099256	0.33531746	2.71647699	0.29408867	1.72256098	1.90546529	7.11132908	2.83737024	1.33237822	1.02215509	1.52869477	1.02628918	1.82987141	2.265	1.78	1.82	-	-	-	-	-	-	-	-
LIPID-P-1957	Cer(t18:1/40:2(2OH))	神经酰胺_Cer(t18:1/40:2(2OH))	SP	鞘脂类	Cer-AP	神经酰胺	58	3	884.8429317	901.8462257	[M-H2O+H]+	C58H111NO5	5.04365691	0.531299316	1.30725682	1.3382716	1.5625	0.900305188	2.95065458	0.833746898	1.70634921	2.72637308	1.39901478	2.32723577	1.99901526	5.24767043	2.92634701	3.98758357	1.48036254	2.83392585	1.86046512	3.18496538	3.5	3.28	2.72	-	-	-	-	-	-	-	-
LIPID-P-1959	Cer(t18:2/38:1(2OH))	神经酰胺_Cer(t18:2/38:1(2OH))	SP	鞘脂类	Cer-AP	神经酰胺	56	3	856.8116315	873.8149255	[M-H2O+H]+	C56H107NO5	0.472521828	0.0988953183	0.374163664	0.18962963	0.20766129	0.139877925	0.503524673	0.0868486352	0.268353175	0.781791192	0.240394089	0.494918699	0.286065977	1.09367337	0.657439446	0.592168099	0.420946626	0.726256983	0.40091001	0.414441147	0.56	0.555	0.77	-	-	-	-	-	-	-	-
LIPID-P-1960	Cer(t18:2/38:2(2OH))	神经酰胺_Cer(t18:2/38:2(2OH))	SP	鞘脂类	Cer-AP	神经酰胺	56	4	854.7959815	871.7992755	[M-H2O+H]+	C56H105NO5	1.63328197	0.0957390847	0.910962429	0.455802469	0.554435484	0.151576806	0.624370594	0.181141439	0.397321429	1.17268679	0.402463054	0.332317073	0.615460364	1.69200589	0.899653979	1.7574021	0.528700906	1.21381412	0.748230536	0.628090999	1.175	1.105	0.68	-	-	-	-	-	-	-	-
LIPID-P-1956	Cer(t18:1/38:2(2OH))	神经酰胺_Cer(t18:1/38:2(2OH))	SP	鞘脂类	Cer-AP	神经酰胺	56	3	856.8116315	873.8149255	[M-H2O+H]+	C56H107NO5	21.4175655	4.03471857	13.7931034	12.0987654	17.5403226	6.25635809	18.6807654	5.06203474	8.33333333	31.6674913	6.45320197	15.4979675	16.4943378	39.7743992	20.7612457	24.5940783	16.4149043	24.8349416	14.8634985	19.7823937	23.6	23.9	19.15	-	-	-	-	-	-	-	-
LIPID-P-1950	Cer(t18:0/22:2(2OH))	神经酰胺_Cer(t18:0/22:2(2OH))	SP	鞘脂类	Cer-AP	神经酰胺	40	2	634.5768806	651.5801746	[M-H2O+H]+	C40H77NO5	0.376476631	0.0910047344	0.179619146	0.10617284	0.219254032	0.0666327569	0.105740181	0.0714640199	0.101686508	0.240475012	0.0571428571	0.171239837	0.130477597	0.174104953	0.0706870984	0.229226361	0.0360523666	0.167089893	0.262386249	0.308110781	0.1905	0.246	0.169	-	-	-	-	-	-	-	-
LIPID-P-2602	Cer(d26:2/33:1(2OH))	神经酰胺_Cer(d26:2/33:1(2OH))	SP	鞘脂类	Cer-AS	神经酰胺	59	3	882.8636671	899.8669611	[M-H2O+H]+	C59H113NO4	0.348228043	0.0952130458	0.207925888	0.138765432	0.482358871	0.0768056968	0.221550856	0.0640198511	0.271825397	0.633349827	0.231034483	0.256097561	0.189561792	0.534575772	0.27137914	0.487106017	0.157099698	0.538344337	0.229524772	0.226013848	0.2895	0.3945	0.2565	-	-	-	-	-	-	-	-
LIPID-P-2585	Cer(d24:2/35:1(2OH))	神经酰胺_Cer(d24:2/35:1(2OH))	SP	鞘脂类	Cer-AS	神经酰胺	59	3	882.8636671	899.8669611	[M-H2O+H]+	C59H113NO4	0.291217257	0.0536559705	0.299536799	0.135802469	0.219758065	0.134282808	0.391238671	0.0759305211	0.148313492	0.470559129	0.177339901	0.197154472	0.278680453	0.568906327	0.114186851	0.465616046	0.234642497	0.568816658	0.355409505	0.293273986	0.413	0.37	0.395	-	-	-	-	-	-	-	-
LIPID-P-2584	Cer(d24:2/35:0(2OH))	神经酰胺_Cer(d24:2/35:0(2OH))	SP	鞘脂类	Cer-AS	神经酰胺	59	2	884.8793172	901.8826112	[M-H2O+H]+	C59H115NO4	0.934771443	0.072067333	0.633041688	0.297777778	0.370967742	0.175483215	0.52366566	0.17369727	0.36359127	0.954972786	0.369950739	0.599593496	0.610536681	1.27023051	0.790904597	1.09360076	0.307653575	1.00050787	0.621840243	0.56379822	0.71	0.81	0.4985	-	-	-	-	-	-	-	-
LIPID-P-2586	Cer(d24:3/15:1(2OH))	神经酰胺_Cer(d24:3/15:1(2OH))	SP	鞘脂类	Cer-AS	神经酰胺	39	4	600.5350158	617.5383098	[M-H2O+H]+	C39H71NO4	0.282485876	0.0857443451	0.181677818	0.143703704	0.362399194	0.169888098	0.295065458	0.0848635236	0.169146825	0.248391885	0.148275862	0.282520325	0.322993599	0.454634625	0.166584281	0.286532951	0.355488419	0.301168106	0.180485339	0.205736894	0.3705	0.3615	0.3825	-	-	-	-	-	-	-	-
LIPID-P-2600	Cer(d26:1/31:1(2OH))	神经酰胺_Cer(d26:1/31:1(2OH))	SP	鞘脂类	Cer-AS	神经酰胺	57	2	856.8480171	873.8513111	[M-H2O+H]+	C57H111NO4	0.220338983	0.0620725934	0.276376737	0.179259259	0.215221774	0.0824008138	0.308660624	0.0749379653	0.167162698	0.658090054	0.127586207	0.274390244	0.252092565	0.379597842	0.234799802	0.458930277	0.418932528	0.385982732	0.1809909	0.351632047	0.302	0.428	0.4465	-	-	-	-	-	-	-	-
LIPID-P-2601	Cer(d26:2/31:0(2OH))	神经酰胺_Cer(d26:2/31:0(2OH))	SP	鞘脂类	Cer-AS	神经酰胺	57	2	856.8480171	873.8513111	[M-H2O+H]+	C57H111NO4	0.832049307	0.159389795	0.597014925	0.528395062	0.745967742	0.341810783	0.594159114	0.227295285	0.510912698	1.53884216	0.313793103	0.93495935	0.365337272	1.48602256	0.963914978	1.17000955	0.48489426	1.23920772	0.808897877	1.01879327	0.935	0.9	0.6	-	-	-	-	-	-	-	-
LIPID-P-2618	Cer(d28:1/29:1(2OH))	神经酰胺_Cer(d28:1/29:1(2OH))	SP	鞘脂类	Cer-AS	神经酰胺	57	2	856.8480171	873.8513111	[M-H2O+H]+	C57H111NO4	1.08371854	0.219358233	0.34379825	0.404938272	0.287298387	0.200406918	0.503524673	0.127047146	0.42906746	1.17268679	0.339901478	0.680894309	0.59084195	0.917116233	0.519031142	0.716332378	0.352467271	0.675469782	0.647118301	0.539070227	0.995	0.835	0.625	-	-	-	-	-	-	-	-
LIPID-P-2610	Cer(d27:2/30:0(2OH))	神经酰胺_Cer(d27:2/30:0(2OH))	SP	鞘脂类	Cer-AS	神经酰胺	57	2	856.8480171	873.8513111	[M-H2O+H]+	C57H111NO4	0.734463277	0.113624408	0.576428204	0.508641975	0.594758065	0.16276704	0.720040282	0.335980149	0.58531746	1.56358238	0.354187192	0.777439024	0.473658296	2.04021579	0.825506673	1.34670487	0.589123867	0.797359066	0.657229525	0.816023739	1.645	1.13	0.94	-	-	-	-	-	-	-	-
LIPID-P-2583	Cer(d24:2/33:0(2OH))	神经酰胺_Cer(d24:2/33:0(2OH))	SP	鞘脂类	Cer-AS	神经酰胺	57	2	856.8480171	873.8513111	[M-H2O+H]+	C57H111NO4	0.410888546	0.129405576	0.571281523	0.528395062	0.76108871	0.165310275	0.490433031	0.176674938	0.359623016	1.08362197	0.190640394	0.484756098	0.502215657	1.16233448	0.578348987	0.993314231	0.735146022	0.827831386	0.475227503	0.697329377	0.88	0.895	0.605	-	-	-	-	-	-	-	-
LIPID-P-2619	Cer(d28:2/29:0(2OH))	神经酰胺_Cer(d28:2/29:0(2OH))	SP	鞘脂类	Cer-AS	神经酰胺	57	2	856.8480171	873.8513111	[M-H2O+H]+	C57H111NO4	0.883410375	0.193056286	0.540401441	0.607407407	0.467237903	0.164292981	0.484390735	0.157320099	0.282738095	1.18258288	0.412315271	0.635162602	0.521910389	1.0201079	0.716757291	1.42311366	0.400805639	0.863382428	0.505561173	0.835806133	0.63	0.675	0.64	-	-	-	-	-	-	-	-
LIPID-P-2621	Cer(d28:2/31:1(2OH))	神经酰胺_Cer(d28:2/31:1(2OH))	SP	鞘脂类	Cer-AS	神经酰胺	59	3	882.8636671	899.8669611	[M-H2O+H]+	C59H113NO4	0.386235234	0.126775381	0.287699434	0.112592593	0.353830645	0.0930824008	0.472809668	0.112655087	0.216765873	0.732310737	0.151724138	0.234247967	0.341211226	0.828837666	0.301038062	0.312320917	0.187814703	0.236160488	0.248230536	0.3743818	0.3995	0.3155	0.269	-	-	-	-	-	-	-	-
LIPID-P-2624	Cer(d29:1/28:1(2OH))	神经酰胺_Cer(d29:1/28:1(2OH))	SP	鞘脂类	Cer-AS	神经酰胺	57	2	856.8480171	873.8513111	[M-H2O+H]+	C57H111NO4	1.10939908	0.223566544	0.777148739	0.562962963	0.831653226	0.383519837	0.976837865	0.261042184	0.590277778	2.21672439	0.556650246	1.07215447	0.807483998	2.15792055	1.23578843	1.4756447	0.835850957	1.44235653	0.864509606	1.00395648	1.26	0.97	0.96	-	-	-	-	-	-	-	-
LIPID-P-2628	Cer(d29:2/28:0(2OH))	神经酰胺_Cer(d29:2/28:0(2OH))	SP	鞘脂类	Cer-AS	神经酰胺	57	2	856.8480171	873.8513111	[M-H2O+H]+	C57H111NO4	0.544427324	0.0472382956	0.296448791	0.428641975	0.205141129	0.227873856	0.490936556	0.137468983	0.196924603	0.776843147	0.201970443	0.37195122	0.556376169	0.701324179	0.292634701	0.878701051	0.383182276	0.898933469	0.5	0.835806133	0.655	0.4605	0.615	-	-	-	-	-	-	-	-
LIPID-P-2632	Cer(d30:1/27:1(2OH))	神经酰胺_Cer(d30:1/27:1(2OH))	SP	鞘脂类	Cer-AS	神经酰胺	57	2	856.8480171	873.8513111	[M-H2O+H]+	C57H111NO4	1.05803801	0.124145187	0.581574884	0.632098765	1.18951613	0.333672431	0.589123867	0.189578164	0.474702381	1.64275111	0.399507389	0.924796748	0.674544559	1.39774399	0.538803757	0.663801337	0.679758308	0.761808024	0.854398382	0.633036597	1.16	0.89	0.71	-	-	-	-	-	-	-	-
LIPID-P-2607	Cer(d27:1/30:1(2OH))	神经酰胺_Cer(d27:1/30:1(2OH))	SP	鞘脂类	Cer-AS	神经酰胺	57	2	856.8480171	873.8513111	[M-H2O+H]+	C57H111NO4	0.559835645	0.221988427	0.399382398	0.296790123	0.665322581	0.162258393	0.485397784	0.162282878	0.158234127	0.76199901	0.216748768	0.413617886	0.290497292	1.01520353	0.558576372	0.816618911	0.407854985	0.599288979	0.402932255	0.466369931	0.51	0.64	0.575	-	-	-	-	-	-	-	-
LIPID-P-2581	Cer(d24:1/33:1(2OH))	神经酰胺_Cer(d24:1/33:1(2OH))	SP	鞘脂类	Cer-AS	神经酰胺	57	2	856.8480171	873.8513111	[M-H2O+H]+	C57H111NO4	0.242424242	0.0557601262	0.372104992	0.533333333	0.481350806	0.0707019329	0.250755287	0.082382134	0.162698413	0.76199901	0.0995073892	0.336382114	0.133431807	0.774889652	0.400395452	0.482330468	0.294058409	0.277805993	0.40950455	0.360039565	0.287	0.398	0.483	-	-	-	-	-	-	-	-
LIPID-P-2565	Cer(d21:2/38:2(2OH))	神经酰胺_Cer(d21:2/38:2(2OH))	SP	鞘脂类	Cer-AS	神经酰胺	59	4	880.8480171	897.8513111	[M-H2O+H]+	C59H111NO4	0.453004622	0.12256707	0.483787957	0.36	0.635080645	0.215666328	0.513595166	0.229776675	0.420138889	0.900544285	0.232512315	0.463414634	0.318069916	0.701324179	0.253583786	0.711556829	0.345417925	0.822752666	0.330131446	0.539070227	0.515	0.54	0.3545	-	-	-	-	-	-	-	-
LIPID-P-2476	Cer(d15:1/42:1(2OH))	神经酰胺_Cer(d15:1/42:1(2OH))	SP	鞘脂类	Cer-AS	神经酰胺	57	2	856.8480171	873.8513111	[M-H2O+H]+	C57H111NO4	0.296353364	0.0599684377	0.275862069	0.245925926	N/A	0.0463886063	N/A	0.088337469	0.120039683	0.48589807	0.126108374	0.121443089	0.200886263	0.216282491	0.400889768	0.357211079	0.257804632	0.268156425	0.159757331	0.346191889	0.271	0.455	0.311	-	-	-	-	-	-	-	-
LIPID-P-2478	Cer(d15:2/42:0(2OH))	神经酰胺_Cer(d15:2/42:0(2OH))	SP	鞘脂类	Cer-AS	神经酰胺	57	2	856.8480171	873.8513111	[M-H2O+H]+	C57H111NO4	0.354391371	0.0257759074	0.247555327	0.477037037	0.322580645	0.129196338	0.302114804	0.114640199	0.117559524	0.539336962	0.0474384236	0.356707317	0.298867553	0.936733693	0.323282254	0.506208214	0.248741188	0.191975622	0.421132457	0.484668645	0.3545	0.3585	0.495	-	-	-	-	-	-	-	-
LIPID-P-2488	Cer(d17:1/40:1(2OH))	神经酰胺_Cer(d17:1/40:1(2OH))	SP	鞘脂类	Cer-AS	神经酰胺	57	2	856.8480171	873.8513111	[M-H2O+H]+	C57H111NO4	0.343091936	N/A	N/A	N/A	0.177923387	0.0879959308	0.231117825	0.0268486352	0.147321429	0.178624443	0.0315270936	0.255589431	0.310192024	0.436978911	0.411270391	0.290353391	0.213997986	0.31234129	0.241152679	0.230464886	0.338	0.52	0.331	-	-	-	-	-	-	-	-
LIPID-P-2493	Cer(d17:2/40:0(2OH))	神经酰胺_Cer(d17:2/40:0(2OH))	SP	鞘脂类	Cer-AS	神经酰胺	57	2	856.8480171	873.8513111	[M-H2O+H]+	C57H111NO4	1.55624037	0.312467123	0.833762223	0.691358025	0.997983871	0.423194303	1.01711984	0.332506203	0.679563492	1.44977734	0.399014778	1.05691057	1.05366814	2.3050515	1.24073159	1.04584527	1.31923464	1.15286948	1.14762386	1.14737883	1.72	1.27	1.055	-	-	-	-	-	-	-	-
LIPID-P-2510	Cer(d18:1/21:0(2OH))	神经酰胺_Cer(d18:1/21:0(2OH))	SP	鞘脂类	Cer-AS	神经酰胺	39	1	606.581966	623.58526	[M-H2O+H]+	C39H77NO4	0.749871597	0.536559705	0.356150283	0.374320988	0.341229839	0.279247202	0.454682779	0.327047146	0.366071429	0.366155369	0.278817734	0.37449187	0.405219104	0.598332516	0.363321799	0.730659026	0.259818731	0.471813103	0.551061678	0.870425321	0.88	0.59	0.58	-	-	-	-	-	-	-	-
LIPID-P-2522	Cer(d18:1/38:2(2OH))	神经酰胺_Cer(d18:1/38:2(2OH))	SP	鞘脂类	Cer-AS	神经酰胺	56	3	840.8167169	857.8200109	[M-H2O+H]+	C56H107NO4	3.0816641	1.10468175	3.27328873	2.01975309	1.31048387	0.864699898	1.74723061	1.11662531	1.62202381	2.83523008	0.802955665	2.24085366	2.41752831	5.78715056	2.07118141	1.54250239	0.730110775	1.03605891	2.01718908	1.95351137	2.085	2.545	2.195	-	-	-	-	-	-	-	-
LIPID-P-2524	Cer(d18:1/40:1(2OH))	神经酰胺_Cer(d18:1/40:1(2OH))	SP	鞘脂类	Cer-AS	神经酰胺	58	2	870.8636671	887.8669611	[M-H2O+H]+	C58H113NO4	1.13507961	0.47080484	1.87853834	1.25432099	0.650201613	0.486266531	0.491440081	0.506203474	0.639880952	1.77634834	0.229064039	1.09247967	1.15706548	3.3938205	1.25556105	1.06017192	0.558912387	0.802437786	0.889787664	0.840751731	1.365	1.19	1.135	-	-	-	-	-	-	-	-
LIPID-P-2525	Cer(d18:1/40:2(2OH))	神经酰胺_Cer(d18:1/40:2(2OH))	SP	鞘脂类	Cer-AS	神经酰胺	58	3	868.8480171	885.8513111	[M-H2O+H]+	C58H111NO4	13.3025167	4.22935297	17.7045805	9.97530864	7.86290323	4.03865717	3.83685801	3.14640199	6.99404762	13.4586838	2.51724138	9.90853659	10.09355	28.7395782	8.94710826	7.59312321	5.58912387	6.1452514	8.08897877	9.54500495	12.05	12.2	9.7	-	-	-	-	-	-	-	-
LIPID-P-2526	Cer(d18:1/42:1(2OH))	神经酰胺_Cer(d18:1/42:1(2OH))	SP	鞘脂类	Cer-AS	神经酰胺	60	2	898.8949673	915.8982613	[M-H2O+H]+	C60H117NO4	0.642013354	0.124145187	0.376737005	0.217283951	0.126512097	0.149542218	0.346424975	0.148387097	0.193948413	0.483918852	0.0431527094	0.201219512	0.502215657	0.995586072	0.24468611	0.17669532	0.119838872	0.179786694	0.46107179	0.279426311	0.444	0.4075	0.482	-	-	-	-	-	-	-	-
LIPID-P-2527	Cer(d18:1/42:2(2OH))	神经酰胺_Cer(d18:1/42:2(2OH))	SP	鞘脂类	Cer-AS	神经酰胺	60	3	896.8793172	913.8826112	[M-H2O+H]+	C60H115NO4	0.93990755	0.428195686	1.25064334	0.359012346	0.460181452	0.239572737	0.286505539	0.404962779	0.674603175	0.925284513	0.24137931	0.960365854	0.866568193	2.0255027	0.706870984	0.46895893	0.180261833	0.386998476	0.55611729	0.662710188	1.005	0.675	0.62	-	-	-	-	-	-	-	-
LIPID-P-2560	Cer(d21:1/36:1(2OH))	神经酰胺_Cer(d21:1/36:1(2OH))	SP	鞘脂类	Cer-AS	神经酰胺	57	2	856.8480171	873.8513111	[M-H2O+H]+	C57H111NO4	0.432973806	0.0589163598	0.247555327	0.208395062	0.160282258	0.154120041	0.229103726	0.0808933002	0.117559524	0.554181098	0.12364532	0.30945122	0.204332841	0.578715056	0.36431043	0.730659026	0.372608258	0.63484002	0.18958544	0.46735905	0.3395	0.428	0.299	-	-	-	-	-	-	-	-
LIPID-P-2563	Cer(d21:2/36:0(2OH))	神经酰胺_Cer(d21:2/36:0(2OH))	SP	鞘脂类	Cer-AS	神经酰胺	57	2	856.8480171	873.8513111	[M-H2O+H]+	C57H111NO4	0.929635336	0.291951604	0.437467833	0.716049383	0.745967742	0.212105799	0.360523666	0.111166253	0.353670635	1.48441366	0.366009852	0.548780488	0.989660266	1.72143207	0.889767672	1.28939828	0.855991944	0.812595226	0.778564206	0.722057369	1.055	0.97	0.725	-	-	-	-	-	-	-	-
LIPID-P-2567	Cer(d21:3/38:2(2OH))	神经酰胺_Cer(d21:3/38:2(2OH))	SP	鞘脂类	Cer-AS	神经酰胺	59	5	878.832367	895.835661	[M-H2O+H]+	C59H109NO4	2.08525937	0.470278801	1.78075142	1.05679012	1.35584677	0.635808749	1.19335347	0.937965261	0.813492063	2.43938644	0.773399015	1.63617886	1.413097	2.18734674	1.58180919	1.57115568	0.790533736	1.69629253	1.1627907	1.79030663	1.97	1.89	1.31	-	-	-	-	-	-	-	-
LIPID-P-2571	Cer(d22:2/35:1(2OH))	神经酰胺_Cer(d22:2/35:1(2OH))	SP	鞘脂类	Cer-AS	神经酰胺	57	3	854.832367	871.835661	[M-H2O+H]+	C57H109NO4	2.34720082	0.203051026	2.06381884	1.19012346	1.94052419	0.417599186	1.47532729	0.382133995	0.659722222	3.76546264	0.857142857	1.55487805	1.69867061	4.09024031	2.23430549	3.13276027	2.13494461	3.01168106	1.11729019	1.58753709	2.445	2.445	2.17	-	-	-	-	-	-	-	-
LIPID-P-2573	Cer(d23:2/34:0(2OH))	神经酰胺_Cer(d23:2/34:0(2OH))	SP	鞘脂类	Cer-AS	神经酰胺	57	2	856.8480171	873.8513111	[M-H2O+H]+	C57H111NO4	0.862865948	0.137822199	0.540401441	0.641975309	0.539314516	0.341302136	0.820745217	0.212903226	0.250496032	0.905492331	0.29408867	0.533536585	0.649926145	1.31436979	0.805734058	0.845272206	0.52366566	0.848146267	0.493933266	0.558852621	0.655	0.76	0.675	-	-	-	-	-	-	-	-
LIPID-P-2579	Cer(d24:1/18:0(2OH))	神经酰胺_Cer(d24:1/18:0(2OH))	SP	鞘脂类	Cer-AS	神经酰胺	42	1	648.6289162	665.6322102	[M-H2O+H]+	C42H83NO4	3.21006677	7.78537612	2.01235203	1.81234568	1.49193548	0.910478128	1.67170191	3.72704715	1.70634921	1.42998516	1.52216749	1.53963415	4.44116199	2.51593919	1.45823035	1.58548233	1.87311178	1.69121381	1.60262892	1.95351137	3.685	3.585	3.24	-	-	-	-	-	-	-	-
LIPID-P-2523	Cer(d18:1/40:0(2OH))	神经酰胺_Cer(d18:1/40:0(2OH))	SP	鞘脂类	Cer-AS	神经酰胺	58	1	872.8793172	889.8826112	[M-H2O+H]+	C58H115NO4	1.37647663	0.272488164	0.694801853	0.592592593	0.407258065	0.215666328	0.363041289	0.240198511	0.332837302	0.70757051	0.0704433498	0.308434959	0.674544559	1.14271702	0.445872467	0.549188157	0.227593152	0.250888776	0.581395349	0.588526212	0.82	0.62	0.505	-	-	-	-	-	-	-	-
LIPID-P-2637	Cer(d30:3/29:0(2OH))	神经酰胺_Cer(d30:3/29:0(2OH))	SP	鞘脂类	Cer-AS	神经酰胺	59	3	882.8636671	899.8669611	[M-H2O+H]+	C59H113NO4	0.354904982	0.0725933719	0.146165723	0.239506173	0.199596774	0.104272635	0.158106747	0.0610421836	0.163194444	0.623453736	0.162068966	0.120934959	0.269325455	0.37714566	0.118141374	0.251193887	0.183282981	0.399695277	0.168351871	0.264589515	0.281	0.234	0.1505	-	-	-	-	-	-	-	-
LIPID-P-2019	Cer(d18:0/19:1)	神经酰胺_Cer(d18:0/19:1)	SP	鞘脂类	Cer-NDS	神经酰胺	37	1	562.5557512	579.5590452	[M-H2O+H]+	C37H73NO3	5.75243965	11.3624408	3.52032939	1.44197531	1.65322581	6.35808749	1.63645519	12.0099256	9.07738095	0.979713013	4.41871921	8.18089431	9.35499754	4.26679745	5.93178448	2.20630372	3.67069486	1.14271204	3.99898888	6.92383778	4.695	3.1	3.33	-	-	-	-	-	-	-	-
LIPID-P-2006	Cer(d16:0/18:1)	神经酰胺_Cer(d16:0/18:1)	SP	鞘脂类	Cer-NDS	神经酰胺	34	1	520.508801	537.512095	[M-H2O+H]+	C34H67NO3	0.439137134	0.488164124	0.274318065	0.199012346	0.22328629	0.166836216	0.135951662	0.155831266	0.243055556	0.172191984	0.263054187	0.344512195	0.25947809	0.243256498	0.189817103	0.563514804	0.177744209	0.224479431	0.23710819	0.356577646	0.303	0.192	0.2095	-	-	-	-	-	-	-	-
LIPID-P-2017	Cer(d18:0/18:1)	神经酰胺_Cer(d18:0/18:1)	SP	鞘脂类	Cer-NDS	神经酰胺	36	1	548.5401012	565.5433952	[M-H2O+H]+	C36H71NO3	6.11196713	6.25986323	4.89963973	3.53580247	5.24193548	5.23906409	3.21248741	6.05459057	7.78769841	5.39336962	4.30049261	3.82621951	7.33628754	5.24767043	3.88037568	5.63514804	6.34441088	4.3829355	5.61172902	8.80316518	6.85	4.495	4.495	-	-	-	-	-	-	-	-
LIPID-P-2012	Cer(d16:0/21:0)	神经酰胺_Cer(d16:0/21:0)	SP	鞘脂类	Cer-NDS	神经酰胺	37	0	564.5714013	581.5746953	[M-H2O+H]+	C37H75NO3	1.02208526	1.79379274	0.51981472	0.22617284	0.255544355	0.986775178	0.371601208	1.58312655	1.46329365	0.205343889	0.753694581	1.39735772	1.93993107	1.01029917	1.11220959	0.336676218	0.80060423	0.309294058	0.859453994	1.40454995	0.675	0.479	0.61	-	-	-	-	-	-	-	-
LIPID-P-0106	Cer(d18:0/24:0)	神经酰胺_Cer(d18:0/24:0)	SP	鞘脂类	Cer-NDS	神经酰胺	42	0	652.66077	651.652944	[M+H]+	C42H85NO3	0.801232666	0.422409258	0.124034997	0.347654321	0.129032258	0.107833164	0.160120846	0.347394541	0.261904762	0.206333498	0.0921182266	0.0797764228	0.0753323486	0.18293281	0.16559565	0.282234957	0.200906344	0.208735399	0.26744186	0.266073195	0.2525	0.308	0.3505	C00195	HMDB0011768	LMSP02020012	5283577	-	-	-	ko00600,ko01100,ko04071,ko04217,ko04722,ko04920,ko04931,ko04933,ko05140,ko05415
LIPID-P-0105	Cer(d18:0/22:0)	神经酰胺_Cer(d18:0/22:0)	SP	鞘脂类	Cer-NDS	神经酰胺	40	0	624.62947	623.621644	[M+H]+	C40H81NO3	0.212634823	0.315623356	0.0725681935	0.123950617	0.0383568548	0.0590030519	0.0352970796	0.0684863524	0.0749007937	0.0831271648	0.191133005	0.131097561	0.127031019	0.0868072585	0.0835392981	0.104106972	0.0410876133	0.0822752666	0.138523761	0.142927794	0.1525	0.091	0.0975	C00195	HMDB0011765	LMSP02020010	5283575	-	-	-	ko00600,ko01100,ko04071,ko04217,ko04722,ko04920,ko04931,ko04933,ko05140,ko05415
LIPID-P-0104	Cer(d18:0/20:0)	神经酰胺_Cer(d18:0/20:0)	SP	鞘脂类	Cer-NDS	神经酰胺	38	0	596.59817	595.590344	[M+H]+	C38H77NO3	0.161273754	0.165176223	0.0844055584	0.0958024691	0.0253528226	0.0564598169	0.171198389	0.0610421836	0.134920635	0.0682830282	0.081773399	0.0349593496	0.029985229	0.0495340853	0.0845279288	0.0501432665	0.0694864048	0.0406297613	0.0611729019	0.0791295747	0.06	0.09	0.094	C00195	HMDB0011764	LMSP02020009	5283574	-	-	-	ko00600,ko01100,ko04071,ko04217,ko04722,ko04920,ko04931,ko04933,ko05140,ko05415
LIPID-P-0103	Cer(d18:0/18:0)	神经酰胺_Cer(d18:0/18:0)	SP	鞘脂类	Cer-NDS	神经酰胺	36	0	568.56687	567.559044	[M+H]+	C36H73NO3	0.570107858	1.06785902	0.319608852	0.513580247	0.496471774	0.420142421	0.956696878	0.353349876	0.892857143	0.633349827	0.360591133	0.427337398	0.580994584	0.383030897	0.603064755	0.902578797	0.629405841	0.48603352	0.442871587	0.435212661	0.61	0.4485	0.685	C00195	HMDB0011761	LMSP02020008	5283573	-	-	-	ko00600,ko01100,ko04071,ko04217,ko04722,ko04920,ko04931,ko04933,ko05140,ko05415
LIPID-P-0107	Cer(d18:0/24:1)	神经酰胺_Cer(d18:0/24:1)	SP	鞘脂类	Cer-NDS	神经酰胺	42	1	650.6	649.637294	[M+H]+	C42H83NO3	1.1248074	0.899526565	0.79258878	0.814814815	0.433467742	0.279247202	0.704934542	0.407940447	0.625	0.3369619	0.256157635	0.228150407	0.382570162	0.495340853	0.642609985	0.897803247	0.765357503	0.408329101	0.396865521	0.68743818	0.78	0.645	0.565	C00195	HMDB0011769	LMSP02020011	5283576	-	-	-	ko00600,ko01100,ko04071,ko04217,ko04722,ko04920,ko04931,ko04933,ko05140,ko05415
LIPID-P-2433	Cer(t17:2/24:1)	神经酰胺_Cer(t17:2/24:1)	SP	鞘脂类	Cer-NP	神经酰胺	41	3	630.581966	647.58526	[M-H2O+H]+	C41H77NO4	5.64971751	1.95160442	6.02161606	5.28395062	5.44354839	1.54120041	3.95266868	1.91066998	2.98115079	4.81939634	2.27586207	2.77439024	2.91482029	5.19862678	2.48640633	4.62273161	4.32024169	4.90096496	5.2578362	7.12166172	6.05	5.5	4.54	-	-	-	-	-	-	-	-
LIPID-P-2438	Cer(t17:2/35:0)	神经酰胺_Cer(t17:2/35:0)	SP	鞘脂类	Cer-NP	神经酰胺	52	2	786.7697667	803.7730607	[M-H2O+H]+	C52H101NO4	12.1212121	4.3608627	10.5506948	7.20987654	6.19959677	2.50254323	3.46424975	2.95781638	5.60515873	7.57050965	3.25615764	6.35162602	6.89315608	14.9583129	6.77212061	6.97230181	3.75629406	4.61655663	6.92618807	7.41839763	9.35	8.4	7.35	-	-	-	-	-	-	-	-
LIPID-P-2437	Cer(t17:2/33:0)	神经酰胺_Cer(t17:2/33:0)	SP	鞘脂类	Cer-NP	神经酰胺	50	2	758.7384666	775.7417606	[M-H2O+H]+	C50H97NO4	6.3174114	1.21514992	3.3865157	2.57283951	1.49193548	0.783316378	1.14300101	0.918114144	1.1359127	4.26026719	0.591133005	2.25609756	2.04332841	8.5335949	2.95600593	2.13467049	1.11278953	1.19349924	1.97674419	2.26508408	3.455	2.79	2.235	-	-	-	-	-	-	-	-
LIPID-P-2434	Cer(t17:2/25:0)	神经酰胺_Cer(t17:2/25:0)	SP	鞘脂类	Cer-NP	神经酰胺	42	2	646.6132661	663.6165601	[M-H2O+H]+	C42H81NO4	7.49871597	2.33561284	2.13587236	1.00740741	5.59475806	0.961342828	2.38670695	1.18610422	2.35615079	3.46363187	1.50738916	3.99898374	2.26981782	4.54634625	1.74493327	4.25978988	2.4572004	3.70746572	5.05561173	7.66567755	4.79	3.77	3.21	-	-	-	-	-	-	-	-
LIPID-P-2432	Cer(t17:2/24:0)	神经酰胺_Cer(t17:2/24:0)	SP	鞘脂类	Cer-NP	神经酰胺	41	2	632.597616	649.60091	[M-H2O+H]+	C41H79NO4	8.78274268	3.69805366	6.43335049	7.55555556	6.90524194	2.7619532	7.35146022	2.87344913	4.54861111	6.28401781	4.73399015	3.68394309	3.51058592	3.94310937	2.79782501	7.25883477	5.58912387	5.84052819	7.17896866	11.3748764	8.2	5.95	5.55	-	-	-	-	-	-	-	-
LIPID-P-2407	Cer(t16:1/27:0)	神经酰胺_Cer(t16:1/27:0)	SP	鞘脂类	Cer-NP	神经酰胺	43	1	662.6445662	679.6478602	[M-H2O+H]+	C43H85NO4	0.457627119	0.270384008	0.194029851	0.171851852	0.301915323	0.144964395	0.146022155	0.070471464	0.194444444	0.251360713	0.0842364532	0.191565041	0.153618907	0.13830309	0.107266436	0.183858644	0.288016113	0.0995429152	0.383215369	0.339762611	0.2425	0.2425	0.1545	-	-	-	-	-	-	-	-
LIPID-P-2429	Cer(t17:2/22:0)	神经酰胺_Cer(t17:2/22:0)	SP	鞘脂类	Cer-NP	神经酰胺	39	2	604.5663159	621.5696099	[M-H2O+H]+	C39H75NO4	1.44838213	0.557601262	1.96088523	1.93580247	2.29334677	0.722278739	2.67371601	0.888337469	1.14087302	1.76645225	1.2955665	1.2754065	1.05366814	1.80480628	0.91448344	2.81279847	1.42497482	1.9400711	2.14863498	1.97329377	2.405	1.755	1.75	-	-	-	-	-	-	-	-
LIPID-P-2422	Cer(t17:2/16:0)	神经酰胺_Cer(t17:2/16:0)	SP	鞘脂类	Cer-NP	神经酰胺	33	2	520.4724155	537.4757095	[M-H2O+H]+	C33H63NO4	1.0529019	0.453971594	1.64179104	1.08641975	1.33568548	0.506103764	1.3041289	0.754342432	0.649801587	1.14794656	0.615763547	0.513211382	1.0388971	1.21628249	0.776075136	1.1843362	0.921450151	0.726256983	0.940343782	1.28090999	1.285	1.6	0.91	-	-	-	-	-	-	-	-
LIPID-P-2411	Cer(t17:0/22:2)	神经酰胺_Cer(t17:0/22:2)	SP	鞘脂类	Cer-NP	神经酰胺	39	2	604.5663159	621.5696099	[M-H2O+H]+	C39H75NO4	0.580380072	0.329826407	0.296963459	0.471111111	0.181955645	0.139877925	0.191339376	0.270967742	0.160714286	0.18802573	0.182758621	0.112804878	0.336779911	0.22069642	0.144340089	0.334765998	0.315206445	0.234128999	0.131951466	0.269535114	0.43	0.3445	0.2975	-	-	-	-	-	-	-	-
LIPID-P-2439	Cer(t17:2/35:1)	神经酰胺_Cer(t17:2/35:1)	SP	鞘脂类	Cer-NP	神经酰胺	52	3	784.7541167	801.7574107	[M-H2O+H]+	C52H99NO4	4.11402157	1.21514992	2.58878024	1.82716049	1.43649194	0.707019329	0.946626385	0.665012407	1.06150794	3.16180109	0.679802956	2.35772358	2.73264402	7.79794017	1.46811666	1.63323782	0.850956697	1.30523108	1.84024267	1.63204748	2.55	2.465	2.025	-	-	-	-	-	-	-	-
LIPID-P-2406	Cer(t16:1/26:0)	神经酰胺_Cer(t16:1/26:0)	SP	鞘脂类	Cer-NP	神经酰胺	42	1	648.6289162	665.6322102	[M-H2O+H]+	C42H83NO4	4.61222393	3.135192	3.40195574	1.59506173	3.3921371	1.80061038	2.63343404	1.62282878	2.04861111	3.34982682	1.85714286	2.72865854	2.48645987	2.65816577	1.74987642	2.90353391	2.19536757	3.0472321	3.41759353	6.03363007	3.87	3.41	3.235	-	-	-	-	-	-	-	-
LIPID-P-2405	Cer(t16:1/25:1)	神经酰胺_Cer(t16:1/25:1)	SP	鞘脂类	Cer-NP	神经酰胺	41	2	632.597616	649.60091	[M-H2O+H]+	C41H79NO4	0.862865948	0.366649132	0.694801853	0.928395062	0.630040323	0.26602238	0.679758308	0.302729529	0.485615079	0.687778328	0.485221675	0.354674797	0.309699655	0.603236881	0.265941671	0.702005731	0.795568983	0.471813103	0.67239636	1.14243323	0.84	0.515	0.58	-	-	-	-	-	-	-	-
LIPID-P-2431	Cer(t17:2/23:0)	神经酰胺_Cer(t17:2/23:0)	SP	鞘脂类	Cer-NP	神经酰胺	40	2	618.581966	635.58526	[M-H2O+H]+	C40H77NO4	2.3317925	0.904786954	2.11528564	2.21728395	1.89012097	0.762970498	1.78247734	0.937965261	1.38392857	1.56853043	1.33497537	1.14329268	1.7282127	2.41785189	1.17152743	2.29703916	2.19033233	1.70137125	2.30030334	2.92779426	2.54	2.03	1.715	-	-	-	-	-	-	-	-
LIPID-P-2417	Cer(t17:1/22:0)	神经酰胺_Cer(t17:1/22:0)	SP	鞘脂类	Cer-NP	神经酰胺	39	1	606.581966	623.58526	[M-H2O+H]+	C39H77NO4	0.489984592	0.177275118	0.304168811	0.145679012	0.0982862903	0.136826043	0.113293051	0.204962779	0.18452381	0.163780307	0.112315271	0.194613821	0.335302806	0.256007847	0.238754325	0.202483286	0.0664652568	0.172676486	0.115773509	0.400593472	0.3955	0.25	0.2675	-	-	-	-	-	-	-	-
LIPID-P-2448	Cer(t18:0/24:1)	神经酰胺_Cer(t18:0/24:1)	SP	鞘脂类	Cer-NP	神经酰胺	42	1	666.6394862	665.6322102	[M+H]+	C42H83NO4	0.523882897	0.199894792	0.513638703	0.239506173	0.378528226	0.165818922	0.319738167	0.123076923	0.210813492	0.253834735	0.198029557	0.12754065	0.09798129	0.251593919	0.15274345	0.466571156	0.254783484	0.128999492	0.387259858	0.474282888	0.415	0.3085	0.373	-	-	-	-	-	-	-	-
LIPID-P-2447	Cer(t18:0/24:0)	神经酰胺_Cer(t18:0/24:0)	SP	鞘脂类	Cer-NP	神经酰胺	42	0	668.6551362	667.6478602	[M+H]+	C42H85NO4	0.980996405	0.493950552	0.332990221	0.558024691	0.569556452	0.261444557	0.258308157	0.521091811	0.38640873	0.423057892	0.275369458	0.234247967	0.615460364	0.391368318	0.236282748	0.539637058	0.604229607	0.351955307	0.35793731	0.430761622	0.795	0.645	0.59	-	-	-	-	-	-	-	-
LIPID-P-2451	Cer(t18:1/15:1)	神经酰胺_Cer(t18:1/15:1)	SP	鞘脂类	Cer-NP	神经酰胺	33	2	520.4724155	537.4757095	[M-H2O+H]+	C33H63NO4	0.484848485	0.466070489	0.348430262	0.262222222	0.428427419	0.32706002	0.470795569	0.161290323	0.199900794	0.593765463	0.302463054	0.255589431	0.227474151	0.236390387	0.315373208	0.466571156	0.281470292	0.303199594	0.436299292	0.470326409	0.314	0.4935	0.393	-	-	-	-	-	-	-	-
LIPID-P-2044	Cer(d16:1/21:0)	神经酰胺_Cer(d16:1/21:0)	SP	鞘脂类	Cer-NS	神经酰胺	37	1	562.5557512	579.5590452	[M-H2O+H]+	C37H73NO3	0.209553159	0.164124145	0.214101904	0.222222222	0.28125	0.332655137	0.347935549	0.363771712	0.421626984	0.258782781	0.222660099	0.143800813	N/A	0.209416381	0.318833416	0.477554919	0.283987915	0.209243271	0.122345804	0.453511375	0.3565	0.2505	0.3525	-	-	-	-	-	-	-	-
LIPID-P-2114	Cer(d20:2/24:1)	神经酰胺_Cer(d20:2/24:1)	SP	鞘脂类	Cer-NS	神经酰胺	44	3	656.6340015	673.6372955	[M-H2O+H]+	C44H83NO3	0.163841808	N/A	0.500772002	0.607407407	0.594758065	0.326042726	0.614300101	0.1191067	0.145337302	0.658090054	0.17635468	0.167174797	0.214180207	0.307994115	0.122590213	0.477554919	0.395266868	0.432199086	0.260869565	0.504451039	0.403	0.332	0.393	-	-	-	-	-	-	-	-
LIPID-P-2111	Cer(d20:2/22:0)	神经酰胺_Cer(d20:2/22:0)	SP	鞘脂类	Cer-NS	神经酰胺	42	2	630.6183515	647.6216455	[M-H2O+H]+	C42H81NO3	2.65023112	1.27827459	2.73803397	3.16049383	5.89717742	3.62156663	5.63947633	0.833746898	1.13095238	6.38297872	1.4137931	0.584349593	1.30477597	2.57969593	1.73010381	6.82903534	4.90433031	5.02285424	2.6744186	2.53214639	3.61	3.39	2.97	-	-	-	-	-	-	-	-
LIPID-P-2108	Cer(d20:1/26:0)	神经酰胺_Cer(d20:1/26:0)	SP	鞘脂类	Cer-NS	神经酰胺	46	1	688.6966018	705.6998958	[M-H2O+H]+	C46H91NO3	0.672829995	0.699631773	0.460627895	0.278518519	0.363407258	0.610376399	0.594159114	0.526054591	0.384424603	0.529440871	0.387192118	0.453760163	1.01427868	1.11819519	1.02323282	0.76408787	1.25377644	0.353986795	0.904954499	1.13748764	0.935	0.795	0.655	-	-	-	-	-	-	-	-
LIPID-P-2096	Cer(d19:1/24:1)	神经酰胺_Cer(d19:1/24:1)	SP	鞘脂类	Cer-NS	神经酰胺	43	2	644.6340015	661.6372955	[M-H2O+H]+	C43H83NO3	1.79763739	2.91951604	2.13072568	1.58024691	1.40120968	1.86673449	1.27895267	2.25806452	1.52281746	1.57347848	1.09852217	1.16361789	1.51649434	1.67729279	2.06623826	1.59025788	1.64652568	1.107161	1.03134479	2.1909001	1.82	1.355	1.245	-	-	-	-	-	-	-	-
LIPID-P-2092	Cer(d19:1/22:0)	神经酰胺_Cer(d19:1/22:0)	SP	鞘脂类	Cer-NS	神经酰胺	41	1	618.6183515	635.6216455	[M-H2O+H]+	C41H81NO3	0.72932717	0.694371383	0.470406588	0.287407407	0.715725806	0.435910478	0.150553877	0.754342432	0.848214286	0.314695695	0.445812808	0.194613821	0.595765633	0.444825895	0.344537815	0.345749761	0.775427996	0.685627222	0.471183013	0.56379822	0.41	0.437	0.54	-	-	-	-	-	-	-	-
LIPID-P-2091	Cer(d19:1/18:0)	神经酰胺_Cer(d19:1/18:0)	SP	鞘脂类	Cer-NS	神经酰胺	37	1	562.5557512	579.5590452	[M-H2O+H]+	C37H73NO3	4.57627119	4.25039453	3.04683479	3.58518519	3.59375	3.49440488	1.94864048	4.93300248	4.27083333	2.88965858	2.79802956	2.4695122	4.07188577	2.33938205	1.94265942	4.04966571	3.88721047	2.6460132	2.82608696	4.16419387	4.015	2.375	3.005	-	-	-	-	-	-	-	-
LIPID-P-0109	Cer(d18:1/16:0)	神经酰胺_Cer(d18:1/16:0)	SP	鞘脂类	Cer-NS	神经酰胺	34	1	538.51992	537.512094	[M+H]+	C34H67NO3	7.03646636	5.24986849	3.53576943	1.6691358	3.69455645	3.36724313	2.86505539	3.1662531	5.30753968	3.587333	2.17241379	3.49085366	7.63170852	5.83619421	2.85714286	4.62750716	3.69083585	4.38801422	4.14560162	7.17111771	4.285	3.6	3.295	C00195	HMDB0004949	LMSP02010004	5283564	-	-	-	ko00600,ko01100,ko04071,ko04217,ko04722,ko04920,ko04931,ko04933,ko05140,ko05415
LIPID-P-2075	Cer(d18:1/24:2)	神经酰胺_Cer(d18:1/24:2)	SP	鞘脂类	Cer-NS	神经酰胺	42	3	628.6027014	645.6059954	[M-H2O+H]+	C42H79NO3	7.4473549	11.257233	5.76428204	6.22222222	7.45967742	8.18921668	5.6898288	6.99751861	10.7638889	6.23453736	5.41871921	4.71036585	6.59773511	7.94507111	5.33860603	12.1298949	9.36555891	6.1452514	6.97674419	13.4520277	9.25	6.9	6.5	-	-	-	-	-	-	-	-
LIPID-P-2074	Cer(d18:1/23:1)	神经酰胺_Cer(d18:1/23:1)	SP	鞘脂类	Cer-NS	神经酰胺	41	2	616.6027014	633.6059954	[M-H2O+H]+	C41H79NO3	4.46327684	5.94423987	5.91868245	2.72098765	5.44354839	5.06612411	2.43202417	4.16873449	5.8531746	4.38396833	2.85714286	3.58231707	4.65780404	4.78666013	4.59218982	6.4469914	4.99496475	3.69730828	4.46410516	9.00098912	5.7	4.155	3.82	-	-	-	-	-	-	-	-
LIPID-P-2062	Cer(d17:1/24:1)	神经酰胺_Cer(d17:1/24:1)	SP	鞘脂类	Cer-NS	神经酰胺	41	2	616.6027014	633.6059954	[M-H2O+H]+	C41H79NO3	7.4473549	7.15412941	8.59495625	6.12345679	6.85483871	7.78229908	3.16717019	4.12406948	5.90277778	6.03661554	3.7635468	4.14634146	6.20384047	6.17949975	5.09144834	7.40210124	7.60322256	3.99187405	5.5611729	8.40751731	7.5	5.55	5.25	-	-	-	-	-	-	-	-
LIPID-P-2061	Cer(d17:1/24:0)	神经酰胺_Cer(d17:1/24:0)	SP	鞘脂类	Cer-NS	神经酰胺	41	1	618.6183515	635.6216455	[M-H2O+H]+	C41H81NO3	0.595788392	0.24039979	0.495625322	0.350123457	0.376512097	0.579857579	0.358006042	0.272952854	0.251984127	0.418109847	0.204433498	0.229166667	0.250123092	0.314860226	0.125556105	0.525310411	0.395770393	0.381919756	0.455005056	0.370425321	0.374	0.2755	0.2355	-	-	-	-	-	-	-	-
LIPID-P-2056	Cer(d17:1/21:0)	神经酰胺_Cer(d17:1/21:0)	SP	鞘脂类	Cer-NS	神经酰胺	38	1	576.5714013	593.5746953	[M-H2O+H]+	C38H75NO3	0.288649204	0.357180431	0.281008749	0.262222222	0.261592742	0.380976602	0.391742195	0.409925558	0.361607143	0.355764473	0.260098522	0.193089431	0.25061546	0.256498283	0.170538804	0.278892073	0.339375629	0.206196039	0.200707786	0.509396637	0.416	0.2365	0.3015	-	-	-	-	-	-	-	-
LIPID-P-2055	Cer(d17:1/20:0)	神经酰胺_Cer(d17:1/20:0)	SP	鞘脂类	Cer-NS	神经酰胺	37	1	562.5557512	579.5590452	[M-H2O+H]+	C37H73NO3	2.97894196	2.33035245	2.63510036	1.9654321	2.80241935	4.23194303	4.60221551	3.86104218	3.37301587	3.08758041	2.20689655	1.15853659	2.04332841	1.61844041	1.1319822	4.14995224	2.57804632	1.80294566	2.8463094	3.54104847	3.64	2.315	2.43	-	-	-	-	-	-	-	-
LIPID-P-2053	Cer(d17:1/18:0)	神经酰胺_Cer(d17:1/18:0)	SP	鞘脂类	Cer-NS	神经酰胺	35	1	534.5244511	551.5277451	[M-H2O+H]+	C35H69NO3	11.6076014	10.8890058	8.64642306	6.91358025	9.375	9.05391658	4.98992951	10.9677419	13.640873	9.05492331	8.62068966	7.87601626	13.6386017	8.14124571	7.85961443	11.1747851	12.1349446	7.26256983	9.04954499	15.1335312	12.6	7.7	8.95	-	-	-	-	-	-	-	-
LIPID-P-2051	Cer(d17:1/16:0)	神经酰胺_Cer(d17:1/16:0)	SP	鞘脂类	Cer-NS	神经酰胺	33	1	506.493151	523.496445	[M-H2O+H]+	C33H65NO3	3.21006677	1.88321936	1.39989707	0.686419753	1.61290323	1.63784334	0.840886203	1.22084367	1.06646825	1.29143988	0.837438424	0.929878049	1.13737075	1.28984796	1.33465151	0.978987584	1.4551863	0.919248349	1.58240647	2.64589515	1.285	1.185	1.465	-	-	-	-	-	-	-	-
LIPID-P-2076	Cer(d18:1/25:1)	神经酰胺_Cer(d18:1/25:1)	SP	鞘脂类	Cer-NS	神经酰胺	43	2	644.6340015	661.6372955	[M-H2O+H]+	C43H83NO3	5.13610683	8.15360337	4.44158518	2.14320988	3.75	4.96948118	2.65357503	4.73449132	5.15873016	3.68629391	3.42364532	3.59756098	4.68734613	3.7714566	5.23974296	4.24068768	6.14300101	2.78821737	3.65015167	8.60534125	4.03	3.14	4.345	-	-	-	-	-	-	-	-
LIPID-P-0112	Cer(d18:1/19:0)	神经酰胺_Cer(d18:1/19:0)	SP	鞘脂类	Cer-NS	神经酰胺	37	1	580.6	579.559044	[M+H]+	C37H73NO3	0.559835645	0.657548659	0.7874421	0.750617284	0.409778226	0.742624619	0.654582075	0.550868486	0.798611111	0.457694211	0.620689655	0.543699187	0.373707533	0.480137322	0.342560554	1.36580707	0.533736153	0.512950736	0.601617796	0.924826904	0.67	0.585	0.875	C00195	-	LMSP02010032	52931126	-	-	-	ko00600,ko01100,ko04071,ko04217,ko04722,ko04920,ko04931,ko04933,ko05140,ko05415
LIPID-P-0113	Cer(d18:1/20:0)	神经酰胺_Cer(d18:1/20:0)	SP	鞘脂类	Cer-NS	神经酰胺	38	1	594.58252	593.574694	[M+H]+	C38H75NO3	3.25629173	3.49289847	3.37622234	3.09135802	1.88004032	6.96846389	8.20745217	4.79404467	6.94444444	2.75111331	4.8226601	2.62703252	2.45691777	2.56498283	2.20958972	5.49188157	2.41691843	2.84916201	4.0950455	5.83580613	4.665	3.96	4.355	C00195	HMDB0004951	LMSP02010007	5283566	-	-	-	ko00600,ko01100,ko04071,ko04217,ko04722,ko04920,ko04931,ko04933,ko05140,ko05415
LIPID-P-0131	Cer(d16:1/24:0)	神经酰胺_Cer(d16:1/24:0)	SP	鞘脂类	Cer-NS	神经酰胺	40	1	622.6	621.605994	[M+H]+	C40H79NO3	0.190035953	0.144134666	0.20741122	0.132839506	0.0871975806	0.160732452	0.125881168	0.118610422	0.124503968	0.0747154874	0.115763547	0.12703252	0.175283112	0.237861697	0.178942165	0.229703916	0.205941591	0.0751650584	0.19817998	0.399109792	0.1725	0.1525	0.2085	C00195	-	LMSP02010050	10627700	-	-	-	ko00600,ko01100,ko04071,ko04217,ko04722,ko04920,ko04931,ko04933,ko05140,ko05415
LIPID-P-0129	Cer(d16:1/22:0)	神经酰胺_Cer(d16:1/22:0)	SP	鞘脂类	Cer-NS	神经酰胺	38	1	594.6	593.574694	[M+H]+	C38H75NO3	0.297380586	0.264071541	0.260422028	0.200987654	0.126008065	0.160223805	0.206445116	0.145409429	0.177579365	0.120732311	0.20591133	0.204776423	0.211718365	0.239333006	0.186356896	0.23782235	0.151560926	0.148298629	0.166329626	0.321958457	0.181	0.162	0.2625	C00195	-	LMSP02010016	10627306	-	-	-	ko00600,ko01100,ko04071,ko04217,ko04722,ko04920,ko04931,ko04933,ko05140,ko05415
LIPID-P-0128	Cer(d16:1/20:0)	神经酰胺_Cer(d16:1/20:0)	SP	鞘脂类	Cer-NS	神经酰胺	36	1	566.6	565.543394	[M+H]+	C36H71NO3	0.806368772	0.783798001	1.04477612	0.701234568	0.425403226	1.15462869	1.10271903	1.01736973	0.798611111	0.559129144	0.78817734	0.543699187	0.630231413	0.637567435	0.869995057	1.06972302	0.629405841	0.726256983	0.84934277	1.52324431	0.995	0.765	1.19	C00195	-	LMSP02010047	70698937	-	-	-	ko00600,ko01100,ko04071,ko04217,ko04722,ko04920,ko04931,ko04933,ko05140,ko05415
LIPID-P-0127	Cer(d16:1/18:0)	神经酰胺_Cer(d16:1/18:0)	SP	鞘脂类	Cer-NS	神经酰胺	34	1	538.6	537.512094	[M+H]+	C34H67NO3	1.30457114	1.23619148	1.27637674	0.888888889	1.15423387	1.29704985	0.614300101	1.26550868	1.40873016	0.727362692	1.12315271	1.64634146	2.25997046	1.89798921	1.85368265	1.30372493	1.98892246	1.1833418	1.2082912	2.37883284	1.505	0.995	0.93	C00195	-	LMSP02010046	10582678	-	-	-	ko00600,ko01100,ko04071,ko04217,ko04722,ko04920,ko04931,ko04933,ko05140,ko05415
LIPID-P-0125	Cer(d18:1/26:1)	神经酰胺_Cer(d18:1/26:1)	SP	鞘脂类	Cer-NS	神经酰胺	44	2	676.66077	675.652944	[M+H]+	C44H85NO3	0.677966102	0.429247764	0.477097272	0.191111111	0.257560484	0.0854526958	0.33081571	0.2	0.205853175	0.388916378	0.351724138	0.200711382	0.278680453	0.307994115	0.0919426594	0.301337154	0.366565962	0.340274251	0.505561173	0.633036597	0.4275	0.265	0.449	C00195	-	LMSP02010010	5283569	-	-	-	ko00600,ko01100,ko04071,ko04217,ko04722,ko04920,ko04931,ko04933,ko05140,ko05415
LIPID-P-0124	Cer(d18:1/24:1)	神经酰胺_Cer(d18:1/24:1)	SP	鞘脂类	Cer-NS	神经酰胺	42	2	648.62947	647.621644	[M+H]+	C42H81NO3	31.5356959	20.2524987	24.0349974	14.8641975	19.6068548	16.2258393	13.796576	14.9379653	17.2619048	22.3156853	12.4630542	16.8191057	15.7557853	28.347229	15.3237766	17.2874881	17.1701913	16.3026917	23.5591507	43.2739862	26.65	24	24	C00195	HMDB0004953	LMSP02010009	5283568	-	-	-	ko00600,ko01100,ko04071,ko04217,ko04722,ko04920,ko04931,ko04933,ko05140,ko05415
LIPID-P-0123	Cer(d18:1/22:1)	神经酰胺_Cer(d18:1/22:1)	SP	鞘脂类	Cer-NS	神经酰胺	40	2	620.598125	619.590344	[M+H]+	C40H77NO3	1.78736518	1.05207785	1.11682964	0.661728395	1.42137097	0.712105799	1.07250755	0.575682382	0.95734127	1.20237506	0.78817734	1.34146341	0.595765633	1.06915154	0.70192783	1.64278892	1.13796576	1.18842052	1.93124368	2.04747774	1.085	1.105	0.95	C00195	HMDB0011775	-	53481052	-	-	-	ko00600,ko01100,ko04071,ko04217,ko04722,ko04920,ko04931,ko04933,ko05140,ko05415
LIPID-P-0122	Cer(d18:1/20:1)	神经酰胺_Cer(d18:1/20:1)	SP	鞘脂类	Cer-NS	神经酰胺	38	2	592.566825	591.559044	[M+H]+	C38H73NO3	1.78736518	1.09416097	1.09109624	0.468148148	1.13407258	0.696846389	0.694864048	0.848635236	0.992063492	1.11331024	0.9408867	1.48882114	0.74347612	1.07405591	0.6623826	1.03151862	0.715005035	0.817673946	1.25884732	1.46389713	0.96	0.71	1.09	C00195	-	-	-	-	-	-	ko00600,ko01100,ko04071,ko04217,ko04722,ko04920,ko04931,ko04933,ko05140,ko05415
LIPID-P-0120	Cer(d18:1/16:1)	神经酰胺_Cer(d18:1/16:1)	SP	鞘脂类	Cer-NS	神经酰胺	34	2	536.504225	535.496444	[M+H]+	C34H65NO3	1.30457114	1.44134666	1.30211014	1.08148148	1.63810484	1.43438454	1.04229607	1.49875931	1.32936508	1.87530925	0.857142857	1.52947154	1.67897587	2.14320745	1.52249135	1.39923591	1.98388721	1.7623159	1.53185035	1.51335312	1.57	1.08	1.34	C00195	HMDB0035480	-	131751776	141980-53-2	-	-	ko00600,ko01100,ko04071,ko04217,ko04722,ko04920,ko04931,ko04933,ko05140,ko05415
LIPID-P-0118	Cer(d18:1/25:0)	神经酰胺_Cer(d18:1/25:0)	SP	鞘脂类	Cer-NS	神经酰胺	43	1	664.660769	663.652944	[M+H]+	C43H85NO3	0.51874679	0.64702788	0.417910448	0.263209877	0.245967742	0.251780264	0.465760322	0.679900744	0.327380952	0.328550223	0.281773399	0.3125	0.380108321	0.529671408	0.343054869	0.491881566	0.629405841	0.205688167	0.492416582	0.529179031	0.61	0.451	0.585	C00195	HMDB0004957	LMSP02010013	9547202	-	-	-	ko00600,ko01100,ko04071,ko04217,ko04722,ko04920,ko04931,ko04933,ko05140,ko05415
LIPID-P-0111	Cer(d18:1/18:0)	神经酰胺_Cer(d18:1/18:0)	SP	鞘脂类	Cer-NS	神经酰胺	36	1	566.55122	565.543394	[M+H]+	C36H71NO3	27.7349769	29.4581799	28.5126094	26.1234568	16.6834677	25.3814852	17.5730111	24.7146402	34.1269841	22.068283	34.08867	35.1117886	31.3638602	23.6390387	21.9970341	27.6981853	20.4431017	20.3148807	28.2103134	38.8724036	30.7	24.7	29.1	C00195	HMDB0004950	LMSP02010006	5283565	-	-	-	ko00600,ko01100,ko04071,ko04217,ko04722,ko04920,ko04931,ko04933,ko05140,ko05415
LIPID-P-0117	Cer(d18:1/24:0)	神经酰胺_Cer(d18:1/24:0)	SP	鞘脂类	Cer-NS	神经酰胺	42	1	650.64512	649.637294	[M+H]+	C42H83NO3	13.559322	13.9400316	15.4400412	8.74074074	7.56048387	5.95116989	9.16414904	10.4218362	8.73015873	11.0341415	7.53694581	7.06300813	10.2412605	11.3290829	8.05734058	12.9894938	9.26485398	7.11020823	10.768453	13.6003956	13.35	10.85	8.45	C00195	HMDB0004956	LMSP02010012	5283571	-	-	-	ko00600,ko01100,ko04071,ko04217,ko04722,ko04920,ko04931,ko04933,ko05140,ko05415
LIPID-P-0115	Cer(d18:1/22:0)	神经酰胺_Cer(d18:1/22:0)	SP	鞘脂类	Cer-NS	神经酰胺	40	1	622.61382	621.605994	[M+H]+	C40H79NO3	2.1777093	3.45081536	2.50128667	2.42962963	1.05342742	2.58901322	2.05438066	2.99255583	2.88690476	1.56853043	2.49753695	1.69207317	1.64943378	1.83913683	2.08106772	2.93696275	2.29607251	1.63026917	2.2851365	5.09396637	2.67	1.89	2.805	C00195	HMDB0004952	LMSP02010008	5283567	-	-	-	ko00600,ko01100,ko04071,ko04217,ko04722,ko04920,ko04931,ko04933,ko05140,ko05415
LIPID-P-0114	Cer(d18:1/21:0)	神经酰胺_Cer(d18:1/21:0)	SP	鞘脂类	Cer-NS	神经酰胺	39	1	608.598169	607.590344	[M+H]+	C39H77NO3	0.140215716	0.16675434	0.153885744	0.152592593	0.09375	0.199389624	0.262839879	0.240198511	0.331845238	0.0865907966	0.191133005	0.081300813	0.162973904	0.16625797	0.153237766	0.187201528	0.136958711	0.134078212	0.116784631	0.241839763	0.1785	0.1195	0.177	C00195	-	-	-	-	-	-	ko00600,ko01100,ko04071,ko04217,ko04722,ko04920,ko04931,ko04933,ko05140,ko05415
LIPID-N-0613	CerP(d18:1/20:3)	1-磷酸神经酰胺_CerP(d18:1/20:3)	SP	鞘脂类	CerP	1-磷酸神经酰胺	38	4	666.486275	667.494076	[M-H]-	C38H70NO6P	1.03235747	1.99105734	0.872362326	0.812345679	0.796370968	1.33265514	1.0020141	0.58560794	0.401785714	0.633349827	0.982758621	0.617378049	0.706548498	0.458558117	0.672268908	0.592168099	0.699899295	0.678009142	0.712841254	0.56379822	0.4775	0.5575	0.735	-	-	-	-	-	-	-	-
LIPID-N-0610	CerP(d18:1/24:1)	1-磷酸神经酰胺_CerP(d18:1/24:1)	SP	鞘脂类	CerP	1-磷酸神经酰胺	42	2	726.595801	727.587976	[M-H]-	C42H82NO6P	0.472521828	0.831141504	0.414307771	0.320987654	0.430947581	0.348423194	0.279456193	0.312655087	0.33234127	0.418109847	0.246305419	0.266768293	0.322501231	0.30161844	0.328719723	0.310410697	0.256797583	0.213814119	0.239383215	0.363501484	0.3125	0.2925	0.315	-	HMDB0010705	LMSP02050007	5283586	-	-	-	-
LIPID-N-0609	CerP(d18:1/18:1)	1-磷酸神经酰胺_CerP(d18:1/18:1)	SP	鞘脂类	CerP	1-磷酸神经酰胺	36	2	642.486275	643.494076	[M-H]-	C36H70NO6P	13.9958911	35.2446081	12.8409676	8.86419753	6.60282258	15.844354	13.141994	10.5210918	8.18452381	7.54576942	10.4433498	9.19715447	7.23781388	6.76802354	8.79881364	8.16618911	7.47734139	6.98324022	7.10313448	12.8090999	7.6	11.975	9.875	-	-	-	-	-	-	-	-
LIPID-N-0606	CerP(d18:1/24:0)	1-磷酸神经酰胺_CerP(d18:1/24:0)	SP	鞘脂类	CerP	1-磷酸神经酰胺	42	1	728.595802	729.603626	[M-H]-	C42H84NO6P	0.588084232	1.26249342	0.573854864	0.538271605	0.491431452	0.526449644	0.601711984	0.558312655	0.473710317	0.450272143	0.413793103	0.279471545	0.420974889	0.43158411	0.467128028	0.623209169	0.53121853	0.479939055	0.528311426	0.714638971	0.42	0.415	0.53	-	HMDB0010704	LMSP02050008	5283587	-	-	-	-
LIPID-N-0604	CerP(d18:1/20:0)	1-磷酸神经酰胺_CerP(d18:1/20:0)	SP	鞘脂类	CerP	1-磷酸神经酰胺	38	1	672.533203	673.541026	[M-H]-	C38H76NO6P	0.0878274268	0.2256707	0.0802882141	0.0832098765	0.105846774	0.190742625	0.25427996	0.199503722	0.199652778	0.0937654626	0.157635468	0.139481707	0.124569178	0.143452673	0.106524963	0.151384909	0.169939577	0.117572372	0.127654196	0.216369931	0.127	0.08825	0.132	-	HMDB0010702	LMSP02050005	5283584	-	-	-	-
LIPID-N-0603	CerP(d18:1/18:0)	1-磷酸神经酰胺_CerP(d18:1/18:0)	SP	鞘脂类	CerP	1-磷酸神经酰胺	36	1	644.501902	645.509726	[M-H]-	C36H72NO6P	1.0914227	1.50447133	0.959855893	0.837037037	1.1265121	1.09359105	0.999496475	1.39454094	1.10119048	0.989609104	0.921182266	0.929878049	1.02412605	0.595880333	0.976272862	1.165234	0.83836858	0.93956323	1.00101112	0.979228487	0.815	1.0975	1.06	-	HMDB0010701	LMSP02050004	5283583	-	-	-	-
LIPID-N-0602	CerP(d18:1/16:0)	1-磷酸神经酰胺_CerP(d18:1/16:0)	SP	鞘脂类	CerP	1-磷酸神经酰胺	34	1	616.470602	617.478426	[M-H]-	C34H68NO6P	0.613764766	1.0284061	0.581574884	0.666666667	0.559475806	0.732451679	0.717522659	0.337468983	0.426587302	0.54675903	0.674876847	0.566565041	0.416051206	0.306522805	0.687098369	0.508595989	0.480866062	0.32757745	0.55611729	0.74925816	0.67	0.3825	0.5825	-	HMDB0010700	LMSP02050002	5283581	-	-	-	-
LIPID-P-0052	Cholesterol	胆固醇	ST	甾醇脂类	Cholesterol	胆固醇	27	1	369.4	386.354865	[M-H2O+H]+	C27H46O	1505.90652	2087.32246	1786.92743	1436.04938	1116.93548	2197.35504	1121.85297	1290.32258	1089.28571	1233.05294	1274.87685	1193.08943	1880.84687	1800.88279	909.540287	2005.73066	1238.67069	1243.2707	1041.45602	1402.57171	1282	1722	1174	C00187	HMDB0000067	LMST01010001	5997	-	-	-	ko00100,ko00120,ko00140,ko01100,ko04913,ko04925,ko04927,ko04934,ko04975,ko04976,ko04977,ko04979,ko05200,ko05217,ko05417
LIPID-P-0159	CoenzymeQ8	辅酶Q8(氧化型）	PR	异戊烯醇脂类	CoQ	辅酶Q	8	0	727.56592	780.60566	[M+H]+	C53H80O4	1.67437083	1.89900053	1.27637674	0.582716049	0.49546371	1.02238047	1.47532729	1.26550868	1.32440476	0.509648689	1.28571429	2.62195122	2.77203348	2.57969593	2.53583786	1.09837631	0.941591138	0.904012189	1.00606673	1.95351137	1.695	1.105	1.195	C17569	HMDB0006709	LMPR02010005	5283546	-	-	-	-
LIPID-P-0161	CoenzymeQ10	辅酶Q10(氧化型）	PR	异戊烯醇脂类	CoQ	辅酶Q	10	0	863.69147	862.68391	[M+H]+	C59H90O4	444.273241	736.454498	428.203809	406.419753	236.895161	468.972533	272.910373	405.459057	355.654762	198.416625	332.512315	387.703252	480.551452	401.177048	361.344538	435.052531	328.298087	278.821737	309.403438	432.739862	385	359.5	363	C11378	HMDB0001072	LMPR02010001	5281915	303-98-0	-	-	ko04216
LIPID-P-0160	CoenzymeQ9	辅酶Q9(氧化型）	PR	异戊烯醇脂类	CoQ	辅酶Q	9	0	795.62878	794.62131	[M+H]+	C54H82O4	38.1099127	51.1309837	21.3072568	20.8888889	7.66129032	24.0081384	12.3363545	33.7965261	19.1468254	11.4794656	22.5123153	32.4186992	52.6834072	35.2623835	31.2901631	18.4336199	14.551863	12.2905028	14.0546006	31.8496538	23.9	19.4	20.8	C01967	HMDB0006707	LMPR02010004	5280473	303-97-9	-	-	-
LIPID-P-0218	DG(18:1_18:1)	甘油二酯_DG(18:1_18:1)	GL	甘油脂类	DG	甘油二酯	36	2	638.581716	620.537975	[M+NH4]+	C39H72O5	414.483821	292.477643	174.987133	169.382716	110.383065	207.019329	173.716012	98.2630273	270.337302	235.032162	244.827586	553.861789	450.516987	828.837666	316.856154	275.549188	142.497482	178.263078	192.618807	295.746785	239	294.5	271	C00641	HMDB0007218	LMGL02010049	9543716	-	-	-	ko00561,ko00562,ko00564,ko01100,ko04070,ko04730
LIPID-P-0219	DG(18:1_20:1)	甘油二酯_DG(18:1_20:1)	GL	甘油脂类	DG	甘油二酯	38	2	666.613016	648.569275	[M+NH4]+	C41H76O5	5.89625064	9.15307733	5.5892949	3.46666667	3.50806452	3.80467955	3.51460222	2.42183623	4.43452381	3.73082632	3.73399015	6.15853659	5.38650911	18.440412	4.34008898	7.29703916	3.83685801	2.78313865	4.33771486	5.17309594	5.23	5.07	5	C00165	HMDB0007224	LMGL02010090	9543756	-	-	-	ko01521,ko04010,ko04012,ko04014,ko04015,ko04020,ko04024,ko04062,ko04064,ko04066,ko04071,ko04072,ko04261,ko04270,ko04370,ko04371,ko04540,ko04611,ko04613,ko04625,ko04650,ko04658,ko04659,ko04660,ko04662,ko04664,ko04666,ko04713,ko04714,ko04720,ko04722,ko04723,ko04724,ko04725,ko04726,ko04728,ko04730,ko04750,ko04911,ko04912,ko04915,ko04916,ko04918,ko04919,ko04920,ko04921,ko04923,ko04925,ko04926,ko04928…
LIPID-P-0220	DG(18:0_20:2)	甘油二酯_DG(18:0_20:2)	GL	甘油脂类	DG	甘油二酯	38	2	666.60974	648.569275	[M+NH4]+	C41H76O5	0.667693888	0.548132562	0.637159032	0.728888889	1.33064516	0.589013225	1.15810675	1.12158809	1.50793651	0.879762494	1.14285714	0.695121951	0.643032989	1.37322217	0.952051409	2.31136581	4.29003021	1.21889284	0.8190091	1.29574679	0.896	0.872	0.978	C00641	HMDB0007167	LMGL02010091	9543757	-	-	-	ko00561,ko00562,ko00564,ko01100,ko04070,ko04730
LIPID-P-0222	DG(14:0_18:3)	甘油二酯_DG(14:0_18:3)	GL	甘油脂类	DG	甘油二酯	32	3	580.498226	562.459725	[M+NH4]+	C35H62O5	11.5048793	2.71436086	5.67164179	4.8691358	5.55443548	2.36012208	3.81671702	0.782133995	1.48809524	6.20484908	6.04926108	7.58130081	7.04086657	21.4811182	4.66633712	8.13753582	7.48237664	5.32249873	3.88270981	5.9446093	4.23	6.37	6.43	C00641	HMDB0007298	LMGL02010386	53478140	-	-	-	ko00561,ko00562,ko00564,ko01100,ko04070,ko04730
LIPID-P-0169	DG(16:0_16:0)	甘油二酯_DG(16:0_16:0)	GL	甘油脂类	DG	甘油二酯	32	0	586.550416	568.506675	[M+NH4]+	C35H68O5	109.399076	60.4944766	136.901698	144.197531	126.008065	96.6429298	121.349446	69.9751861	118.551587	159.327066	96.5517241	99.0853659	123.584441	146.150074	74.147306	217.765043	256.797583	144.743525	113.751264	100.395648	123	130.5	123.5	C00165	HMDB0007098	LMGL02010001	644078	-	-	-	ko01521,ko04010,ko04012,ko04014,ko04015,ko04020,ko04024,ko04062,ko04064,ko04066,ko04071,ko04072,ko04261,ko04270,ko04370,ko04371,ko04540,ko04611,ko04613,ko04625,ko04650,ko04658,ko04659,ko04660,ko04662,ko04664,ko04666,ko04713,ko04714,ko04720,ko04722,ko04723,ko04724,ko04725,ko04726,ko04728,ko04730,ko04750,ko04911,ko04912,ko04915,ko04916,ko04918,ko04919,ko04920,ko04921,ko04923,ko04925,ko04926,ko04928…
LIPID-P-0168	DG(15:0_16:0)	甘油二酯_DG(15:0_16:0)	GL	甘油脂类	DG	甘油二酯	31	0	572.5224	554.491025	[M+NH4]+	C34H66O5	1.93117617	0.884797475	3.08800823	2.47901235	2.42943548	1.09867752	2.03423968	0.582630273	1.04166667	2.35526967	1.00492611	0.974593496	1.76267848	3.84502207	0.911517548	3.59121299	4.02819738	2.38699848	2.24469161	1.06824926	1.69	1.45	1.95	C00641	HMDB0007069	LMGL02010426	14275229	-	-	-	ko00561,ko00562,ko00564,ko01100,ko04070,ko04730
LIPID-P-0167	DG(14:0_16:0)	甘油二酯_DG(14:0_16:0)	GL	甘油脂类	DG	甘油二酯	30	0	558.519116	540.475375	[M+NH4]+	C33H64O5	37.6990241	17.4644924	26.3510036	24.2962963	25.6048387	12.207528	11.6817724	7.00744417	17.1626984	44.3344879	15.5665025	28.3536585	36.9276219	84.0608141	26.5941671	32.8557784	30.0100705	25.7998984	20.2224469	25.2225519	27.1	30.4	33.8	C00641	HMDB0007011	LMGL02010378	13734178	-	-	-	ko00561,ko00562,ko00564,ko01100,ko04070,ko04730
LIPID-P-0164	DG(14:0_14:0)	甘油二酯_DG(14:0_14:0)	GL	甘油脂类	DG	甘油二酯	28	0	530.47589	512.444075	[M+NH4]+	C31H60O5	3.53877761	0.78905839	2.13587236	2.01975309	2.88810484	0.504577823	0.654582075	0.494789082	0.9375	2.70163286	0.468472906	3.65345528	2.1910389	10.3482099	2.35788433	1.48997135	1.75226586	2.14321991	1.05156724	0.816023739	1.68	2.12	2.57	C16667	HMDB0007008	LMGL02010321	10369168	-	-	-	-
LIPID-P-0172	DG(17:0_16:0)	甘油二酯_DG(17:0_16:0)	GL	甘油脂类	DG	甘油二酯	33	0	600.55444	582.522325	[M+NH4]+	C36H70O5	1.23266564	0.449237244	1.0499228	1.32345679	1.23991935	0.421159715	0.693856999	0.408933002	0.885912698	0.915388422	0.77635468	0.392276423	0.801575579	0.729769495	0.406327237	1.25119389	2.0040282	1.2087354	1.01112235	0.589515331	1.05	0.729	1.19	C00641	HMDB0093778	LMGL02010012	9543680	-	-	-	ko00561,ko00562,ko00564,ko01100,ko04070,ko04730
LIPID-P-0224	DG(16:1_18:2)	甘油二酯_DG(16:1_18:2)	GL	甘油脂类	DG	甘油二酯	34	3	608.534766	590.491025	[M+NH4]+	C37H66O5	5.39291217	2.06207259	7.82295419	5.57037037	5.63508065	1.36317396	1.71198389	0.577667494	1.42857143	6.56110836	2.00985222	4.61382114	2.98375185	12.9475233	2.5111221	4.78510029	5.62940584	6.86642966	3.24570273	3.52126607	3.57	4.97	4.1	C00641	HMDB0007132	LMGL02010031	9543699	-	-	-	ko00561,ko00562,ko00564,ko01100,ko04070,ko04730
LIPID-P-0225	DG(16:0_18:3)	甘油二酯_DG(16:0_18:3)	GL	甘油脂类	DG	甘油二酯	34	3	608.534766	590.491025	[M+NH4]+	C37H66O5	89.7791474	25.2498685	73.0828616	50.5679012	64.6169355	31.0274669	62.0342397	12.7047146	24.702381	84.9084612	72.0197044	64.6341463	61.6445101	158.901422	46.6633712	171.919771	174.219537	97.0035551	70.4752275	52.1266073	78.1	68	80.1	C00641	HMDB0007105	LMGL02010032	9543700	-	-	-	ko00561,ko00562,ko00564,ko01100,ko04070,ko04730
LIPID-P-0228	DG(16:0_20:3)	甘油二酯_DG(16:0_20:3)	GL	甘油脂类	DG	甘油二酯	36	3	636.566066	618.522325	[M+NH4]+	C39H70O5	4.83821263	1.94634403	8.49202265	5.68888889	6.20967742	3.37741607	5.97180262	2.2630273	2.93650794	4.12666997	5.56650246	3.36382114	4.63810931	6.21873467	2.92634701	13.4670487	14.4008056	6.80548502	6.29929221	3.46191889	5.01	5.7	5.12	C00641	HMDB0007111	LMGL02010062	9543728	-	-	-	ko00561,ko00562,ko00564,ko01100,ko04070,ko04730
LIPID-P-0229	DG(18:1_18:2)	甘油二酯_DG(18:1_18:2)	GL	甘油脂类	DG	甘油二酯	36	3	636.566066	618.522325	[M+NH4]+	C39H70O5	72.5218285	38.2956339	45.0849202	68.2469136	41.0282258	31.6378433	37.6636455	13.5980149	24.6031746	62.8401781	50.4433498	52.8455285	33.6779911	92.4963217	27.879387	73.7344795	56.6968781	52.8186897	32.3559151	36.8941642	44.6	40.9	53.2	C00641	HMDB0007219	LMGL02010056	9543722	-	-	-	ko00561,ko00562,ko00564,ko01100,ko04070,ko04730
LIPID-P-0234	DG(18:0_20:3)	甘油二酯_DG(18:0_20:3)	GL	甘油脂类	DG	甘油二酯	38	3	664.58539	646.553625	[M+NH4]+	C41H74O5	1.36620442	0.503945292	1.59547092	1.04691358	1.47177419	2.16683622	2.77945619	1.7369727	1.69642857	2.10786739	2.02955665	1.06707317	1.62481536	2.51103482	1.58180919	4.53677173	4.59214502	2.31589639	1.9817998	1.46389713	1.72	1.99	1.82	C00641	HMDB0007168	LMGL02010101	53478052	-	-	-	ko00561,ko00562,ko00564,ko01100,ko04070,ko04730
LIPID-P-0238	DG(16:1_18:3)	甘油二酯_DG(16:1_18:3)	GL	甘油脂类	DG	甘油二酯	34	4	606.519116	588.475375	[M+NH4]+	C37H64O5	13.7647663	3.94529195	10.9109624	8.49382716	6.65322581	2.90946083	4.87411883	1.01240695	1.78571429	14.7451757	6.09852217	11.7886179	8.98079764	43.9431094	9.38210578	15.7593123	7.04934542	11.4779076	6.56218402	6.38971316	6.75	10.1	10.4	C00641	HMDB0007134	LMGL02010035	9543703	-	-	-	ko00561,ko00562,ko00564,ko01100,ko04070,ko04730
LIPID-P-0239	DG(16:0_20:4)	甘油二酯_DG(16:0_20:4)	GL	甘油脂类	DG	甘油二酯	36	4	634.550416	616.506675	[M+NH4]+	C39H68O5	2.76322548	0.728037875	2.61451364	1.9654321	1.89516129	1.69888098	1.77240685	1.98511166	1.82539683	2.57298367	2.4729064	2.39837398	2.62924668	5.02206964	2.02669303	5.10028653	2.94058409	2.5190452	1.9413549	1.89910979	1.79	2.23	2.21	C00165	HMDB0007112	LMGL02010070	9543736	-	-	-	ko01521,ko04010,ko04012,ko04014,ko04015,ko04020,ko04024,ko04062,ko04064,ko04066,ko04071,ko04072,ko04261,ko04270,ko04370,ko04371,ko04540,ko04611,ko04613,ko04625,ko04650,ko04658,ko04659,ko04660,ko04662,ko04664,ko04666,ko04713,ko04714,ko04720,ko04722,ko04723,ko04724,ko04725,ko04726,ko04728,ko04730,ko04750,ko04911,ko04912,ko04915,ko04916,ko04918,ko04919,ko04920,ko04921,ko04923,ko04925,ko04926,ko04928…
LIPID-P-0240	DG(18:2_18:2)	甘油二酯_DG(18:2_18:2)	GL	甘油脂类	DG	甘油二酯	36	4	634.550416	616.506675	[M+NH4]+	C39H68O5	7.80688238	2.76696476	6.17601647	10.2222222	6.30040323	3.2197355	5.33736153	1.71712159	3.36309524	7.02622464	5.36945813	4.9847561	3.8897095	6.47376165	2.95600593	8.834766	10.4229607	7.31335703	3.09403438	3.53115727	5.35	5.45	5.65	C00641	HMDB0007248	LMGL02010063	9543729	-	-	-	ko00561,ko00562,ko00564,ko01100,ko04070,ko04730
LIPID-P-0242	DG(18:1_20:3)	甘油二酯_DG(18:1_20:3)	GL	甘油脂类	DG	甘油二酯	38	4	662.581716	644.537975	[M+NH4]+	C41H72O5	4.39650745	2.19884271	3.18064848	2.37037037	2.57056452	1.63784334	2.87009063	0.889330025	1.62698413	2.40475012	3.23152709	3.46544715	2.89512555	6.19911721	1.96737519	5.8548233	4.90433031	3.03707466	2.95247725	2.02769535	2.58	2.99	2.76	C00641	HMDB0007227	LMGL02010110	9543776	-	-	-	ko00561,ko00562,ko00564,ko01100,ko04070,ko04730
LIPID-P-0252	DG(18:1_20:4)	甘油二酯_DG(18:1_20:4)	GL	甘油脂类	DG	甘油二酯	38	5	660.566066	642.522325	[M+NH4]+	C41H70O5	3.87262455	1.06259863	2.51158003	1.59012346	1.51209677	1.50559512	1.13796576	0.946898263	1.43849206	1.25680356	2.87684729	3.25203252	2.80649926	6.18930848	2.31339595	2.57879656	1.52064451	1.37125444	2.24469161	1.99802176	2.46	1.91	2.9	C00641	HMDB0007228	LMGL02010121	9543786	-	-	-	ko00561,ko00562,ko00564,ko01100,ko04070,ko04730
LIPID-P-0217	DG(18:0_18:2)	甘油二酯_DG(18:0_18:2)	GL	甘油脂类	DG	甘油二酯	36	2	638.581716	620.537975	[M+NH4]+	C39H72O5	27.7349769	10.5207785	17.1899125	28.0493827	28.4274194	15.3611394	25.5790534	6.91811414	11.4087302	19.3963384	15.862069	9.00406504	7.92712949	18.9308485	9.39199209	38.0133715	35.2467271	22.6510919	10.9201213	11.3748764	17.7	15.7	19.1	C00641	HMDB0007161	LMGL02010050	6441562	-	-	-	ko00561,ko00562,ko00564,ko01100,ko04070,ko04730
LIPID-P-0174	DG(16:0_18:0)	甘油二酯_DG(16:0_18:0)	GL	甘油脂类	DG	甘油二酯	34	0	614.581716	596.537975	[M+NH4]+	C37H72O5	48.3821263	32.6144135	42.7174472	45.5308642	42.2379032	37.7416073	45.6193353	37.9156328	65.2777778	53.3399307	45.4187192	39.3292683	45.5933038	77.2927906	30.2521008	69.6275072	73.4138973	60.4367699	43.983822	34.421365	50.6	57.5	54.4	C00165	HMDB0007100	LMGL02010020	9543688	-	-	-	ko01521,ko04010,ko04012,ko04014,ko04015,ko04020,ko04024,ko04062,ko04064,ko04066,ko04071,ko04072,ko04261,ko04270,ko04370,ko04371,ko04540,ko04611,ko04613,ko04625,ko04650,ko04658,ko04659,ko04660,ko04662,ko04664,ko04666,ko04713,ko04714,ko04720,ko04722,ko04723,ko04724,ko04725,ko04726,ko04728,ko04730,ko04750,ko04911,ko04912,ko04915,ko04916,ko04918,ko04919,ko04920,ko04921,ko04923,ko04925,ko04926,ko04928…
LIPID-P-0215	DG(17:1_18:1)	甘油二酯_DG(17:1_18:1)	GL	甘油脂类	DG	甘油二酯	35	2	624.55499	606.522325	[M+NH4]+	C38H70O5	7.84797124	5.18674382	4.09675759	4.92839506	3.88104839	3.09257375	4.07854985	1.44913151	4.04761905	6.61058882	3.36945813	5.68089431	6.79468242	17.5576263	4.86406327	6.99140401	3.11178248	5.90147283	4.22649141	4.80712166	4.56	5.34	6.4	C00641	-	LMGL02010007	5283472	-	-	-	ko00561,ko00562,ko00564,ko01100,ko04070,ko04730
LIPID-P-0213	DG(16:1_18:1)	甘油二酯_DG(16:1_18:1)	GL	甘油脂类	DG	甘油二酯	34	2	610.550416	592.506675	[M+NH4]+	C37H68O5	122.239343	82.2724882	129.696346	91.7530864	68.1451613	50.9664293	45.4179255	24.0198511	74.2063492	182.088075	39.1133005	213.414634	163.466273	472.780775	135.442412	88.8252149	79.7583082	97.4098527	82.1031345	91.5924827	103	108	124	C00641	HMDB0007131	LMGL02010026	9543694	-	-	-	ko00561,ko00562,ko00564,ko01100,ko04070,ko04730
LIPID-P-0171	DG(12:0_20:0)	甘油二酯_DG(12:0_20:0)	GL	甘油脂类	DG	甘油二酯	32	0	586.550416	568.506675	[M+NH4]+	C35H68O5	3.34874165	2.3040505	4.7246526	5.04691358	3.85080645	3.10274669	4.57200403	2.48138958	4.63293651	5.51212271	3.05418719	2.84552846	5.1304776	6.82687592	2.74839348	6.65711557	9.78851964	5.05840528	3.89282103	3.33333333	4.38	5.62	4.78	C00641	HMDB0093103	LMGL02010340	56936308	-	-	-	ko00561,ko00562,ko00564,ko01100,ko04070,ko04730
LIPID-P-0170	DG(14:0_18:0)	甘油二酯_DG(14:0_18:0)	GL	甘油脂类	DG	甘油二酯	32	0	586.550416	568.506675	[M+NH4]+	C35H68O5	7.62198254	3.19831668	2.73803397	3.53580247	3.0141129	2.3906409	1.90332326	2.06451613	3.71031746	3.21622959	4.22660099	3.66869919	5.4751354	6.04217754	3.30202669	3.5148042	3.44410876	2.88471305	2.1536906	2.89812067	3.86	3.72	3.48	C00641	HMDB0007013	LMGL02010383	53477951	-	-	-	ko00561,ko00562,ko00564,ko01100,ko04070,ko04730
LIPID-P-0178	DG(18:0_18:0)	甘油二酯_DG(18:0_18:0)	GL	甘油脂类	DG	甘油二酯	36	0	642.613016	624.569275	[M+NH4]+	C39H76O5	24.2424242	20.9363493	16.3149768	13.5308642	14.516129	19.5320448	16.2638469	23.1761787	27.9265873	13.5576447	20.7389163	16.2601626	18.4145741	16.9691025	15.5215027	13.9923591	24.7734139	12.6460132	10.5156724	16.8644906	24.8	21.9	22.95	C00641	HMDB0007158	LMGL02010002	102615	-	-	-	ko00561,ko00562,ko00564,ko01100,ko04070,ko04730
LIPID-P-0180	DG(14:0_22:0)	甘油二酯_DG(14:0_22:0)	GL	甘油脂类	DG	甘油二酯	36	0	642.613016	624.569275	[M+NH4]+	C39H76O5	0.503338469	0.453445555	0.600102934	0.53037037	0.266129032	0.450661241	0.385699899	0.796029777	0.890873016	0.610588817	0.733990148	0.411585366	0.563269325	0.442373713	0.327236777	0.754536772	0.839879154	0.352463179	0.217391304	0.711177052	0.554	0.812	0.701	C00641	HMDB0007028	LMGL02010395	53477963	-	-	-	ko00561,ko00562,ko00564,ko01100,ko04070,ko04730
LIPID-P-0182	DG(21:0_16:0)	甘油二酯_DG(21:0_16:0)	GL	甘油脂类	DG	甘油二酯	37	0	656.61432	638.584925	[M+NH4]+	C40H78O5	30.4057524	3.7769595	10.1904272	16.9876543	35.7862903	30.7222787	33.7361531	21.6377171	30.2579365	75.111331	18.3251232	29.0650407	22.3535204	69.5438941	23.826001	35.339064	47.734139	41.7470797	29.9292214	17.5074184	27.2	27.5	29.9	C00641	HMDB0094301	LMGL02010087	9543753	-	-	-	ko00561,ko00562,ko00564,ko01100,ko04070,ko04730
LIPID-P-0186	DG(10:0_16:1)	甘油二酯_DG(10:0_16:1)	GL	甘油脂类	DG	甘油二酯	26	1	500.43018	482.397125	[M+NH4]+	C29H54O5	0.314329738	0.113624408	0.225424601	0.27654321	0.172379032	0.0374364191	0.118831823	0.215384615	0.221230159	0.666996536	N/A	0.37296748	0.571147218	1.99117214	0.266930302	0.23782235	0.223564955	0.297613002	0.105156724	0.140454995	0.341	0.596	0.422	C00641	-	-	-	-	-	-	ko00561,ko00562,ko00564,ko01100,ko04070,ko04730
LIPID-P-0188	DG(14:0_16:1)	甘油二酯_DG(14:0_16:1)	GL	甘油脂类	DG	甘油二酯	30	1	556.503466	538.459725	[M+NH4]+	C33H62O5	9.97431947	3.20883745	10.499228	7.83209877	6.84475806	3.35707019	0.729103726	1.64764268	2.56944444	19.4952994	1.74384236	14.7357724	13.7863122	55.4193232	11.863569	7.76504298	6.27391742	5.09903504	5.50050556	5.12363996	7	8.08	10.7	C00641	HMDB0007012	LMGL02010379	53477950	-	-	-	ko00561,ko00562,ko00564,ko01100,ko04070,ko04730
LIPID-P-0189	DG(12:0_18:1)	甘油二酯_DG(12:0_18:1)	GL	甘油脂类	DG	甘油二酯	30	1	556.503466	538.459725	[M+NH4]+	C33H62O5	3.38983051	0.908995266	1.48224395	1.14567901	1.48185484	1.18006104	0.996978852	0.393052109	0.827380952	3.04799604	0.457142857	2.45934959	2.82619399	7.94507111	1.87839842	2.63610315	1.6918429	1.67597765	1.41557128	1.13748764	1.36	1.64	1.56	C00641	-	-	-	-	-	-	ko00561,ko00562,ko00564,ko01100,ko04070,ko04730
LIPID-P-0191	DG(14:0_18:1)	甘油二酯_DG(14:0_18:1)	GL	甘油脂类	DG	甘油二酯	32	1	584.534766	566.491025	[M+NH4]+	C35H66O5	77.6579353	32.2987901	37.8795677	37.4320988	40.5241935	21.363174	21.550856	14.292804	28.8690476	54.0326571	25.320197	73.9837398	59.5765633	164.78666	47.652002	44.0305635	35.347432	35.9573388	35.8948433	50.049456	43.8	49.6	53.3	C00641	HMDB0007014	LMGL02010384	53477952	-	-	-	ko00561,ko00562,ko00564,ko01100,ko04070,ko04730
LIPID-P-0192	DG(16:0_16:1)	甘油二酯_DG(16:0_16:1)	GL	甘油脂类	DG	甘油二酯	32	1	584.534766	566.491025	[M+NH4]+	C35H66O5	99.5377504	61.1257233	156.459084	106.666667	104.83871	45.0661241	50.4531722	25.8064516	60.3174603	225.630876	33.1034483	147.357724	125.061546	386.463953	109.738013	113.658071	152.064451	121.889284	103.134479	85.9545005	103	94	121	C00165	HMDB0007099	LMGL02010010	9543678	-	-	-	ko01521,ko04010,ko04012,ko04014,ko04015,ko04020,ko04024,ko04062,ko04064,ko04066,ko04071,ko04072,ko04261,ko04270,ko04370,ko04371,ko04540,ko04611,ko04613,ko04625,ko04650,ko04658,ko04659,ko04660,ko04662,ko04664,ko04666,ko04713,ko04714,ko04720,ko04722,ko04723,ko04724,ko04725,ko04726,ko04728,ko04730,ko04750,ko04911,ko04912,ko04915,ko04916,ko04918,ko04919,ko04920,ko04921,ko04923,ko04925,ko04926,ko04928…
LIPID-P-0193	DG(16:0_17:1)	甘油二酯_DG(16:0_17:1)	GL	甘油脂类	DG	甘油二酯	33	1	598.53351	580.506675	[M+NH4]+	C36H68O5	5.64971751	2.23040505	6.23777663	5.22469136	7.2983871	2.42115972	3.48439074	1.33002481	3.56150794	7.48144483	2.15763547	4.53252033	5.11078287	13.3398725	3.5788433	9.93314231	8.64048338	8.16658202	6.50151668	4.14441147	5.13	5.29	6.82	C00641	-	LMGL02010014	9543682	-	-	-	ko00561,ko00562,ko00564,ko01100,ko04070,ko04730
LIPID-P-0194	DG(15:0_18:1)	甘油二酯_DG(15:0_18:1)	GL	甘油脂类	DG	甘油二酯	33	1	598.53351	580.506675	[M+NH4]+	C36H68O5	4.46841294	1.73592846	4.01441071	2.5382716	4.38508065	1.28179044	2.97079557	0.891315136	1.41865079	4.47303315	1.9408867	2.33739837	2.31413097	7.6115743	2.05635195	5.92168099	4.84390735	4.44895886	2.98281092	2.86844708	3.03	2.45	2.96	C00641	HMDB0007072	LMGL02010432	53478004	-	-	-	ko00561,ko00562,ko00564,ko01100,ko04070,ko04730
LIPID-P-0195	DG(16:1_18:0)	甘油二酯_DG(16:1_18:0)	GL	甘油脂类	DG	甘油二酯	34	1	612.566066	594.522325	[M+NH4]+	C37H70O5	16.6409861	9.48974224	11.8373649	8.98765432	6.54233871	8.24008138	4.90433031	3.81141439	7.46031746	12.9638793	5.87192118	19.5121951	16.4451009	44.2373713	11.5669797	10.4106972	9.00302115	9.48704926	8.63498483	9.54500495	10.2	10.8	11.3	C00641	HMDB0007129	LMGL02010023	9543691	-	-	-	ko00561,ko00562,ko00564,ko01100,ko04070,ko04730
LIPID-P-0196	DG(16:0_18:1)	甘油二酯_DG(16:0_18:1)	GL	甘油脂类	DG	甘油二酯	34	1	612.566066	594.522325	[M+NH4]+	C37H70O5	514.637904	314.571278	551.724138	418.765432	461.693548	308.240081	343.403827	203.473945	386.904762	556.160317	308.374384	579.268293	576.070901	990.681707	325.259516	756.446991	768.378651	508.88776	455.005056	372.898121	425	472	458	C13861	HMDB0007102	LMGL02010006	5282283	-	-	-	-
LIPID-P-0197	DG(17:0_18:1)	甘油二酯_DG(17:0_18:1)	GL	甘油脂类	DG	甘油二酯	35	1	626.56903	608.537975	[M+NH4]+	C38H72O5	1.61273754	0.918463966	1.18373649	0.720987654	1.03830645	0.817904374	0.439073515	0.295781638	0.608134921	0.849084612	0.632512315	1.02642276	0.682422452	1.49092692	0.585269402	1.48997135	0.557905337	1.28999492	0.60768453	0.672601385	0.954	0.524	0.898	C00641	-	LMGL02010030	9543698	-	-	-	ko00561,ko00562,ko00564,ko01100,ko04070,ko04730
LIPID-P-0199	DG(16:0_19:1)	甘油二酯_DG(16:0_19:1)	GL	甘油脂类	DG	甘油二酯	35	1	626.56903	608.537975	[M+NH4]+	C38H72O5	0.87211094	0.474487112	2.55275347	2.17283951	1.42137097	0.497456765	0.913393756	0.390074442	0.853174603	0.715487382	0.705418719	0.644308943	0.639094042	1.29475233	0.422145329	2.13944604	3.0715005	1.89944134	1.43579373	0.682492582	1.35	0.922	1.32	C00641	-	LMGL02010522	56936404	-	-	-	ko00561,ko00562,ko00564,ko01100,ko04070,ko04730
LIPID-P-0200	DG(16:0_20:1)	甘油二酯_DG(16:0_20:1)	GL	甘油脂类	DG	甘油二酯	36	1	640.597366	622.553625	[M+NH4]+	C39H74O5	2.89676425	1.95686481	8.14204838	3.61481481	5.80645161	2.34994914	3.36354481	1.63771712	3.36309524	5.57149926	2.39408867	2.04268293	2.71787297	5.64001962	2.00692042	6.93409742	6.94864048	5.73895378	4.37815976	2.53214639	4.84	4.04	3.59	C00641	HMDB0007108	LMGL02010048	9543715	-	-	-	ko00561,ko00562,ko00564,ko01100,ko04070,ko04730
LIPID-P-0201	DG(18:0_18:1)	甘油二酯_DG(18:0_18:1)	GL	甘油脂类	DG	甘油二酯	36	1	640.597366	622.553625	[M+NH4]+	C39H74O5	41.8079096	53.0247238	20.6896552	20.8395062	19.2540323	30.3153611	21.9536757	23.9205955	44.5436508	22.9589312	35.9605911	36.4837398	42.2451994	90.926925	27.9782501	33.4288443	33.0312185	18.4865414	32.8614762	28.4866469	35.4	30.9	36.7	C00641	HMDB0007160	LMGL02010043	6443547	-	-	-	ko00561,ko00562,ko00564,ko01100,ko04070,ko04730
LIPID-P-0210	DG(14:0_18:2)	甘油二酯_DG(14:0_18:2)	GL	甘油脂类	DG	甘油二酯	32	2	582.519116	564.475375	[M+NH4]+	C35H64O5	9.20390344	2.04103104	4.99227998	6.5382716	5.91733871	1.71922686	2.6082578	0.667990074	1.42857143	4.76991588	2.67980296	4.52235772	3.53520433	7.67042668	2.68907563	5.39637058	6.22356495	4.46927374	2.21435794	2.04747774	3.51	3.63	3.4	C00641	HMDB0007043	LMGL02010385	53477978	-	-	-	ko00561,ko00562,ko00564,ko01100,ko04070,ko04730
LIPID-P-0212	DG(16:1_17:1)	甘油二酯_DG(16:1_17:1)	GL	甘油脂类	DG	甘油二酯	33	2	596.52496	578.491025	[M+NH4]+	C36H66O5	1.03749358	0.714360863	1.24549665	1.13580247	1.4516129	0.256358087	0.632426989	0.288833747	0.60515873	3.40425532	0.595073892	2.06300813	1.30969966	5.28690535	1.37419674	1.00286533	0.914400806	1.68613509	0.894843276	0.751730959	1.1	1.26	1.09	C00641	-	LMGL02010016	9543684	-	-	-	ko00561,ko00562,ko00564,ko01100,ko04070,ko04730
LIPID-P-0214	DG(16:0_18:2)	甘油二酯_DG(16:0_18:2)	GL	甘油脂类	DG	甘油二酯	34	2	610.550416	592.506675	[M+NH4]+	C37H68O5	123.266564	47.2382956	120.432321	133.333333	123.991935	51.1698881	76.2336354	29.4789082	37.8968254	121.72192	71.2315271	57.0121951	51.2063023	127.513487	42.6099852	197.707736	240.684794	128.999492	77.2497472	60.8308605	89.5	93.9	94.9	C00641	HMDB0007103	LMGL02010027	9543695	-	-	-	ko00561,ko00562,ko00564,ko01100,ko04070,ko04730
LIPID-P-0253	DG(16:0_22:5)	甘油二酯_DG(16:0_22:5)	GL	甘油脂类	DG	甘油二酯	38	5	660.55707	642.522325	[M+NH4]+	C41H70O5	4.27324088	1.73592846	5.63046835	2.4	2.08669355	2.37029502	2.0040282	1.3101737	2.03373016	2.4344384	3.01477833	2.32723577	1.97932053	6.67974497	1.74987642	3.23782235	4.9244713	3.15896394	2.71991911	2.13649852	3.94	3.21	3.05	C00641	HMDB0007119	LMGL02010150	53478030	-	-	-	ko00561,ko00562,ko00564,ko01100,ko04070,ko04730
LIPID-P-0211	DG(16:1_16:1)	甘油二酯_DG(16:1_16:1)	GL	甘油脂类	DG	甘油二酯	32	2	582.519116	564.475375	[M+NH4]+	C35H64O5	7.80688238	2.48816412	15.9547092	11.2592593	12.8024194	3.22990844	4.08862034	1.28039702	4.47916667	32.1128154	1.7044335	30.7418699	16.9374692	88.2785679	13.2970835	8.54823305	7.95568983	15.4393093	5.81395349	7.91295747	10.1	13.1	10.1	C00641	HMDB0007128	LMGL02010011	9543679	-	-	-	ko00561,ko00562,ko00564,ko01100,ko04070,ko04730
LIPID-P-1449	DG(10:0_18:3)	甘油二酯_DG(10:0_18:3)	GL	甘油脂类	DG	甘油二酯	28	3	524.431499	506.397125	[M+NH4]+	C31H54O5	1.17103236	0.290373488	0.354091611	0.324938272	0.370967742	0.184130214	0.395770393	0.163771712	0.180555556	0.380999505	0.696551724	0.464430894	0.647956672	2.06964198	0.633712308	0.635148042	0.501510574	0.520060945	0.22851365	0.742828882	0.446	0.562	0.357	C00641	-	-	-	-	-	-	ko00561,ko00562,ko00564,ko01100,ko04070,ko04730
LIPID-P-1472	DG(18:3_18:3)	甘油二酯_DG(18:3_18:3)	GL	甘油脂类	DG	甘油二酯	36	6	630.509749	612.475375	[M+NH4]+	C39H64O5	23.4720082	5.89163598	5.249614	5.28395062	5.04032258	4.26754832	10.9768379	1.41439206	2.38095238	6.13557645	17.5862069	7.21544715	7.82865583	17.5576263	7.95847751	14.1833811	9.01309164	7.00863382	4.07987867	9.34718101	7.95	11.35	9.1	C00641	HMDB0007308	LMGL02010079	9543745	-	-	-	ko00561,ko00562,ko00564,ko01100,ko04070,ko04730
LIPID-P-1639	DG(O-19:0_16:0)	甘油二酯_DG(O-19:0_16:0)	GL	甘油脂类	DG-O	甘油二酯(醚键)	35	0	614.608734	596.57436	[M+NH4]+	C38H76O4	1053.92912	732.246186	969.634586	963.950617	862.903226	799.593082	888.217523	1006.45161	1005.95238	1333.99307	1209.85222	1028.45528	1750.86164	1245.70868	784.972813	1115.56829	1810.67472	857.287963	861.476239	1004.9456	954	1166	1282	-	-	-	-	-	-	-	-
LIPID-N-0058	5-isoPGF2VI	氧化脂质_5-isoPGF2VI	FA	脂肪酰类	Eicosanoid	氧化脂质	-	-	353.2328	354.2406	[M-H]-	C20H34O5	0.0140112994	0.016580747	0.0230571282	0.043654321	0.0201008065	0.0154832146	0.0187915408	0.0135583127	0.0103174603	0.0185452746	0.0140098522	0.0126829268	0.00970950271	0.0151839137	0.0117844785	0.0212034384	0.0187713998	0.0136312849	0.0174115268	0.0138081108	0.01512	0.01934	0.0254	-	-	LMFA03110011	42607309	180469-63-0	10469728	-	-
LIPID-N-0021	9-HOTrE	氧化脂质_9-HOTrE	FA	脂肪酰类	Eicosanoid	氧化脂质	-	-	293.211675	294.2195	[M-H]-	C18H30O3	0.0410888546	0.0908995266	0.156047349	0.221234568	0.27016129	0.0508646999	0.0855991944	0.0112158809	0.0234126984	0.0609599208	0.123940887	0.0404471545	0.0744460857	0.0855321236	0.0239248641	0.275071633	0.277945619	0.104824784	0.139534884	0.0662710188	0.1238	0.1178	0.1278	-	HMDB0010224	-	10447175	89886-42-0	6446027	-	-
LIPID-N-0020	13-HOTrE	氧化脂质_13-HOTrE	FA	脂肪酰类	Eicosanoid	氧化脂质	-	-	293.211675	294.1	[M-H]-	C18H30O3	0.0554699538	0.100999474	0.247040659	0.564938272	0.677419355	0.104781282	0.24572004	0.0289826303	0.0505952381	0.193765463	0.102660099	0.0491869919	0.0498276711	0.0676802354	0.0482451804	0.538681948	0.483383686	0.245810056	0.202224469	0.118496538	0.208	0.212	0.1982	-	HMDB0010203	-	10469728	-	6446027	-	-
LIPID-N-0022	12,13-EpOME	氧化脂质_12,13-EpOME	FA	脂肪酰类	Eicosanoid	氧化脂质	-	-	295.227275	296.2351449	[M-H]-	C18H32O3	1.14843349	1.85165702	3.99382398	7.58518519	9.05241935	2.21770092	3.56495468	0.760297767	1.17261905	2.73132113	2.52216749	1.10772358	1.13835549	1.65179009	0.92733564	7.0487106	6.74723061	3.10817674	3.21536906	2.61127596	3.24	3.48	4	C14826	HMDB0004702	-	5356421	-	5356421	-	ko00591,ko01100
LIPID-N-0026	9,10-DiHOME	氧化脂质_9,10-DiHOME	FA	脂肪酰类	Eicosanoid	氧化脂质	-	-	313.237875	314.2457	[M-H]-	C18H34O4	0.035336415	0.122882693	0.109933093	0.18962963	0.20766129	0.0762970498	0.0737160121	0.0271960298	0.0400793651	0.095002474	0.0516256158	0.0577235772	0.0401772526	0.0633643943	0.0308452793	0.141356256	0.109969789	0.0859319451	0.130434783	0.0929772502	0.0906	0.1042	0.1166	C14828	HMDB0004704	-	9966640	125356-86-7	9966640	-	ko00591
LIPID-N-0034	(±)12-HETE	氧化脂质_(±)12-HETE	FA	脂肪酰类	Eicosanoid	氧化脂质	-	-	319.22732	320.2351449	[M-H]-	C20H32O3	0.0437596302	0.0418726986	0.0457025219	0.0805925926	0.0675403226	0.0463886063	0.0658610272	0.0281885856	0.0400793651	0.0316674913	0.0451231527	0.0294715447	0.0315115707	0.0270720942	0.0320316362	0.0937917861	0.0592145015	0.0351447435	0.0509605662	0.0573689416	0.0448	0.0638	0.0548	C14777	-	LMFA03060088	5353272	59985-28-3	-	-	ko00590,ko04913,ko04925
LIPID-N-0035	(±)15-HETE	氧化脂质_(±)15-HETE	FA	脂肪酰类	Eicosanoid	氧化脂质	-	-	319.22732	320.2351	[M-H]-	C20H32O3	0.0776579353	0.0730142031	0.092640247	0.112987654	0.130846774	0.0775178026	0.111581067	0.0383126551	0.0732142857	0.0763978229	0.120591133	0.0573170732	0.0781880847	0.0637567435	0.0654473554	0.169054441	0.108559919	0.0696800406	0.0831142568	0.108209693	0.096	0.121	0.1196	C04742	HMDB0003876	LMFA03060001	9966861	54845-95-3	-	-	ko00590,ko01100,ko04750
LIPID-N-0062	TxB3	氧化脂质_TxB3	FA	脂肪酰类	Eicosanoid	氧化脂质	-	-	367.212075	368.2198888	[M-H]-	C20H32O6	0.118335901	0.746975276	0.331446217	0.503703704	0.176209677	0.081180061	0.200805639	0.220347395	0.154761905	0.171598219	0.16	0.270325203	0.305268341	0.306032369	0.306475531	0.303724928	0.178449144	0.195226003	0.162386249	0.207715134	0.376	0.378	0.426	-	HMDB0005099	LMFA03030016	6438711	71953-80-5	10469728	-	-
LIPID-N-0053	LipoxinA4	氧化脂质_LipoxinA4	FA	脂肪酰类	Eicosanoid	氧化脂质	-	-	351.217151	352.46	[M-H]-	C20H32O5	0.0147508988	0.0218832194	0.0347915594	0.0555061728	0.0514112903	0.0236012208	0.0255790534	0.00855583127	0.0170238095	0.0255319149	0.0248275862	0.0183536585	0.0206794682	0.0235409514	0.011448344	0.0620821394	0.0441087613	0.0316912138	0.0303336704	0.0263105836	0.032	0.032	0.0328	-	HMDB0004385	LMFA03040001	5280914	-	5280914	-	-
LIPID-N-0056	PGE2	氧化脂质_PGE2	FA	脂肪酰类	Eicosanoid	氧化脂质	-	-	351.217151	352.2249741	[M-H]-	C20H32O5	0.0554699538	0.0734350342	0.152959341	0.250864198	0.296370968	0.110274669	0.146022155	0.0335483871	0.0662698413	0.101335972	0.110147783	0.0697154472	0.0919743968	0.0594409024	0.0579337617	0.340019102	0.239677744	0.144438801	0.174115268	0.13016815	0.1262	0.1588	0.175	C00584	HMDB0001220	LMFA03010003	5280360	363-24-6	5280914	-	ko00590,ko01100,ko04024,ko04080,ko04625,ko04726,ko04750,ko04921,ko04923,ko04924,ko04976,ko05140,ko05143,ko05146,ko05163,ko05165,ko05200,ko05323
LIPID-N-0096	FFA(22:3)	二十二碳三烯酸	FA	脂肪酰类	FFA	游离脂肪酸	22	3	333.279355	334.28718	[M-H]-	C22H38O2	9.87159733	14.5186744	7.43180648	6.15308642	3.90120968	9.87792472	6.26384693	6.77915633	5.23809524	5.24492825	9.07389163	3.75	6.23338257	5.14958313	4.3697479	7.91786055	6.4652568	2.73235145	6.26895854	10.9792285	6.72	6.64	8.02	-	HMDB0002823	LMFA01030161	5312557	-	-	-	-
LIPID-N-0086	FFA(20:1)	二十烯酸	FA	脂肪酰类	FFA	游离脂肪酸	20	1	309.279355	310.28718	[M-H]-	C20H38O2	51.6692347	89.4266176	69.6860525	37.3333333	36.9959677	29.0946083	27.7945619	28.2878412	29.5634921	34.4383968	38.7192118	37.0934959	41.8513048	45.5125061	25.3089471	33.4288443	26.183283	28.9487049	33.9737108	47.0820969	34.2	38.7	39.3	C16526	HMDB0002231	LMFA01030082	5282768	-	-	-	ko01040
LIPID-N-0100	FFA(24:4)	二十四碳四烯酸	FA	脂肪酰类	FFA	游离脂肪酸	24	4	359.295005	360.30283	[M-H]-	C24H40O2	17.6682075	16.7280379	19.6603191	13.2345679	14.4153226	18.9216684	18.7311178	13.9950372	19.1468254	17.0212766	19.0147783	13.2113821	16.8389956	15.9882295	16.9055858	15.9503343	16.1127895	15.7440325	16.5824065	16.9139466	14.7	17.4	14.3	-	-	LMFA01030805	6440264	-	-	-	-
LIPID-N-0072	FFA(15:0)	十五烷酸	FA	脂肪酰类	FFA	游离脂肪酸	15	0	241.216755	242.22458	[M-H]-	C15H30O2	37.0826913	52.3934771	41.482244	48	51.2096774	32.6551373	43.001007	16.17866	26.7857143	40.0791687	37.1428571	27.3373984	22.1565731	30.0147131	20.8601087	39.9235912	46.6263847	43.7785678	40.7482305	27.7942631	29.7	30.3	27.1	C16537	HMDB0000826	LMFA01010015	13849	-	-	-	-
LIPID-N-0073	FFA(16:0)	棕榈酸	FA	脂肪酰类	FFA	游离脂肪酸	16	0	255.232405	256.24023	[M-H]-	C16H32O2	527.991782	790.110468	447.761194	412.839506	479.83871	484.231943	358.509567	280.8933	341.269841	458.189015	568.472906	568.089431	567.208272	627.758705	397.42956	419.293219	370.594159	413.407821	409.50455	588.526212	391	427	333	C00249	HMDB0000220	LMFA01010001	985	-	-	-	ko00061,ko00062,ko00071,ko01040,ko01100,ko01212
LIPID-N-0075	FFA(18:0)	硬脂酸	FA	脂肪酰类	FFA	游离脂肪酸	18	0	283.263705	284.27153	[M-H]-	C18H36O2	243.451464	393.477117	213.072568	200.493827	189.516129	210.579858	207.452165	182.630273	156.746032	177.14003	246.305419	189.02439	261.939931	225.600785	181.908057	202.483286	254.783484	174.707974	227.502528	242.334322	164	220	217	C01530	HMDB0000827	LMFA01010018	5281	-	-	-	ko00061,ko01040,ko01100
LIPID-N-0083	FFA(17:1)	十七烯酸	FA	脂肪酰类	FFA	游离脂肪酸	17	1	267.232405	268.24023	[M-H]-	C17H32O2	57.3189522	151.499211	132.784354	68.9382716	111.895161	43.8453713	58.509567	26.898263	35.0198413	45.9178624	70.3448276	53.7601626	58.9857213	83.9627268	32.4270885	84.2406877	69.9899295	79.0248857	94.9443883	53.115727	58	61.8	65.3	C12100	HMDB0030997	LMFA01030059	192796	-	-	-	-
LIPID-N-0084	FFA(18:1)	油酸	FA	脂肪酰类	FFA	游离脂肪酸	18	1	281.248055	282.25588	[M-H]-	C18H34O2	1058.03801	2177.80116	1605.76428	1007.40741	1139.1129	1037.63988	898.288016	731.513648	760.912698	1098.46611	1073.89163	1432.92683	1339.24175	1971.55468	1146.81167	1318.05158	1168.17724	1178.26308	1415.57128	1454.00593	1080	1090	1070	C00712	HMDB0000207	LMFA01030061	445639	-	-	-	ko00061,ko01040
LIPID-N-0085	FFA(19:1)	十九烯酸	FA	脂肪酰类	FFA	游离脂肪酸	19	1	295.263705	296.27153	[M-H]-	C19H36O2	5.16692347	13.7822199	23.880597	19.3580247	10.6854839	12.716175	35.1460222	7.74193548	12.5	16.3285502	14.679803	6.17886179	7.68094535	7.03285924	7.4147306	18.4336199	12.286002	20.3148807	11.8301314	16.7161227	12.1	12.8	14.1	-	-	LMFA01030857	52921828	-	-	-	-
LIPID-N-0092	FFA(22:2)	二十二碳二烯酸	FA	脂肪酰类	FFA	游离脂肪酸	22	2	335.295005	336.30283	[M-H]-	C22H40O2	4.92039034	9.26880589	4.15851776	2.92345679	1.73387097	2.80773143	1.64149043	3.31513648	1.68650794	2.48391885	2.73891626	0.558943089	2.64894141	2.75625307	1.88828473	2.38777459	1.77240685	1.28999492	1.04145602	3.91691395	2.5	2.32	2.42	C14813	HMDB0004693	LMFA01030131	11954058	-	-	-	ko00590,ko01100
LIPID-N-0067	FFA(10:0)	十烷酸	FA	脂肪酰类	FFA	游离脂肪酸	10	0	171.138505	172.14633	[M-H]-	C10H20O2	261.941448	272.488164	372.61966	463.209877	433.467742	301.119023	415.91138	229.280397	283.730159	345.373577	197.044335	229.674797	218.611521	187.346739	242.214533	450.811843	479.355488	393.092941	394.337715	288.822948	232	234	238	-	HMDB0000511	LMFA01010010	2969	-	-	-	-
LIPID-N-0099	FFA(22:4)	二十二碳四烯酸	FA	脂肪酰类	FFA	游离脂肪酸	22	4	331.263705	332.27153	[M-H]-	C22H36O2	6.06060606	11.783272	7.29799279	6.52839506	5.97782258	9.00305188	8.04632427	4.50620347	5.54563492	4.12666997	7.74384236	2.78455285	3.60413589	4.70819029	4.27088482	8.89207259	5.41792548	5.07872016	5.26794742	7.63600396	4.52	5.82	5.56	C19621	HMDB0034295	LMFA01030177	5282938	-	-	-	-
LIPID-N-0721	FFA(26:2)	二十六碳二烯酸	FA	脂肪酰类	FFA	游离脂肪酸	26	2	391.357605	392.36543	[M-H]-	C26H48O2	5.90652286	6.96475539	5.15697375	6.61728395	5.92741935	4.38453713	8.17724068	8.43672457	5.54563492	3.96833251	5.13300493	7.31707317	2.40275726	2.50122609	2.83737024	13.7535817	8.07653575	4.96698832	4.70171891	8.1305638	6.59	5.12	3.96	-	-	LMFA01030876	52921841	-	-	-	-
LIPID-N-0707	FFA(35:0)	三十五烷酸	FA	脂肪酰类	FFA	游离脂肪酸	35	0	521.529755	522.53758	[M-H]-	C35H70O2	48.895737	8.3324566	25.9392692	12.5432099	13.0040323	27.2634791	30.1107754	16.8734491	44.5436508	35.6259278	23.3497537	48.2723577	54.751354	74.448259	57.9337617	43.5530086	26.8882175	53.7328593	39.231547	55.2917903	36.7	36.7	34.5	-	-	LMFA01010035	5282595	-	-	-	-
LIPID-N-0708	FFA(36:0)	三十六烷酸	FA	脂肪酰类	FFA	游离脂肪酸	36	0	535.545405	536.55323	[M-H]-	C36H72O2	100.051361	29.3529721	133.81369	85.7283951	110.887097	83.4181078	73.5146022	62.0347395	128.968254	180.108857	32.5123153	165.650407	124.076809	187.346739	144.340089	112.702961	87.0090634	167.597765	110.212336	113.748764	113	112	113	-	-	LMFA01010036	5282596	-	-	-	-
LIPID-N-0716	FFA(36:1)	三十六烯酸	FA	脂肪酰类	FFA	游离脂肪酸	36	1	533.529755	534.53758	[M-H]-	C36H70O2	7.93014895	2.11467649	7.02007205	3.47654321	3.14516129	1.81078332	4.93454179	1.82630273	4.9702381	8.02572984	4.54187192	8.88211382	8.06499261	14.3207455	13.1487889	7.6313276	4.3001007	9.82224479	5.94539939	8.68447082	6.44	7.33	5.88	-	-	-	-	-	-	-	-
LIPID-N-0717	FFA(38:1)	三十八烯酸	FA	脂肪酰类	FFA	游离脂肪酸	38	1	561.561055	562.56888	[M-H]-	C38H74O2	23.2152029	9.26880589	34.1739578	22.617284	28.6290323	22.4821974	18.2275932	15.1861042	32.7380952	48.8866898	8.37438424	39.6341463	31.3146233	44.0411967	34.9975284	26.1700096	22.7593152	42.8643982	28.3114257	28.189911	28.1	30.5	29.2	-	-	-	-	-	-	-	-
LIPID-N-0719	FFA(19:2)	十九碳二烯酸	FA	脂肪酰类	FFA	游离脂肪酸	19	2	293.248055	294.25588	[M-H]-	C19H34O2	26.5023112	42.6091531	34.6886258	24.7901235	28.8306452	29.1963377	22.2557905	23.82134	25	33.3498268	27.1921182	33.6382114	32.9886755	39.7253556	30.6475531	26.1700096	26.4853978	28.6439817	28.8169869	30.2670623	24	25.5	24.9	-	-	LMFA01030899	52921851	-	-	-	-
LIPID-N-0705	FFA(33:0)	三十三烷酸	FA	脂肪酰类	FFA	游离脂肪酸	33	0	493.498455	494.50628	[M-H]-	C33H66O2	25.2696456	6.50184114	15.5429748	9.0962963	9.38508065	5.15768057	11.5810675	3.19602978	12.4007937	27.9069767	8.60098522	25.101626	22.0580995	43.8450221	34.9975284	23.2091691	13.3937563	23.8699848	13.5490394	22.7497527	14.2	15.5	16.7	-	-	LMFA01010033	181572	-	-	-	-
LIPID-N-0706	FFA(34:0)	三十四烷酸	FA	脂肪酰类	FFA	游离脂肪酸	34	0	507.514105	508.52193	[M-H]-	C34H68O2	22.5988701	N/A	37.261966	15.7037037	34.4758065	11.2919634	10.060423	7.69230769	28.3730159	53.2409698	N/A	59.3495935	37.0260955	81.1181952	50.6178942	16.1413563	18.7311178	40.3250381	22.5480283	19.6834817	29.4	30.5	28.8	-	-	LMFA01010034	94485	-	-	-	-
LIPID-N-0105	FFA(24:6)	二十四碳六烯酸	FA	脂肪酰类	FFA	游离脂肪酸	24	6	355.263705	356.27153	[M-H]-	C24H36O2	30.2003082	40.6102052	31.3947504	28.7407407	31.9556452	27.0600203	25.5790534	18.0645161	21.7261905	24.0475012	28.5714286	22.4593496	23.2397834	24.2275625	18.2896688	29.512894	30.2114804	17.877095	24.6713852	28.9812067	22.4	28.7	26.2	-	HMDB0002007	LMFA01030822	11792612	-	-	-	-
LIPID-N-0700	FFA(28:0)	二十八烷酸	FA	脂肪酰类	FFA	游离脂肪酸	28	0	423.420205	424.42803	[M-H]-	C28H56O2	6.34822804	4.93424513	5.42460113	4.39506173	4.29435484	5.09664293	7.15005035	5.09181141	6.96428571	7.15487382	8.00985222	5.72154472	6.52880355	6.65031878	6.76223431	5.94078319	4.9244713	4.36769934	4.44893832	7.62611276	5.02	5.06	5.88	-	HMDB0002348	LMFA01010028	10470	-	-	-	-
LIPID-P-0322	Hex2Cer(d18:1/24:1)	糖鞘脂_Hex2Cer(d18:1/24:1)	SP	鞘脂类	Hex2Cer	糖鞘脂	42	2	972.7	971.727294	[M+H]+	C54H101NO13	8.15613765	5.80746975	10.1080803	7.22962963	3.58870968	5.06612411	2.96072508	5.91563275	4.3452381	3.91885205	2.91625616	1.56910569	4.27375677	1.75968612	1.63914978	4.66093601	4.99496475	2.31589639	4.04448938	4.80712166	4.42	3.44	5.44	C01290	HMDB0004872	LMSP0501AB09	20057309	-	-	-	ko00600,ko01100
LIPID-P-0318	Hex2Cer(d18:1/18:0)	糖鞘脂_Hex2Cer(d18:1/18:0)	SP	鞘脂类	Hex2Cer	糖鞘脂	36	1	890.7	889.649044	[M+H]+	C48H91NO13	12.5731895	4.56601789	10.0463201	12.2469136	7.33870968	7.79247202	4.75327291	6.23325062	10.7539683	8.11479466	7.4679803	4.12601626	8.29148203	4.86512997	2.55066733	13.7726839	9.76837865	5.18029457	7.98786653	8.84272997	7.84	9.76	6.36	C01290	HMDB0004869	LMSP0501AB04	10260120	-	-	-	ko00600,ko01100
LIPID-P-0320	Hex2Cer(d18:1/22:0)	糖鞘脂_Hex2Cer(d18:1/22:0)	SP	鞘脂类	Hex2Cer	糖鞘脂	40	1	946.7	945.711644	[M+H]+	C52H99NO13	3.59527478	0.89216202	3.10859496	3.27901235	1.87903226	1.69888098	1.87512588	1.49280397	1.58730159	1.72587828	N/A	0.518292683	1.2033481	1.3575282	0.575383094	3.82043935	2.90030211	1.16607415	2.34580384	2.61127596	1.992	1.27	2.38	C01290	HMDB0004871	LMSP0501AB06	52921641	-	-	-	ko00600,ko01100
LIPID-P-0317	Hex2Cer(d18:1/16:0)	糖鞘脂_Hex2Cer(d18:1/16:0)	SP	鞘脂类	Hex2Cer	糖鞘脂	34	1	862.6	861.617744	[M+H]+	C46H87NO13	1.64149974	1.23934771	1.20432321	1.27012346	1.56854839	1.1698881	1.50855992	1.11563275	0.996031746	1.08461158	1.33596059	0.428861789	0.695224028	0.545365375	0.749382106	1.68290353	0.702920443	0.550533266	1.03741153	1.4223541	1.236	0.804	1.478	C01290	HMDB0004868	LMSP0501AB03	53477895	-	-	-	ko00600,ko01100
LIPID-P-2129	HexCer(t14:1/24:1(2OH))	糖鞘脂_HexCer(t14:1/24:1(2OH))	SP	鞘脂类	HexCer-AP	糖鞘脂	38	2	606.5455709	785.6016979	[M-H2O+H]+	C44H83NO10	1.24293785	1.69384534	0.603190942	0.691358025	0.338709677	1.40183113	0.429003021	1.22679901	0.91468254	0.283028204	0.632512315	1.29065041	1.56573117	0.967140755	0.931290163	N/A	0.956696878	0.37785678	0.558139535	0.929772502	0.788	1.116	1.236	-	-	-	-	-	-	-	-
LIPID-P-2149	HexCer(t17:2/34:2(2OH))	糖鞘脂_HexCer(t17:2/34:2(2OH))	SP	鞘脂类	HexCer-AP	糖鞘脂	51	4	784.7177216	963.7738486	[M-H2O+H]+	C57H105NO10	9.12172573	5.9337191	9.81986619	3.99012346	3.28629032	4.49643947	1.88721047	3.07692308	3.39285714	4.63137061	2.26600985	6.05691057	9.72919744	18.0676802	6.14928324	4.1260745	2.0040282	2.05180295	4.10515672	5.0049456	6.36	3.88	4.86	-	-	-	-	-	-	-	-
LIPID-P-2150	HexCer(t17:2/40:1(2OH))	糖鞘脂_HexCer(t17:2/40:1(2OH))	SP	鞘脂类	HexCer-AP	糖鞘脂	57	3	870.827272	1049.883399	[M-H2O+H]+	C63H119NO10	27.9404212	8.75328774	21.6160576	13.4320988	6.99596774	14.7100712	5.29707956	8.15880893	13.968254	13.5378525	5.32019704	13.7398374	20.0886263	42.7660618	14.8096886	13.3333333	6.74723061	5.22092433	12.0323559	14.4411474	12.9	11.5	13.42	-	-	-	-	-	-	-	-
LIPID-P-2151	HexCer(t17:2/42:1(2OH))	糖鞘脂_HexCer(t17:2/42:1(2OH))	SP	鞘脂类	HexCer-AP	糖鞘脂	59	3	898.8585722	1077.914699	[M-H2O+H]+	C65H123NO10	2.99948639	2.35665439	2.96448791	1.88641975	1.42741935	2.95015259	1.32124874	2.10421836	2.02380952	1.43295398	1.2453202	1.69308943	2.24519941	3.43305542	1.46910529	1.79942693	1.47834844	0.696800406	1.70273003	2.35410485	2.24	1.324	1.794	-	-	-	-	-	-	-	-
LIPID-P-2160	HexCer(t18:1/20:1(2OH))	糖鞘脂_HexCer(t18:1/20:1(2OH))	SP	鞘脂类	HexCer-AP	糖鞘脂	38	2	606.5455709	785.6016979	[M-H2O+H]+	C44H83NO10	2.30097586	1.66017885	1.57076686	0.914567901	0.518145161	1.1190234	0.650553877	1.89379653	1.49603175	0.271152895	1.26896552	1.20325203	2.12703102	1.14762138	1.03608502	0.662846227	0.872104733	0.794311833	1.38321537	1.14144411	1.682	1.418	1.81	-	-	-	-	-	-	-	-
LIPID-P-2162	HexCer(t19:1/26:1(2OH))	糖鞘脂_HexCer(t19:1/26:1(2OH))	SP	鞘脂类	HexCer-AP	糖鞘脂	45	2	704.6551213	883.7112483	[M-H2O+H]+	C51H97NO10	2.48587571	4.37664387	1.64487905	1.60790123	0.915322581	2.25839268	1.2265861	1.3439206	1.64285714	0.506679861	0.930049261	1.77235772	1.26834072	2.07945071	2.03657934	3.03724928	3.3836858	1.47689182	2.87158746	3.28387735	2.22	1.342	1.846	-	-	-	-	-	-	-	-
LIPID-P-2133	HexCer(t15:0/16:2(2OH))	糖鞘脂_HexCer(t15:0/16:2(2OH))	SP	鞘脂类	HexCer-AP	糖鞘脂	31	2	508.4360204	687.4921474	[M-H2O+H]+	C37H69NO10	1.36209553	1.72961599	1.88986104	1.05481481	1.16330645	1.40793489	1.0795569	0.543920596	0.591269841	0.748144483	1.22955665	0.754065041	0.516001969	0.574791564	0.349975284	2.3495702	1.5347432	0.648044693	1.87462083	1.58456973	1.646	1.138	1.36	-	-	-	-	-	-	-	-
LIPID-P-2230	HexCer(d18:1/25:1)	糖鞘脂_HexCer(d18:1/25:1)	SP	鞘脂类	HexCer-NS	糖鞘脂	43	2	644.634536	823.690119	[M-H2O+H]+	C49H93NO8	0.552645095	1.0310363	0.58260422	0.207407407	0.219758065	0.561546287	0.296072508	0.448635236	0.206349206	0.115388422	0.573399015	0.276422764	0.407680945	0.278567925	0.272862086	0.319006686	0.388721047	0.120467242	0.156926188	0.449060336	0.482	0.39	0.404	-	-	-	-	-	-	-	-
LIPID-P-0298	HexCer(d18:1/23:0)	糖鞘脂_HexCer(d18:1/23:0)	SP	鞘脂类	HexCer-NS	糖鞘脂	41	1	798.682294	797.674469	[M+H]+	C47H91NO8	8.09450437	12.0147291	4.75553268	1.67901235	7.52016129	1.91047813	2.71903323	2.85856079	6.88492063	2.71152895	3.42857143	6.95121951	4.6676514	4.96321726	1.83489867	4.75644699	2.71903323	4.55053327	6.2082912	17.8635015	4.58	2.92	4.8	C01190	-	LMSP0501AA32	52931253	-	-	-	ko00600,ko01100
LIPID-P-0307	HexCer(d18:1/26:1)	糖鞘脂_HexCer(d18:1/26:1)	SP	鞘脂类	HexCer-NS	糖鞘脂	44	2	838.713594	837.705769	[M+H]+	C50H95NO8	2.60914227	2.94581799	1.52547607	0.215308642	0.784274194	1.3733469	1.06344411	0.607444169	1.8531746	0.593765463	0.989162562	1.66260163	1.00640079	0.904364885	0.373702422	1.23973257	1.02517623	1.11731844	1.9049545	5.77645895	1.142	0.872	1.348	C01190	HMDB0004976	LMSP0501AA10	20057358	-	-	-	ko00600,ko01100
LIPID-P-0299	HexCer(d18:1/24:0)	糖鞘脂_HexCer(d18:1/24:0)	SP	鞘脂类	HexCer-NS	糖鞘脂	42	1	812.697925	811.690119	[M+H]+	C48H93NO8	13.0046225	29.879011	9.79927946	1.9654321	5.74596774	6.95829095	7.9959718	3.87096774	18.6706349	4.01781296	6.60098522	14.8577236	13.9044806	7.63119176	4.46861097	12.8557784	7.91540785	6.84611478	15.1466127	39.1691395	9.8	7.78	7.88	C01190	HMDB0004978	LMSP0501AA09	6321361	-	-	-	ko00600,ko01100
LIPID-P-0306	HexCer(d18:1/24:1)	糖鞘脂_HexCer(d18:1/24:1)	SP	鞘脂类	HexCer-NS	糖鞘脂	42	2	810.682325	809.674469	[M+H]+	C48H91NO8	109.090909	113.203577	61.9660319	18.508642	54.6370968	45.7782299	38.0664653	36.7245658	68.8492063	37.0113805	49.6551724	83.7398374	73.0674545	62.3835213	31.6361839	54.4412607	52.5679758	36.769934	102.73003	160.633037	61	44.8	59.4	C01190	HMDB0004975	LMSP0501AA08	20057357	-	-	-	ko00600,ko01100
LIPID-P-0305	HexCer(d18:1/22:1)	糖鞘脂_HexCer(d18:1/22:1)	SP	鞘脂类	HexCer-NS	糖鞘脂	40	2	782.651025	781.643169	[M+H]+	C46H87NO8	13.7442219	10.5207785	13.4019557	4.28641975	13.7903226	7.22278739	8.68076536	5.02233251	8.57142857	8.70856012	5.47783251	13.4349593	7.81880847	12.9082884	4.38952051	12.0725883	7.77442095	8.97917725	14.9443883	22.7497527	14.34	9.38	11.66	C01190	-	-	-	-	-	-	ko00600,ko01100
LIPID-P-0304	HexCer(d18:1/20:1)	糖鞘脂_HexCer(d18:1/20:1)	SP	鞘脂类	HexCer-NS	糖鞘脂	38	2	754.619725	753.611869	[M+H]+	C44H83NO8	16.2300976	9.00578643	11.8785383	3.0617284	10.1008065	7.54832146	4.89425982	7.22580645	5.67460317	7.12518555	6.58128079	12.9878049	7.4052191	10.1029917	5.55610479	7.77459408	5.13595166	4.36769934	9.90899899	14.322453	8.16	6.86	8.42	C01190	-	-	-	-	-	-	ko00600,ko01100
LIPID-P-0303	HexCer(d18:1/18:1)	糖鞘脂_HexCer(d18:1/18:1)	SP	鞘脂类	HexCer-NS	糖鞘脂	36	2	726.588425	725.580569	[M+H]+	C42H79NO8	2.87621983	1.69384534	2.05455481	0.655802469	2.62096774	1.32451679	1.46626385	0.72853598	1.7718254	0.98367145	1.11724138	2.78455285	1.89266371	2.55026974	1.21403856	2.50238777	1.12990937	1.70848146	2.34580384	4.33234421	1.786	1.808	1.866	C01190	HMDB0004970	LMSP0501AA27	20057355	-	-	-	ko00600,ko01100
LIPID-P-0300	HexCer(d18:1/25:0)	糖鞘脂_HexCer(d18:1/25:0)	SP	鞘脂类	HexCer-NS	糖鞘脂	43	1	826.713594	825.705769	[M+H]+	C49H95NO8	3.22547509	5.57601262	1.72516727	0.651851852	1.55040323	1.1190234	0.698892246	1.51066998	2.8968254	0.963879268	1.13103448	2.76422764	3.24963072	2.49141736	0.777063767	2.59789876	1.48841893	1.31640427	3.13447927	9.39663699	2.12	1.472	2.22	C01190	HMDB0004979	-	20057360	-	-	-	ko00600,ko01100
LIPID-P-0289	HexCer(d16:1/24:1)	糖鞘脂_HexCer(d16:1/24:1)	SP	鞘脂类	HexCer-NS	糖鞘脂	40	2	782.7	781.643169	[M+H]+	C46H87NO8	15.0179764	10.6259863	8.3993824	1.77382716	9.81854839	3.56052899	4.26988922	2.75930521	7.5	4.73033152	3.31034483	8.31300813	7.10979813	10.161844	2.82748393	8.74880611	5.88116818	5.99288979	10.9201213	18.0217606	7.94	6.88	8.56	C01190	-	-	-	-	-	-	ko00600,ko01100
LIPID-P-0296	HexCer(d18:1/20:0)	糖鞘脂_HexCer(d18:1/20:0)	SP	鞘脂类	HexCer-NS	糖鞘脂	38	1	756.635325	755.627519	[M+H]+	C44H85NO8	5.7113508	4.14518674	3.45856922	1.66716049	2.9233871	2.09562564	2.31621349	2.0248139	2.83730159	3.02820386	2.06896552	2.84552846	3.01329394	2.51103482	0.935244686	3.78223496	2.35649547	2.09243271	3.59959555	9.97032641	4.32	2.56	3.82	C01190	HMDB0004973	LMSP0501AA06	20057356	-	-	-	ko00600,ko01100
LIPID-P-0297	HexCer(d18:1/22:0)	糖鞘脂_HexCer(d18:1/22:0)	SP	鞘脂类	HexCer-NS	糖鞘脂	40	1	784.666625	783.658819	[M+H]+	C46H89NO8	6.24550591	5.30247238	3.12918168	1.07259259	4.05241935	2.09562564	3.02114804	1.94143921	4.00793651	1.76348342	2.06896552	3.84146341	2.77695716	3.2957332	1.504696	3.11365807	2.77945619	2.60030472	3.76137513	10.504451	4.04	2.62	3.78	C01190	HMDB0004974	LMSP0501AA07	10373084	-	-	-	ko00600,ko01100
LIPID-P-0312	HexCer(d18:2/24:0)	糖鞘脂_HexCer(d18:2/24:0)	SP	鞘脂类	HexCer-NS	糖鞘脂	42	2	810.7	809.674469	[M+H]+	C48H91NO8	1.82434515	0.395581273	7.53474009	2.62716049	3.91129032	2.4415056	2.27593152	1.191067	1.42063492	5.38347353	0.935960591	2.86585366	2.24519941	6.72878862	3.49975284	3.78223496	4.75327291	2.39715592	2.54802831	2.09693373	3.9	3.2	4.06	C01190	-	-	-	-	-	-	ko00600,ko01100
LIPID-P-0288	HexCer(d16:1/24:0)	糖鞘脂_HexCer(d16:1/24:0)	SP	鞘脂类	HexCer-NS	糖鞘脂	40	1	784.7	783.658819	[M+H]+	C46H89NO8	0.955315871	0.782745923	0.387030365	0.14637037	0.5625	0.186571719	0.326283988	0.0861538462	0.478174603	0.352300841	0.190147783	0.392276423	0.557360906	0.918097106	0.14888779	0.357211079	0.24572004	0.211274759	0.618806876	1.70326409	0.496	0.55	0.488	C01190	-	LMSP0501AA51	70699232	-	-	-	ko00600,ko01100
LIPID-N-0960	LNAPE(18:1/N-17:0)	N-酰基-溶血磷脂酰乙醇胺_LNAPE18:1/N-17:0)	GP	甘油磷脂类	LNAPE	N-酰基-溶血磷脂酰乙醇胺	35	1	730.538681	731.546506	[M-H]-	C40H78NO8P	37.6990241	49.2372436	72.1564591	60.5432099	66.2298387	82.9094608	51.7623364	86.5508685	77.0833333	141.514102	47.6847291	126.01626	120.137863	173.614517	85.8131488	45.9407832	45.8207452	40.5281869	63.2962588	57.9624135	68.2	74	76.4	-	-	-	-	-	-	-	-
LIPID-N-0957	LNAPE(16:0/N-16:0)	N-酰基-溶血磷脂酰乙醇胺_LNAPE16:0/N-16:0)	GP	甘油磷脂类	LNAPE	N-酰基-溶血磷脂酰乙醇胺	32	0	690.507381	691.515206	[M-H]-	C37H74NO8P	12.5321007	11.6780642	9.40813176	11.654321	9.96975806	5.41200407	5.98187311	4.9528536	4.70238095	7.5111331	6.58128079	8.67886179	9.10881339	9.74987739	8.25506673	7.59312321	6.38469285	10.4621635	10.6167846	10.9792285	9.1	11.2	9.12	-	-	-	-	-	-	-	-
LIPID-N-0976	LNAPE(20:4/N-22:4)	N-酰基-溶血磷脂酰乙醇胺_LNAPE20:4/N-22:4)	GP	甘油磷脂类	LNAPE	N-酰基-溶血磷脂酰乙醇胺	42	8	814.538681	815.546506	[M-H]-	C47H78NO8P	4.42732409	6.35455024	1.03962944	2.02469136	1.33064516	1.73957274	1.9939577	3.50372208	2.40079365	0.588817417	1.98029557	2.29674797	2.3633678	1.03972536	2.10578349	0.796561605	1.12789527	0.794311833	0.523761375	3.1256182	1.56	1.69	2.16	-	-	-	-	-	-	-	-
LIPID-N-0973	LNAPE(22:6/N-20:1)	N-酰基-溶血磷脂酰乙醇胺_LNAPE22:6/N-20:1)	GP	甘油磷脂类	LNAPE	N-酰基-溶血磷脂酰乙醇胺	42	7	816.554331	817.562156	[M-H]-	C47H80NO8P	1.31484335	1.19936875	1.26608338	0.568888889	0.927419355	2.38046796	1.13796576	1.59801489	3.04563492	0.637308263	4.49261084	2.97764228	3.56474643	1.67729279	3.05486901	0.832855778	1.09768379	0.87150838	2.05257836	3.05637982	1.76	1.92	1.97	-	-	-	-	-	-	-	-
LIPID-N-0972	LNAPE(22:5/N-20:2)	N-酰基-溶血磷脂酰乙醇胺_LNAPE22:5/N-20:2)	GP	甘油磷脂类	LNAPE	N-酰基-溶血磷脂酰乙醇胺	42	7	816.554331	817.562156	[M-H]-	C47H80NO8P	17.257319	39.0320884	14.3077715	12.7407407	6.33064516	23.0925738	11.6817724	23.6228288	22.9166667	9.29242949	21.5763547	24.898374	26.3909404	20.4021579	19.5748888	8.07067813	12.4874119	8.40020315	11.3245703	23.1454006	17.6	20.5	19.4	-	-	-	-	-	-	-	-
LIPID-N-0971	LNAPE(20:5/N-18:2)	N-酰基-溶血磷脂酰乙醇胺_LNAPE20:5/N-18:2)	GP	甘油磷脂类	LNAPE	N-酰基-溶血磷脂酰乙醇胺	38	7	760.491731	761.499556	[M-H]-	C43H72NO8P	0.243451464	0.594423987	0.0942871848	0.180740741	0.174395161	0.315361139	0.194360524	0.237220844	0.294642857	0.0544285007	0.36453202	0.197154472	0.494337765	0.130456106	0.341077608	0.121298949	0.0605236657	0.240731336	0.0709807887	0.68743818	0.222	0.31	0.364	-	-	-	-	-	-	-	-
LIPID-N-0970	LNAPE(22:4/N-18:2)	N-酰基-溶血磷脂酰乙醇胺_LNAPE22:4/N-18:2)	GP	甘油磷脂类	LNAPE	N-酰基-溶血磷脂酰乙醇胺	40	6	790.538681	791.546506	[M-H]-	C45H78NO8P	0.618387262	1.567596	0.116314977	0.631111111	0.241935484	0.660223805	0.468277946	0.715632754	0.655753968	0.100940129	0.389162562	0.507113821	0.820285574	0.402157921	0.421156698	0.310410697	0.284994965	0.436769934	0.0442871587	0.943620178	0.688	0.631	0.63	-	-	-	-	-	-	-	-
LIPID-N-0968	LNAPE(20:4/N-18:2)	N-酰基-溶血磷脂酰乙醇胺_LNAPE20:4/N-18:2)	GP	甘油磷脂类	LNAPE	N-酰基-溶血磷脂酰乙醇胺	38	6	762.507381	763.515206	[M-H]-	C43H74NO8P	4.54031844	6.69121515	1.46165723	2.24197531	1.6733871	1.91251272	1.26888218	2.47146402	2.29166667	1.13805047	1.00492611	1.51422764	6.06597735	1.52035311	2.73850717	1.55682904	1.16817724	0.8765871	1.3346815	3.82789318	2.36	2.04	1.75	-	-	-	-	-	-	-	-
LIPID-N-0969	LNAPE(20:5/N-18:1)	N-酰基-溶血磷脂酰乙醇胺_LNAPE20:5/N-18:1)	GP	甘油磷脂类	LNAPE	N-酰基-溶血磷脂酰乙醇胺	38	6	762.507381	763.515206	[M-H]-	C43H74NO8P	1.85927067	3.4297738	0.646423057	0.598518519	0.885080645	1.04781282	0.797583082	1.15136476	1.97420635	0.344383968	1.74384236	1.55487805	4.01772526	1.97155468	1.96737519	0.542502388	0.704934542	0.500761808	0.823053589	2.34421365	0.993	1.05	1.23	-	-	-	-	-	-	-	-
LIPID-N-0965	LNAPE(18:2/N-18:2)	N-酰基-溶血磷脂酰乙醇胺_LNAPE18:2/N-18:2)	GP	甘油磷脂类	LNAPE	N-酰基-溶血磷脂酰乙醇胺	36	4	738.507381	739.515206	[M-H]-	C41H74NO8P	41.9106317	74.8027354	21.513124	47.7037037	43.5483871	27.7721261	23.2628399	42.8784119	32.1428571	23.156853	24.9261084	30.5894309	70.310192	28.7395782	37.7656945	38.9684814	38.6706949	33.7227019	22.6491405	55.7863501	33	43.8	39.4	-	-	-	-	-	-	-	-
LIPID-N-0964	LNAPE(18:1/N-18:2)	N-酰基-溶血磷脂酰乙醇胺_LNAPE18:1/N-18:2)	GP	甘油磷脂类	LNAPE	N-酰基-溶血磷脂酰乙醇胺	36	3	740.523031	741.530856	[M-H]-	C41H76NO8P	122.239343	189.374014	85.6407617	108.641975	88.1048387	75.8901322	58.6102719	140.942928	87.8968254	57.496289	46.9950739	105.691057	189.069424	123.589995	109.738013	57.4021012	77.8449144	59.0147283	43.1749242	125.6182	96.7	108	107	-	-	-	-	-	-	-	-
LIPID-N-0959	LNAPE(16:0/N-18:1)	N-酰基-溶血磷脂酰乙醇胺_LNAPE16:0/N-18:1)	GP	甘油磷脂类	LNAPE	N-酰基-溶血磷脂酰乙醇胺	34	1	716.523031	717.530856	[M-H]-	C39H76NO8P	39.5480226	39.7685429	31.9094184	23.4074074	24.5967742	22.0752798	16.918429	44.764268	27.281746	20.0890648	17.2413793	33.0284553	47.562777	35.6056891	32.2293623	19.1977077	15.2064451	22.4479431	23.4580384	44.7082097	31.4	31	27.5	-	-	-	-	-	-	-	-
LIPID-N-0958	LNAPE(16:1/N-16:0)	N-酰基-溶血磷脂酰乙醇胺_LNAPE16:1/N-16:0)	GP	甘油磷脂类	LNAPE	N-酰基-溶血磷脂酰乙醇胺	32	1	688.491731	689.499556	[M-H]-	C37H72NO8P	5.17719569	3.36664913	3.7261966	2.79506173	1.60282258	2.19735504	1.3796576	7.01736973	4.63293651	1.90004948	1.54679803	4.06504065	10.2412605	6.39529181	5.07167573	1.25119389	0.847935549	1.52361605	1.72901921	4.97527201	3.43	3.96	3.2	-	-	-	-	-	-	-	-
LIPID-N-0966	LNAPE(24:5/N-18:0)	N-酰基-溶血磷脂酰乙醇胺_LNAPE24:5/N-18:0)	GP	甘油磷脂类	LNAPE	N-酰基-溶血磷脂酰乙醇胺	42	5	820.585631	821.593456	[M-H]-	C47H84NO8P	0.102722137	0.154655445	0.0551724138	0.0249876543	0.0518145161	0.114954222	0.112789527	0.111166253	0.136904762	0.0403760515	0.113300493	0.150406504	0.123092073	0.102991663	0.0822540781	0.0571155683	0.0599194361	0.0315896394	0.145601618	0.303659743	0.122	0.0829	0.0797	-	-	-	-	-	-	-	-
LIPID-N-0656	LPA(18:3)	溶血磷脂酸_LPA(18:3)	GP	甘油磷脂类	LPA	溶血磷脂酸	18	3	431.235517	432.227692	[M-H]-	C21H37O7P	0.0252696456	0.0318253551	0.039114771	0.0316049383	0.0362903226	0.01991353	0.0224572004	0.0138709677	0.0142361111	0.0252350322	0.0198029557	0.0129065041	0.0534219596	0.0291809711	0.0230598122	0.0305635148	0.0463242699	0.0221686135	0.0273003033	0.0309099901	0.024875	0.023725	0.03075	C00681	-	LMGP10050023	52929757	-	-	-	ko00561,ko00564,ko01100,ko04072,ko04080,ko04540,ko04810,ko04975,ko04977,ko05200
LIPID-N-0655	LPA(16:3)	溶血磷脂酸_LPA(16:3)	GP	甘油磷脂类	LPA	溶血磷脂酸	16	3	403.235517	404.196392	[M-H]-	C19H33O7P	0.00508474576	0.00817990531	0.00867215646	0.00896296296	0.0118699597	0.00564598169	0.00873615307	0.0029528536	0.00476190476	0.00856011875	0.00534482759	0.00322662602	0.0070901034	0.00394801373	0.00514087988	0.0102674308	0.0120342397	0.00876079228	0.00697674419	0.00628090999	0.006575	0.006075	0.007075	C00681	-	-	-	-	-	-	ko00561,ko00564,ko01100,ko04072,ko04080,ko04540,ko04810,ko04975,ko04977,ko05200
LIPID-N-0616	LPA(18:0)	溶血磷脂酸_LPA(18:0)	GP	甘油磷脂类	LPA	溶血磷脂酸	18	0	437.266815	438.27464	[M-H]-	C21H43O7P	0.00418592707	0.00781167806	0.00586721565	0.00661728395	0.0126008065	0.00506103764	0.00498489426	0.0029528536	0.00260416667	0.00371103414	0.00514778325	0.00378556911	0.00617922206	0.00313879353	0.00176223431	0.00842884432	0.00581570997	0.00418994413	0.00664812942	0.00331355094	0.0067	0.0071	0.0072	C00681	HMDB0007850	LMGP10050043	76041074	-	-	-	ko00561,ko00564,ko01100,ko04072,ko04080,ko04540,ko04810,ko04975,ko04977,ko05200
LIPID-N-0615	LPA(16:0)	溶血磷脂酸_LPA(16:0)	GP	甘油磷脂类	LPA	溶血磷脂酸	16	0	409.235515	410.24334	[M-H]-	C19H39O7P	0.157421674	0.278800631	0.182964488	0.194320988	0.183215726	0.173194303	0.160876133	0.15707196	0.15203373	0.162295893	0.162315271	0.155995935	0.19891679	0.16895537	0.167325754	0.148280802	0.183031219	0.172168614	0.14661274	0.164441147	0.15375	0.15625	0.17075	C00681	HMDB0007849	LMGP10050042	56960317	-	53478599	-	ko00561,ko00564,ko01100,ko04072,ko04080,ko04540,ko04810,ko04975,ko04977,ko05200
LIPID-N-0658	LPA(20:5)	溶血磷脂酸_LPA(20:5)	GP	甘油磷脂类	LPA	溶血磷脂酸	20	5	455.235517	456.227692	[M-H]-	C23H37O7P	0.0162814587	0.0305102578	0.0240864642	0.0184691358	0.0179435484	0.0254323499	0.0203927492	0.00794044665	0.015203373	0.0110588817	0.0379310345	0.0117123984	0.0251107829	0.0119911721	0.0158428077	0.0186485196	0.0245216516	0.0183087862	0.0250252781	0.0237388724	0.0189	0.020875	0.01755	C00681	-	LMGP10050033	52929765	-	-	-	ko00561,ko00564,ko01100,ko04072,ko04080,ko04540,ko04810,ko04975,ko04977,ko05200
LIPID-N-0657	LPA(18:4)	溶血磷脂酸_LPA(18:4)	GP	甘油磷脂类	LPA	溶血磷脂酸	18	4	429.235517	430.212042	[M-H]-	C21H35O7P	0.00567539805	0.00846922672	0.00715388574	0.00908641975	0.00834173387	0.00447609359	0.00722557905	0.0047146402	0.00362103175	0.00479960416	0.00379310345	0.0024847561	0.00356967011	0.00289357528	0.00479485912	0.00585004776	0.00770392749	0.00464702895	0.00533367037	0.0046983185	0.005	0.0048	0.0055	C00681	-	LMGP10050024	52929758	-	-	-	ko00561,ko00564,ko01100,ko04072,ko04080,ko04540,ko04810,ko04975,ko04977,ko05200
LIPID-P-0386	LPC(20:4)	溶血磷脂酰胆碱_LPC(20:4)	GP	甘油磷脂类	LPC	溶血磷脂酰胆碱	20	4	544.340317	543.332491	[M+H]+	C28H50NO7P	187.98151	234.613361	166.752445	239.012346	137.096774	126.144456	157.099698	83.2754342	152.777778	66.6996536	111.330049	80.2845528	104.382078	58.5581167	85.6154226	197.707736	157.099698	122.905028	171.890799	147.378833	134	109	130	C04230	HMDB0010395	LMGP01050048	24779476	60701-99-7	-	-	ko00564,ko05231
LIPID-P-0392	LPC(22:6)	溶血磷脂酰胆碱_LPC(22:6)	GP	甘油磷脂类	LPC	溶血磷脂酰胆碱	22	6	568.340317	567.332491	[M+H]+	C30H50NO7P	447.868516	737.506575	419.96912	499.753086	252.016129	416.073245	484.390735	179.652605	433.531746	152.399802	546.79803	203.252033	276.71098	173.614517	199.703411	396.370583	401.812689	223.463687	453.993933	439.169139	370	311	331	C04230	HMDB0010404	LMGP01050056	10415542	-	-	-	ko00564,ko05231
LIPID-P-0368	LPC(16:1)	溶血磷脂酰胆碱_LPC(16:1)	GP	甘油磷脂类	LPC	溶血磷脂酰胆碱	16	1	494.324667	493.316841	[M+H]+	C24H48NO7P	84.7457627	116.780642	233.65929	141.234568	191.532258	86.9786368	94.4612286	83.0769231	118.055556	174.171202	48.1773399	113.821138	263.909404	187.346739	132.47652	167.144222	158.106747	130.015236	154.701719	186.94362	129	144	167	C04230	HMDB0010383	LMGP01050021	24779461	76790-27-7	-	-	ko00564,ko05231
LIPID-P-0362	LPC(20:0/0:0)	溶血磷脂酰胆碱_LPC(20:0/0:0)	GP	甘油磷脂类	LPC	溶血磷脂酰胆碱	20	0	552.402917	551.395091	[M+H]+	C28H58NO7P	4.663585	4.83955813	4.06587751	7.58518519	8.61895161	4.22177009	8.51963746	2.53101737	5.32738095	2.48391885	2.61083744	2.4796748	2.05809946	2.53065228	1.90805734	7.95606495	7.57301108	4.31691214	4.62082912	5.13353116	4.19	3.51	2.76	C04230	HMDB0010390	LMGP01050045	24779473	108341-80-6	-	-	ko00564,ko05231
LIPID-P-0361	LPC(0:0/20:0)	溶血磷脂酰胆碱_LPC(0:0/20:0)	GP	甘油磷脂类	LPC	溶血磷脂酰胆碱	20	0	552.402917	551.395091	[M+H]+	C28H58NO7P	5.51617874	4.59758022	4.1482244	7.71358025	7.58064516	4.19125127	6.80765358	2.50124069	4.43452381	2.66204849	2.72906404	2.33739837	2.22550468	2.55026974	2.37271379	7.58357211	6.09264854	3.21990858	3.69059656	4.0553907	5.28	4.46	3.7	C04230	-	-	-	-	-	-	ko00564,ko05231
LIPID-P-0360	LPC(19:0/0:0)	溶血磷脂酰胆碱_LPC(19:0/0:0)	GP	甘油磷脂类	LPC	溶血磷脂酰胆碱	19	0	538.387627	537.379441	[M+H]+	C27H56NO7P	8.32049307	8.4797475	5.34225425	12.4444444	10.6854839	5.01525941	12.7895267	3.12655087	5.96230159	2.18703612	4.65024631	3.84146341	4.33284097	4.02157921	3.37123085	18.1470869	11.1782477	4.33722702	5.37917088	6.884273	7.91	6.73	5.95	C04230	-	LMGP01050041	24779472	-	-	-	ko00564,ko05231
LIPID-P-0359	LPC(0:0/19:0)	溶血磷脂酰胆碱_LPC(0:0/19:0)	GP	甘油磷脂类	LPC	溶血磷脂酰胆碱	19	0	538.387627	537.379441	[M+H]+	C27H56NO7P	3.22547509	3.45081536	1.47195059	3.71358025	3.56854839	1.4750763	1.90332326	0.863523573	2.51984127	0.55220188	1.04433498	1.40243902	1.20137863	1.66748406	0.878892734	4.26934097	1.58106747	1.80802438	1.14256825	1.75074184	1.87	2.69	1.89	C04230	-	-	-	-	-	-	ko00564,ko05231
LIPID-P-0369	LPC(17:1)	溶血磷脂酰胆碱_LPC(17:1)	GP	甘油磷脂类	LPC	溶血磷脂酰胆碱	17	1	508.33932	507.332491	[M+H]+	C25H50NO7P	0.442732409	0.680694371	0.532166752	0.410864198	0.799395161	0.353001017	0.485397784	0.322580645	0.482142857	0.389905987	0.385221675	0.415650407	0.741506647	0.428641491	0.258032625	0.713467049	0.472306143	0.359573388	0.533872599	0.951533136	0.522	0.547	0.506	C04230	-	LMGP01050002	42607442	-	-	-	ko00564,ko05231
LIPID-P-0358	LPC(18:0/0:0)	溶血磷脂酰胆碱_LPC(18:0/0:0)	GP	甘油磷脂类	LPC	溶血磷脂酰胆碱	18	0	524.371617	523.363791	[M+H]+	C26H54NO7P	20.1335388	18.4113624	14.1019043	25.6790123	36.9959677	19.2268566	32.7291037	9.38957816	17.6587302	11.083622	16.0591133	10.6707317	12.11226	12.2609122	8.83835887	42.9799427	29.1037261	13.103098	20.2224469	22.6508408	20.3	17.1	18.5	C04230	HMDB0010384	LMGP01050026	497299	-	-	-	ko00564,ko05231
LIPID-P-0356	LPC(17:0/0:0)	溶血磷脂酰胆碱_LPC(17:0/0:0)	GP	甘油磷脂类	LPC	溶血磷脂酰胆碱	17	0	510.35565	509.348141	[M+H]+	C25H52NO7P	3.13302517	3.05102578	2.32629954	3.08148148	4.82862903	3.09257375	5.41792548	3.06699752	2.31150794	2.07817912	2.98522167	1.95121951	2.84588872	1.62824914	1.67078596	6.27507163	3.96777442	2.87455561	3.94337715	4.45103858	3.26	3.29	3.2	C04230	HMDB0012108	LMGP01050024	24779463	50930-23-9	-	-	ko00564,ko05231
LIPID-P-0350	LPC(14:0)	溶血磷脂酰胆碱_LPC(14:0)	GP	甘油磷脂类	LPC	溶血磷脂酰胆碱	14	0	468.309017	467.301191	[M+H]+	C22H46NO7P	0.746789933	0.897422409	0.670097787	0.555061728	1.07862903	0.584944049	0.642497482	0.59751861	0.504960317	0.977733795	0.76453202	0.526422764	1.00443131	0.73467386	0.468610974	1.80515759	1.13796576	0.706957847	0.88372093	1.36498516	0.816	0.807	0.77	C04230	HMDB0010379	LMGP01050012	460604	20559-16-4	-	-	ko00564,ko05231
LIPID-P-0351	LPC(0:0/15:0)	溶血磷脂酰胆碱_LPC(0:0/15:0)	GP	甘油磷脂类	LPC	溶血磷脂酰胆碱	15	0	482.32181	481.316841	[M+H]+	C23H48NO7P	0.840267078	0.765912678	0.833762223	0.778271605	1.20967742	0.681586979	1.15810675	0.959801489	0.641865079	0.809500247	1.07389163	0.633130081	1.05366814	0.699362433	0.577360356	1.89111748	1.20845921	0.971051295	1.24368049	1.46389713	0.997	0.927	0.939	C04230	-	-	-	-	-	-	ko00564,ko05231
LIPID-P-0352	LPC(15:0/0:0)	溶血磷脂酰胆碱_LPC(15:0/0:0)	GP	甘油磷脂类	LPC	溶血磷脂酰胆碱	15	0	482.32181	481.316841	[M+H]+	C23H48NO7P	0.896764253	0.842714361	0.867730314	0.799012346	1.1391129	0.794506612	1.27895267	1.01240695	0.679563492	0.925284513	1.05418719	0.651422764	0.900049237	0.711132908	0.599110232	1.89111748	1.36958711	0.899949213	1.32457027	1.31552918	1	1.04	0.956	C04230	HMDB0010381	LMGP01050016	24779458	-	-	-	ko00564,ko05231
LIPID-P-0353	LPC(0:0/16:0)	溶血磷脂酰胆碱_LPC(0:0/16:0)	GP	甘油磷脂类	LPC	溶血磷脂酰胆碱	16	0	496.340317	495.332491	[M+H]+	C24H50NO7P	14.5865434	19.5686481	22.4395265	24.4938272	28.9314516	13.224822	15.0050352	8.00992556	8.79960317	12.7659574	12.5123153	9.93902439	14.3771541	10.5934282	8.79881364	27.3161414	25.2769386	16.2519045	21.9413549	23.9366963	15.4	15.7	18.6	C04230	-	LMGP01050074	460602	-	-	-	ko00564,ko05231
LIPID-P-0354	LPC(16:0/0:0)	溶血磷脂酰胆碱_LPC(16:0/0:0)	GP	甘油磷脂类	LPC	溶血磷脂酰胆碱	16	0	496.340317	495.332491	[M+H]+	C24H50NO7P	22.8043143	21.6728038	28.7184766	22.7160494	46.4717742	30.3153611	40.7854985	23.9205955	22.0238095	30.0841168	29.0640394	21.2398374	33.7764648	20.5983325	22.7385072	65.2340019	56.998993	32.1990858	46.0060667	59.347181	28.4	28.7	33.1	C04230	HMDB0010382	LMGP01050018	460602	-	-	-	ko00564,ko05231
LIPID-P-0357	LPC(0:0/18:0)	溶血磷脂酰胆碱_LPC(0:0/18:0)	GP	甘油磷脂类	LPC	溶血磷脂酰胆碱	18	0	524.371617	523.363791	[M+H]+	C26H54NO7P	6.72829995	8.31141504	3.71590324	7.14074074	7.21774194	2.52288911	4.18932528	1.30024814	3.14484127	1.56358238	2.99507389	2.58130081	2.93451502	2.41294752	1.88828473	5.75931232	3.74622356	2.17369223	2.90192113	5.25222552	3.73	2.44	2.38	C04230	HMDB0011128	LMGP01050076	24779491	4421-58-3	-	-	ko00564,ko05231
LIPID-P-0370	LPC(0:0/18:1)	溶血磷脂酰胆碱_LPC(0:0/18:1)	GP	甘油磷脂类	LPC	溶血磷脂酰胆碱	18	1	522.355967	521.348141	[M+H]+	C26H52NO7P	402.670776	469.226723	1060.21616	1165.4321	787.298387	516.785351	574.018127	321.588089	474.206349	516.575952	215.763547	344.512195	699.162974	435.507602	398.418191	712.511939	700.906344	567.800914	590.49545	418.397626	528	490	485	C04230	-	LMGP01050079	24779492	-	-	-	ko00564,ko05231
LIPID-P-0372	LPC(19:1)	溶血磷脂酰胆碱_LPC(19:1)	GP	甘油磷脂类	LPC	溶血磷脂酰胆碱	19	1	536.37085	535.363791	[M+H]+	C27H54NO7P	14.3810991	46.08101	27.6891405	34.3703704	15.9274194	6.93794507	6.41490433	3.82133995	7.78769841	2.69173676	5.25123153	3.1300813	7.14918759	7.96468857	3.43054869	9.15950334	12.1852971	4.56069071	9.25176946	7.60633037	14.4	12	8.11	C04230	-	LMGP01050130	52924049	-	-	-	ko00564,ko05231
LIPID-P-0374	LPC(20:1/0:0)	溶血磷脂酰胆碱_LPC(20:1/0:0)	GP	甘油磷脂类	LPC	溶血磷脂酰胆碱	20	1	550.387267	549.379441	[M+H]+	C28H56NO7P	15.9219312	19.2530247	23.365929	22.617284	22.983871	10.3763988	13.897281	5.55831266	8.87896825	5.3043048	6.98522167	6.82926829	7.84835057	8.11181952	5.5659911	10.3151862	10.9768379	4.15439309	8.12942366	8.19980218	14.8	10.7	9.22	C04230	HMDB0010391	LMGP01050047	52924051	-	-	-	ko00564,ko05231
LIPID-P-0391	LPC(22:5/0:0)	溶血磷脂酰胆碱_LPC(22:5/0:0)	GP	甘油磷脂类	LPC	溶血磷脂酰胆碱	22	5	570.363792	569.348141	[M+H]+	C30H52NO7P	2013.35388	3787.48027	2563.04683	3091.35802	1330.64516	1953.20448	1873.11178	986.600496	1795.63492	1029.19347	1576.35468	958.333333	1053.66814	955.37028	891.744933	2244.50812	2537.76435	1269.68004	2082.91203	1572.7003	1740	1560	1580	C04230	HMDB0010402	LMGP01050142	53480475	-	-	-	ko00564,ko05231
LIPID-P-0390	LPC(0:0/22:5)	溶血磷脂酰胆碱_LPC(0:0/22:5)	GP	甘油磷脂类	LPC	溶血磷脂酰胆碱	22	5	570.363792	569.348141	[M+H]+	C30H52NO7P	1910.63174	3366.64913	2696.86052	3051.85185	1360.8871	1943.03154	1832.82981	967.741935	1775.79365	903.513112	1556.65025	941.056911	1043.82078	898.479647	881.858626	2320.91691	2346.42497	1279.83748	2123.35693	1622.15628	1720	1580	1630	C04230	-	-	-	-	-	-	ko00564,ko05231
LIPID-P-0389	LPC(20:5)	溶血磷脂酰胆碱_LPC(20:5)	GP	甘油磷脂类	LPC	溶血磷脂酰胆碱	20	5	542.324667	541.316841	[M+H]+	C28H48NO7P	1448.38213	2546.02841	1688.11117	1738.2716	1007.05645	1546.28688	1752.26586	547.890819	1478.1746	462.147452	1862.06897	943.089431	1211.226	739.578225	858.131488	1719.19771	1802.61833	1137.63332	2002.02224	2393.66963	1510	1280	1450	C04230	HMDB0010397	LMGP01050050	11757087	-	-	-	ko00564,ko05231
LIPID-P-0387	LPC(0:0/22:4)	溶血磷脂酰胆碱_LPC(0:0/22:4)	GP	甘油磷脂类	LPC	溶血磷脂酰胆碱	22	4	572.371617	571.363791	[M+H]+	C30H54NO7P	109.912686	255.654918	207.925888	275.555556	152.217742	190.233978	200.40282	93.101737	165.674603	91.5388422	143.842365	75.8130081	86.164451	87.984306	75.6302521	196.752627	196.374622	122.905028	155.712841	180.019782	143	123	127	C04230	-	-	-	-	-	-	ko00564,ko05231
LIPID-P-0384	LPC(20:3)	溶血磷脂酰胆碱_LPC(20:3)	GP	甘油磷脂类	LPC	溶血磷脂酰胆碱	20	3	546.355967	545.348141	[M+H]+	C28H52NO7P	3369.28608	4713.30878	3376.22234	6518.51852	2671.37097	2777.21261	3806.64653	1399.50372	3204.36508	1395.34884	2709.35961	1636.17886	1959.6258	1216.28249	1463.1735	3954.15473	4008.05639	2803.45353	3913.04348	3204.74777	3220	2910	2690	C04230	HMDB0010393	LMGP01050133	53480467	1199257-41-4	-	-	ko00564,ko05231
LIPID-P-0383	LPC(18:3)	溶血磷脂酰胆碱_LPC(18:3)	GP	甘油磷脂类	LPC	溶血磷脂酰胆碱	18	3	518.324667	517.316841	[M+H]+	C26H48NO7P	7303.54391	8511.30984	8203.80854	10962.963	6885.08065	3499.49135	3141.99396	2709.67742	5724.20635	3552.69668	3665.02463	3404.47154	10733.6288	5551.74105	3628.27484	8624.64183	11983.8872	5738.95378	8311.42568	7299.70326	6810	5710	6390	C04230	HMDB0010388	LMGP01050038	24779469	-	-	-	ko00564,ko05231
LIPID-P-0382	LPC(22:2)	溶血磷脂酰胆碱_LPC(22:2)	GP	甘油磷脂类	LPC	溶血磷脂酰胆碱	22	2	576.402917	575.395091	[M+H]+	C30H58NO7P	0.657421674	2.26196739	2.71744725	7.67407407	2.06653226	2.01424212	2.66868077	0.877419355	1.77579365	0.989609104	0.781280788	1.0152439	0.690300345	0.805296714	0.915472071	2.13944604	2.62839879	1.98070086	1.74924166	1.77052423	1.78	1.43	1.4	C04230	HMDB0010400	LMGP01050135	52924059	-	-	-	ko00564,ko05231
LIPID-P-0381	LPC(20:2/0:0)	溶血磷脂酰胆碱_LPC(20:2/0:0)	GP	甘油磷脂类	LPC	溶血磷脂酰胆碱	20	2	548.371617	547.363791	[M+H]+	C28H54NO7P	54.7508988	99.7369805	32.6299537	84.7407407	38.8104839	24.923703	27.2910373	16.0794045	17.6587302	10.9846611	28.0788177	21.8495935	27.966519	14.1245709	14.1374197	34.4794651	40.3826788	10.8684611	22.4469161	47.0820969	29.6	27.5	28.7	C04230	HMDB0010392	LMGP01050132	52924053	-	-	-	ko00564,ko05231
LIPID-P-0380	LPC(0:0/20:2)	溶血磷脂酰胆碱_LPC(0:0/20:2)	GP	甘油磷脂类	LPC	溶血磷脂酰胆碱	20	2	548.371617	547.363791	[M+H]+	C28H54NO7P	527.991782	733.298264	862.583634	1412.34568	684.475806	459.816887	651.560926	332.506203	571.428571	284.017813	418.719212	243.902439	322.008863	250.122609	250.123579	819.484241	868.076536	423.565262	568.250758	543.026706	546	477	484	C04230	-	-	-	-	-	-	ko00564,ko05231
LIPID-P-0379	LPC(18:2/0:0)	溶血磷脂酰胆碱_LPC(18:2/0:0)	GP	甘油磷脂类	LPC	溶血磷脂酰胆碱	18	2	520.340317	519.332491	[M+H]+	C26H50NO7P	2136.62044	3671.75171	4220.27792	7990.12346	5655.24194	2410.98678	3474.32024	1607.94045	2549.60317	2246.41267	2049.26108	1432.92683	2255.04677	1569.39676	1601.58181	5950.33429	6525.67976	3463.68715	3963.5996	3264.09496	3240	3010	3100	C04230	HMDB0010386	LMGP01050034	11005824	22252-07-9	-	-	ko00564,ko05231
LIPID-P-0378	LPC(0:0/18:2)	溶血磷脂酰胆碱_LPC(0:0/18:2)	GP	甘油磷脂类	LPC	溶血磷脂酰胆碱	18	2	520.340317	519.332491	[M+H]+	C26H50NO7P	2126.34823	3892.68806	4209.98456	8000	5645.16129	2451.67854	3403.82679	1637.71712	2569.44444	2276.10094	2059.1133	1473.57724	2245.19941	1589.01422	1641.12704	5988.53868	6253.77644	3626.2062	3913.04348	3224.53017	3330	3070	3130	C04230	-	-	-	-	-	-	ko00564,ko05231
LIPID-P-0377	LPC(24:1)	溶血磷脂酰胆碱_LPC(24:1)	GP	甘油磷脂类	LPC	溶血磷脂酰胆碱	24	1	606.449867	605.442041	[M+H]+	C32H64NO7P	29.5839753	44.1872699	94.8018528	206.419753	133.064516	54.4252289	62.1349446	18.4615385	47.1230159	72.6373083	36.1576355	20.5284553	15.1649434	15.497793	21.6510133	106.017192	146.022155	93.2453022	99.3933266	34.1246291	57.7	53.7	53.8	C04230	HMDB0010406	LMGP01050144	53480477	-	-	-	ko00564,ko05231
LIPID-P-0376	LPC(22:1/0:0)	溶血磷脂酰胆碱_LPC(22:1/0:0)	GP	甘油磷脂类	LPC	溶血磷脂酰胆碱	22	1	578.418567	577.410741	[M+H]+	C30H60NO7P	2.45505907	7.0594424	15.6459084	19.5555556	14.9193548	9.21668362	9.33534743	1.88585608	5.12896825	6.24443345	5.29064039	2.65243902	1.10290497	1.52035311	2.62975779	8.7965616	18.7311178	11.4779076	11.7290192	4.04549951	8.47	7.15	6.41	C04230	HMDB0010399	LMGP01050134	53480471	-	-	-	ko00564,ko05231
LIPID-P-0375	LPC(0:0/22:1)	溶血磷脂酰胆碱_LPC(0:0/22:1)	GP	甘油磷脂类	LPC	溶血磷脂酰胆碱	22	1	578.418567	577.410741	[M+H]+	C30H60NO7P	2.01335388	1.43082588	3.37622234	6.32098765	3.125	2.67548321	2.78952669	0.988585608	1.53769841	1.69223157	0.828571429	0.947154472	0.771048744	0.858263855	0.907563025	3.08500478	2.16515609	2.48857288	2.04246714	1.65182987	2.62	2.28	2.41	C04230	-	-	-	-	-	-	ko00564,ko05231
LIPID-P-0355	LPC(0:0/17:0)	溶血磷脂酰胆碱_LPC(0:0/17:0)	GP	甘油磷脂类	LPC	溶血磷脂酰胆碱	17	0	510.35565	509.348141	[M+H]+	C25H52NO7P	2.95839753	2.92477643	2.18219249	2.98271605	4.49596774	2.85859613	4.48136959	2.61042184	1.92460317	1.79119248	3.02463054	1.60569106	2.53077302	1.45169201	1.40385566	5.74021012	3.65558912	2.38699848	3.4479272	4.02571711	2.96	3.04	2.74	C04230	-	-	-	-	-	-	ko00564,ko05231
LIPID-P-0373	LPC(0:0/20:1)	溶血磷脂酰胆碱_LPC(0:0/20:1)	GP	甘油磷脂类	LPC	溶血磷脂酰胆碱	20	1	550.387267	549.379441	[M+H]+	C28H56NO7P	42.0133539	77.7485534	196.603191	194.567901	96.1693548	60.9359105	69.0835851	24.3176179	36.0119048	33.2508659	18.1280788	19.5121951	26.9817824	24.5218244	17.1033119	85.6733524	87.1097684	35.1447435	49.2416582	38.1800198	59.6	53.7	53.7	C04230	-	-	-	-	-	-	ko00564,ko05231
LIPID-P-0403	LPC(O-18:2)	溶血磷脂酰胆碱_LPC(O-18:2)	GP	甘油磷脂类	LPC-O	溶血磷脂酰胆碱(醚键)	18	2	506.361025	505.353226	[M+H]+	C26H52NO6P	0.259887006	0.373487638	0.275862069	0.444444444	0.498991935	0.457782299	0.708962739	0.379156328	0.349206349	0.348342405	0.534975369	0.321138211	0.110290497	0.224619912	0.214532872	1.54727794	0.894259819	0.267140681	0.533872599	0.585558853	0.495	0.499	0.473	C04230	HMDB0010408	LMGP01070012	24779513	-	-	-	ko00564,ko05231
LIPID-P-0393	LPC(O-14:0)	溶血磷脂酰胆碱_LPC(O-14:0)	GP	甘油磷脂类	LPC-O	溶血磷脂酰胆碱(醚键)	14	0	454.329725	453.321926	[M+H]+	C22H48NO6P	0.497175141	0.591267754	0.228512609	0.270617284	0.424395161	0.736520855	0.652567976	0.592555831	0.5	0.374072241	0.716256158	0.450203252	0.265878877	0.320745463	0.262975779	1.00286533	0.528700906	0.444895886	0.594539939	0.897131553	0.575	0.552	0.57	C04230	-	LMGP01060007	15298292	-	-	-	ko00564,ko05231
LIPID-P-0394	LPC(O-16:0)	溶血磷脂酰胆碱_LPC(O-16:0)	GP	甘油磷脂类	LPC-O	溶血磷脂酰胆碱(醚键)	16	0	482.361025	481.353226	[M+H]+	C24H52NO6P	18.079096	22.5144661	21.8219249	23.1111111	29.0322581	41.8107833	36.1530715	25.4094293	26.4880952	34.9332014	36.1576355	29.2682927	14.7710487	21.8734674	16.2135442	58.834766	39.3756294	20.6196039	48.4327604	41.4441147	27.8	30.9	31.2	C04230	-	LMGP01060010	162126	-	-	-	ko00564,ko05231
LIPID-P-0395	LPC(O-18:0)	溶血磷脂酰胆碱_LPC(O-18:0)	GP	甘油磷脂类	LPC-O	溶血磷脂酰胆碱(醚键)	18	0	510.392325	509.384526	[M+H]+	C26H56NO6P	0.590652286	0.797475013	0.527020072	0.748641975	0.892137097	1.3224822	1.41993958	0.798014888	0.918650794	0.880752103	1.65517241	0.966463415	0.420482521	0.608141246	0.416213544	2.08213945	1.34944612	0.567800914	1.52679474	1.45400593	1.11	1.11	1.1	C04317	HMDB0011149	LMGP01060014	2733532	-	-	-	ko00565,ko01100
LIPID-P-0396	LPC(O-20:0)	溶血磷脂酰胆碱_LPC(O-20:0)	GP	甘油磷脂类	LPC-O	溶血磷脂酰胆碱(醚键)	20	0	538.423625	537.415826	[M+H]+	C28H60NO6P	0.0055675398	0.0054918464	0.00240864642	0.00696296296	0.00451612903	0.0112919634	0.0102719033	0.0112158809	0.00884920635	0.0059673429	0.00502463054	0.00771341463	0.00277695716	0.00418832761	0.00347009392	0.0106972302	0.00709969789	0.00462163535	0.00716885743	0.0117705242	0.00995	0.00768	0.00882	C04230	-	LMGP01060041	52924061	-	-	-	ko00564,ko05231
LIPID-P-0398	LPC(O-14:1)	溶血磷脂酰胆碱_LPC(O-14:1)	GP	甘油磷脂类	LPC-O	溶血磷脂酰胆碱(醚键)	14	1	452.314102	451.306276	[M+H]+	C22H46NO6P	0.163328197	0.172540768	0.0649511065	0.0638024691	0.109879032	0.230925738	0.219536757	0.0917121588	0.0987103175	0.0938149431	0.153694581	0.0969512195	0.0874446086	0.0787641	0.0800790905	0.376313276	0.208459215	0.144235653	0.173913043	0.327398615	0.17	0.178	0.159	C04230	-	LMGP01070001	10813490	-	-	-	ko00564,ko05231
LIPID-P-0399	LPC(O-16:1)	溶血磷脂酰胆碱_LPC(O-16:1)	GP	甘油磷脂类	LPC-O	溶血磷脂酰胆碱(醚键)	16	1	480.345402	479.337576	[M+H]+	C24H50NO6P	24.6533128	32.7196213	32.4240865	27.4567901	35.3830645	33.5707019	30.6143001	17.0719603	18.0555556	25.9277585	24.137931	18.597561	16.3466273	15.9882295	15.5215027	60.6494747	46.8277946	26.5109192	47.7249747	44.2136499	30.1	31	30.6	C04230	-	LMGP01060028	24779503	-	-	-	ko00564,ko05231
LIPID-P-0400	LPC(O-18:1)	溶血磷脂酰胆碱_LPC(O-18:1)	GP	甘油磷脂类	LPC-O	溶血磷脂酰胆碱(醚键)	18	1	508.376725	507.368876	[M+H]+	C26H54NO6P	6.49203903	8.74276696	8.30674215	8.42469136	11.9959677	14.750763	15.0050352	9.7866005	8.95833333	12.0732311	11.4285714	13.7195122	6.99162974	8.66110839	7.06870984	31.9006686	18.7311178	8.09547994	18.9079879	16.4193867	11.2	12.8	11.8	C04230	-	LMGP01060034	21672239	-	-	-	ko00564,ko05231
LIPID-P-0401	LPC(O-20:1)	溶血磷脂酰胆碱_LPC(O-20:1)	GP	甘油磷脂类	LPC-O	溶血磷脂酰胆碱(醚键)	20	1	536.408025	535.400176	[M+H]+	C28H58NO6P	0.00565998973	0.00724881641	0.00531137416	0.00606419753	0.00713709677	0.0125127162	0.010775428	0.00872456576	0.00638888889	0.00727362692	0.00938916256	0.00881097561	0.00395864106	0.00491417361	0.00570439941	0.0154727794	0.0103726083	0.00479431183	0.0103134479	0.00961424332	0.00891	0.00846	0.00633	C04230	-	-	-	-	-	-	ko00564,ko05231
LIPID-P-0406	LPC(O-20:3)	溶血磷脂酰胆碱_LPC(O-20:3)	GP	甘油磷脂类	LPC-O	溶血磷脂酰胆碱(醚键)	20	3	532.376725	531.368876	[M+H]+	C28H54NO6P	0.0302003082	0.0292477643	0.0253216675	0.0143209877	0.0214717742	0.0488301119	0.0690835851	0.0366253102	0.025297619	0.0204849085	0.100492611	0.0506097561	0.0177252585	0.0295242766	0.027780524	0.0767908309	0.0579053374	0.0201117318	0.0464105157	0.0559841741	0.0437	0.0394	0.0374	C04230	-	-	-	-	-	-	ko00564,ko05231
LIPID-P-0411	LPE(18:0/0:0)	溶血磷脂酰乙醇胺_LPE(18:0/0:0)	GP	甘油磷脂类	LPE	溶血磷脂酰乙醇胺	18	0	482.324664	481.316841	[M+H]+	C23H48NO7P	69.8510529	73.1194108	73.5975296	74.0740741	94.2540323	57.9857579	76.5357503	46.3027295	48.0654762	41.8109847	46.3546798	32.2662602	76.3170852	39.529181	31.1913	130.372493	119.838872	47.5368207	71.2841254	111.770524	74	65.5	69	-	HMDB0011130	LMGP02050001	9547068	69747-55-3	-	-	-
LIPID-P-0410	LPE(0:0/18:0)	溶血磷脂酰乙醇胺_LPE(0:0/18:0)	GP	甘油磷脂类	LPE	溶血磷脂酰乙醇胺	18	0	482.324664	481.316841	[M+H]+	C23H48NO7P	7.85824345	10.8364019	5.249614	4.38024691	7.10685484	3.51983723	2.73413897	2.53101737	2.14781746	1.25680356	3.87684729	3.1402439	6.54849828	4.15890142	2.20464656	6.4469914	6.69687815	2.40223464	4.01921132	7.61622156	4.955	3.785	4.605	-	HMDB0011129	LMGP02050038	53480667	-	-	-	-
LIPID-P-0409	LPE(17:0)	溶血磷脂酰乙醇胺_LPE(17:0)	GP	甘油磷脂类	LPE	溶血磷脂酰乙醇胺	17	0	468.30493	467.301191	[M+H]+	C22H46NO7P	1.02208526	1.10468175	1.0241894	1.25432099	1.04334677	0.584944049	0.946626385	0.918114144	0.525793651	0.476991588	0.610837438	0.317073171	0.9798129	0.424717999	0.366287692	1.83858644	1.69687815	0.741493144	1.02123357	1.01879327	0.855	0.785	0.82	-	-	LMGP02050030	52925149	-	-	-	-
LIPID-P-0432	LPE(20:4)	溶血磷脂酰乙醇胺_LPE(20:4)	GP	甘油磷脂类	LPE	溶血磷脂酰乙醇胺	20	4	502.293364	501.285541	[M+H]+	C25H44NO7P	27.5808937	52.446081	25.3731343	28.1481481	27.7217742	23.9572737	20.4934542	18.7593052	22.9662698	10.6877783	22.2660099	19.2581301	26.9325455	14.3697891	18.3885319	23.782235	23.0110775	16.1503301	20.0707786	27.992087	26.85	23.85	23.7	-	HMDB0011487	LMGP02050051	53480936	-	-	-	-
LIPID-P-0407	LPE(0:0/16:0)	溶血磷脂酰乙醇胺_LPE(0:0/16:0)	GP	甘油磷脂类	LPE	溶血磷脂酰乙醇胺	16	0	454.293364	453.285541	[M+H]+	C21H44NO7P	2.01848998	3.82956339	2.87699434	4.03950617	3.84576613	2.24313327	1.96878147	1.18610422	1.72619048	1.93963384	1.408867	1.64126016	1.78237322	1.72143207	2.01680672	4.15472779	5.00503525	3.66175724	3.25075834	3.06627102	2.6	2.6	2.555	-	HMDB0011473	LMGP02050036	53480922	-	-	-	-
LIPID-P-0433	LPE(22:4)	溶血磷脂酰乙醇胺_LPE(22:4)	GP	甘油磷脂类	LPE	溶血磷脂酰乙醇胺	22	4	530.324664	529.316841	[M+H]+	C27H48NO7P	1.62814587	3.99263546	2.09469892	2.14814815	1.81451613	3.18921668	2.10976838	2.15384615	2.95634921	1.47451757	2.33990148	1.70731707	2.31413097	1.90779794	1.87345526	2.01050621	2.0795569	1.52361605	2.03741153	3.1107814	2.405	2.18	2.175	-	HMDB0011493	LMGP02050057	53480942	-	-	-	-
LIPID-P-0412	LPE(20:0)	溶血磷脂酰乙醇胺_LPE(20:0)	GP	甘油磷脂类	LPE	溶血磷脂酰乙醇胺	20	0	510.355965	509.348141	[M+H]+	C25H52NO7P	0.621468927	0.435034193	0.377766341	0.348641975	0.394153226	0.272634791	0.639476334	0.394044665	0.282242063	0.222167244	0.223152709	0.217987805	0.453471196	0.274644434	0.209589718	0.506208214	0.412386707	0.216353479	0.317997978	0.642927794	0.446	0.384	0.323	-	HMDB0011481	LMGP02050045	53480930	-	-	-	-
LIPID-P-0408	LPE(16:0/0:0)	溶血磷脂酰乙醇胺_LPE(16:0/0:0)	GP	甘油磷脂类	LPE	溶血磷脂酰乙醇胺	16	0	454.293364	453.285541	[M+H]+	C21H44NO7P	4.83821263	3.35612835	4.83787957	3.21975309	3.55342742	3.39267548	4.16414904	4.41191067	2.77777778	2.43938644	3.4137931	2.25101626	5.21910389	2.06473762	1.97726149	5.92168099	5.387714	2.85931945	5.46006067	6.67655786	3.895	4.19	4.185	-	HMDB0011503	LMGP02050002	9547069	53862-35-4	-	-	-
LIPID-P-0415	LPE(16:1)	溶血磷脂酰乙醇胺_LPE(16:1)	GP	甘油磷脂类	LPE	溶血磷脂酰乙醇胺	16	1	452.277714	451.269891	[M+H]+	C21H42NO7P	1.07858243	1.14150447	1.3638703	1.04691358	1.2046371	0.900305188	0.715005035	0.749379653	1.10119048	1.28154379	0.379310345	1.09756098	2.1614968	1.74104953	1.24567474	1.14613181	1.03726083	0.898933469	1.0768453	1.37487636	1.16	1.035	1.175	-	HMDB0011474	LMGP02050037	53480923	-	-	-	-
LIPID-P-1534	LPE(19:0)	溶血磷脂酰乙醇胺_LPE(19:0)	GP	甘油磷脂类	LPE	溶血磷脂酰乙醇胺	19	0	496.340316	495.332491	[M+H]+	C24H50NO7P	0.0657421674	0.0604944766	0.0782295419	0.0577777778	0.0564516129	0.0468463886	0.047734139	0.0336972705	0.0256944444	0.0255319149	0.0214778325	0.018597561	0.0475135401	0.0178518882	0.0254078102	0.109360076	0.0795568983	0.0578974099	0.0361476239	0.0949554896	0.0555	0.051	0.07	-	-	LMGP02050028	52925147	-	-	-	-
LIPID-P-0418	LPE(18:1/0:0)	溶血磷脂酰乙醇胺_LPE(18:1/0:0)	GP	甘油磷脂类	LPE	溶血磷脂酰乙醇胺	18	1	480.309014	479.301191	[M+H]+	C23H46NO7P	6.98510529	8.10099947	9.1610911	6.71604938	14.3649194	5.39165819	5.33736153	4.57568238	3.13988095	3.8149431	3.43349754	4.93902439	9.69965534	7.06228543	4.02867029	10.8404967	9.91943605	4.52006094	6.87563195	10.8308605	7.6	6.7	7.35	-	HMDB0011506	LMGP02050004	9547071	89576-29-4	-	-	-
LIPID-P-0419	LPE(0:0/20:1)	溶血磷脂酰乙醇胺_LPE(0:0/20:1)	GP	甘油磷脂类	LPE	溶血磷脂酰乙醇胺	20	1	508.340315	507.332491	[M+H]+	C25H50NO7P	0.495634309	0.889005786	1.01389604	1.08641975	0.952620968	0.874872838	0.669687815	0.511166253	0.629960317	0.544285007	0.299507389	0.467479675	0.455933038	0.554193232	0.491349481	0.740210124	0.876132931	0.402742509	0.717896866	0.816023739	0.715	0.75	0.645	-	HMDB0011482	LMGP02050046	53480931	-	-	-	-
LIPID-P-0420	LPE(20:1/0:0)	溶血磷脂酰乙醇胺_LPE(20:1/0:0)	GP	甘油磷脂类	LPE	溶血磷脂酰乙醇胺	20	1	508.340315	507.332491	[M+H]+	C25H50NO7P	0.74473549	0.668069437	0.92640247	0.476049383	0.705645161	0.319430315	0.499496475	0.401985112	0.343253968	0.287481445	0.25270936	0.352134146	0.580994584	0.368808239	0.17844785	0.854823305	0.533736153	0.291010665	0.391304348	0.771513353	0.545	0.471	0.59	-	HMDB0011512	LMGP02050020	52925139	-	-	-	-
LIPID-P-0423	LPE(0:0/18:2)	溶血磷脂酰乙醇胺_LPE(0:0/18:2)	GP	甘油磷脂类	LPE	溶血磷脂酰乙醇胺	18	2	478.293364	477.285541	[M+H]+	C23H44NO7P	114.535182	220.41031	169.325785	228.641975	237.903226	169.888098	126.384693	111.166253	134.920635	147.946561	108.866995	97.0528455	134.908912	126.532614	102.323282	252.626552	255.790534	149.314373	151.162791	170.128586	176	158.5	166	-	HMDB0011477	LMGP02050041	53480926	-	-	-	-
LIPID-P-0424	LPE(18:2/0:0)	溶血磷脂酰乙醇胺_LPE(18:2/0:0)	GP	甘油磷脂类	LPE	溶血磷脂酰乙醇胺	18	2	478.293364	477.285541	[M+H]+	C23H44NO7P	114.021572	224.092583	167.267113	228.148148	238.407258	172.431333	129.909366	112.655087	130.456349	146.462147	107.881773	96.0365854	137.370753	123.589995	102.817598	252.148997	257.804632	144.235653	154.196158	165.182987	179	158.5	166.5	-	HMDB0011507	LMGP02050011	52925130	85046-18-0	-	-	-
LIPID-P-0425	LPE(0:0/20:2)	溶血磷脂酰乙醇胺_LPE(0:0/20:2)	GP	甘油磷脂类	LPE	溶血磷脂酰乙醇胺	20	2	506.324664	505.316841	[M+H]+	C25H48NO7P	1.64355419	2.34613361	2.13587236	2.50864198	2.04133065	2.43133266	1.83282981	1.45905707	1.99900794	1.06382979	1.42364532	0.975609756	1.00443131	1.22609122	1.22095897	2.57879656	2.19033233	1.37125444	1.70374115	2.66567755	1.97	1.74	1.805	-	HMDB0011483	LMGP02050047	53480932	-	-	-	-
LIPID-P-0434	LPE(20:5)	溶血磷脂酰乙醇胺_LPE(20:5)	GP	甘油磷脂类	LPE	溶血磷脂酰乙醇胺	20	5	500.277714	499.269891	[M+H]+	C25H42NO7P	6.06060606	11.4150447	4.80699949	4.26666667	4.46572581	7.83316378	6.39476334	3.22084367	5.40674603	2.04849085	10.1970443	6.04674797	10.09355	4.95340853	4.93821058	5.06208214	5.79053374	4.15439309	6.01617796	10.6824926	6.85	5.65	6.65	-	-	LMGP02050053	53480938	-	-	-	-
LIPID-P-0428	LPE(18:3)	溶血磷脂酰乙醇胺_LPE(18:3)	GP	甘油磷脂类	LPE	溶血磷脂酰乙醇胺	18	3	476.277714	475.269891	[M+H]+	C23H42NO7P	17.1545968	19.0426092	10.8080288	14.617284	13.4576613	9.40996948	5.94159114	9.08188586	9.82142857	7.86739238	7.48768473	9.45121951	37.6661743	18.5384993	11.1715274	11.843362	17.673716	8.07516506	10.2628918	17.0623145	14.5	13.05	13.75	-	HMDB0011478	LMGP02050042	53480927	-	-	-	-
LIPID-P-0429	LPE(0:0/20:3)	溶血磷脂酰乙醇胺_LPE(0:0/20:3)	GP	甘油磷脂类	LPE	溶血磷脂酰乙醇胺	20	3	504.309014	503.301191	[M+H]+	C25H46NO7P	13.9188495	23.2509206	13.5357694	14.4691358	10.8870968	17.0905392	13.2930514	12.1091811	15.4265873	9.25284513	15.4679803	12.296748	15.0664697	10.8386464	10.9738013	14.7086915	15.0553877	10.9700356	14.5096057	18.5459941	15.25	13.5	14.25	-	-	LMGP02050049	53480934	-	-	-	-
LIPID-P-0435	LPE(0:0/22:5)	溶血磷脂酰乙醇胺_LPE(0:0/22:5)	GP	甘油磷脂类	LPE	溶血磷脂酰乙醇胺	22	5	528.309014	527.301191	[M+H]+	C27H46NO7P	25.6805342	51.2887954	23.365929	20.8395062	15.2721774	26.5513733	16.9687815	19.6526055	20.6845238	11.1825829	23.6945813	16.7682927	21.9596258	15.9391859	16.6089965	19.9617956	20.6445116	13.0523108	19.817998	25.7171118	23.85	21.15	21.7	-	HMDB0011494	LMGP02050058	53480943	-	-	-	-
LIPID-P-0437	LPE(22:6)	溶血磷脂酰乙醇胺_LPE(22:6)	GP	甘油磷脂类	LPE	溶血磷脂酰乙醇胺	22	6	526.293364	525.285541	[M+H]+	C27H44NO7P	4.09347714	8.89005786	3.94750386	3.13580247	3.125	4.67446592	4.03826788	2.77419355	4.00793651	1.6625433	6.0591133	2.61178862	5.0713934	2.39333006	2.91151755	3.43839542	3.20241692	2.33113255	3.67037412	5.48961424	4.37	4.055	3.765	-	HMDB0011496	LMGP02050060	53480945	-	-	-	-
LIPID-P-0431	LPE(22:3)	溶血磷脂酰乙醇胺_LPE(22:3)	GP	甘油磷脂类	LPE	溶血磷脂酰乙醇胺	22	3	532.340316	531.332491	[M+H]+	C27H50NO7P	0.837185413	1.28879537	0.941842512	1.02222222	0.670362903	1.39369278	1.20845921	0.947890819	1.26984127	0.509648689	1.10344828	0.757113821	0.989660266	0.868072585	0.874938211	1.00286533	0.86102719	0.822752666	1.00101112	1.13748764	1.17	0.945	0.965	-	-	-	-	-	-	-	-
LIPID-P-0417	LPE(0:0/18:1)	溶血磷脂酰乙醇胺_LPE(0:0/18:1)	GP	甘油磷脂类	LPE	溶血磷脂酰乙醇胺	18	1	480.309014	479.301191	[M+H]+	C23H46NO7P	17.0518747	14.6764861	23.4688626	15.9012346	19.4052419	21.7192269	15.407855	14.5409429	17.4107143	23.7506185	11.182266	20.3760163	31.8069916	22.4129475	21.5521503	17.7172875	14.8539778	16.4550533	16.9362993	22.6013848	21.4	19.05	19.2	-	HMDB0011476	LMGP02050040	53480925	-	-	-	-
LIPID-P-0438	LPE(P-16:0)	溶血磷脂酰乙醇胺_LPE(P-16:0)	GP	甘油磷脂类	LPE-P	溶血磷脂酰乙醇胺(烯醚键)	16	0	438.3	437.290626	[M+H]+	C21H44NO6P	69.2347201	58.9163598	61.2454967	44.0493827	55.4435484	59.1047813	52.1651561	47.4441687	52.7777778	46.412667	53.3004926	44.9186992	86.8537666	55.6154978	43.9940682	78.6055396	85.3977845	31.5896394	63.9029323	111.770524	64.3	60.5	60.1	-	HMDB0011152	LMGP02070001	42607469	174062-72-7	-	-	-
LIPID-P-0440	LPE(P-18:0)	溶血磷脂酰乙醇胺_LPE(P-18:0)	GP	甘油磷脂类	LPE-P	溶血磷脂酰乙醇胺(烯醚键)	18	0	466.3	465.321926	[M+H]+	C23H48NO6P	49.1011813	43.135192	37.7766341	32.691358	44.9596774	53.6113937	59.9194361	28.4863524	31.6468254	26.1256804	59.1133005	34.3495935	39.8818316	31.6821972	24.7157687	94.6513849	67.673716	28.8471305	57.2295248	80.2176063	50.1	46.9	47.1	-	HMDB0240598	LMGP02070002	42607470	174062-73-8	-	-	-
LIPID-P-0439	LPE(P-17:0)	溶血磷脂酰乙醇胺_LPE(P-17:0)	GP	甘油磷脂类	LPE-P	溶血磷脂酰乙醇胺(烯醚键)	17	0	452.31046	451.306276	[M+H]+	C22H46NO6P	4.75603493	4.19779064	3.3865157	3.48641975	3.46774194	3.03153611	4.45115811	2.54094293	2.64880952	1.87036121	3.74384236	2.32723577	3.82077794	2.40313879	1.74987642	6.96275072	4.57200403	1.95022854	3.71081901	5.87537092	3.74	3.56	3.67	-	-	-	-	-	-	-	-
LIPID-P-0444	LPE(P-17:1)	溶血磷脂酰乙醇胺_LPE(P-17:1)	GP	甘油磷脂类	LPE-P	溶血磷脂酰乙醇胺(烯醚键)	17	1	450.29968	449.290626	[M+H]+	C22H44NO6P	0.404725218	0.358758548	0.327328873	0.376296296	0.435483871	0.317395727	0.370594159	0.210421836	0.258928571	0.224641267	0.304433498	0.262195122	0.267848351	0.195193722	0.168067227	0.651384909	0.403826788	0.114779076	0.291203236	0.569732938	0.343	0.325	0.357	-	-	-	-	-	-	-	-
LIPID-P-0445	LPE(P-18:1)	溶血磷脂酰乙醇胺_LPE(P-18:1)	GP	甘油磷脂类	LPE-P	溶血磷脂酰乙醇胺(烯醚键)	18	1	464.3	463.306276	[M+H]+	C23H46NO6P	30.6111967	30.40505	34.9974267	23.1111111	45.8669355	33.7741607	42.7995972	18.8585608	19.5436508	28.0059377	27.7832512	30.2845528	34.3673067	30.2108877	22.2441918	88.8252149	53.9778449	29.1518537	42.4671385	58.8526212	39.3	33.6	36	-	-	-	-	-	-	-	-
LIPID-P-0441	LPE(P-20:0)	溶血磷脂酰乙醇胺_LPE(P-20:0)	GP	甘油磷脂类	LPE-P	溶血磷脂酰乙醇胺(烯醚键)	20	0	494.3	493.353226	[M+H]+	C25H52NO6P	0.273240883	0.324039979	0.103962944	0.155061728	0.106854839	0.296032553	0.275931521	0.193548387	0.162698413	0.122711529	0.216748768	0.25	0.170359429	0.123589995	0.160158181	0.399235912	0.155085599	0.148298629	0.162790698	0.190900099	0.197	0.126	0.144	-	-	LMGP02070004	52925153	-	-	-	-
LIPID-N-0665	LPG(20:2)	溶血磷脂酰甘油_LPG(20:2)	GP	甘油磷脂类	LPG	溶血磷脂酰甘油	20	2	535.303597	536.311422	[M-H]-	C26H49O9P	0.0561890087	0.0645975802	0.01626351	0.0465185185	0.0190524194	0.01525941	0.0104733132	0.00563771712	0.00757936508	0.00644235527	0.025320197	0.0112804878	0.0154603644	0.0119666503	0.00703905091	0.0246418338	0.0222557905	0.0063991874	0.0153690597	0.0305637982	0.0208	0.0208	0.0178	-	-	LMGP04050024	52927447	-	-	-	-
LIPID-N-0662	LPG(18:3)	溶血磷脂酰甘油_LPG(18:3)	GP	甘油磷脂类	LPG	溶血磷脂酰甘油	18	3	505.256647	506.264472	[M-H]-	C24H43O9P	0.192090395	0.162019989	0.0595985589	0.0807901235	0.0733870968	0.0774160732	0.10775428	0.0457568238	0.0571428571	0.0285997031	0.118226601	0.0664634146	0.138847858	0.078077489	0.0729609491	0.0877745941	0.103726083	0.0530218385	0.0585439838	0.133531157	0.0787	0.0889	0.0857	-	-	LMGP04050020	52927443	-	-	-	-
LIPID-N-0660	LPG(15:0)	溶血磷脂酰甘油_LPG(15:0)	GP	甘油磷脂类	LPG	溶血磷脂酰甘油	15	0	469.256647	470.264472	[M-H]-	C21H43O9P	0.0634822804	0.0675433982	0.0505404014	0.0591604938	0.0697580645	0.0418107833	0.0582074522	0.0607444169	0.0524801587	0.0399802078	0.055270936	0.050304878	0.0537666174	0.0512996567	0.0485417696	0.0584527221	0.0618328298	0.0538344337	0.0541961577	0.0483679525	0.0596	0.0481	0.0491	-	-	LMGP04050034	52927457	-	-	-	-
LIPID-N-0171	LPG(18:2)	溶血磷脂酰甘油_LPG(18:2)	GP	甘油磷脂类	LPG	溶血磷脂酰甘油	18	2	507.272298	508.280122	[M-H]-	C24H45O9P	0.479712378	0.415570752	0.201749871	0.245925926	0.27016129	0.180061038	0.298086606	0.122084367	0.134920635	0.124690747	0.172413793	0.120934959	0.188084687	0.117704757	0.123578843	0.440305635	0.299093656	0.185881158	0.168857432	0.421364985	0.225	0.241	0.225	-	-	LMGP04050014	52927437	-	-	-	-
LIPID-N-0170	LPG(18:1)	溶血磷脂酰甘油_LPG(18:1)	GP	甘油磷脂类	LPG	溶血磷脂酰甘油	18	1	509.287948	510.295772	[M-H]-	C24H47O9P	0.55675398	0.509205681	0.18630983	0.239012346	0.166330645	0.257375381	0.201409869	0.141935484	0.240079365	0.124690747	0.143842365	0.285569106	0.481536189	0.394310937	0.193771626	0.196752627	0.136958711	0.148298629	0.170879676	0.314540059	0.23	0.273	0.248	-	-	LMGP04050006	9547135	-	-	-	-
LIPID-N-0173	LPG(22:5)	溶血磷脂酰甘油_LPG(22:5)	GP	甘油磷脂类	LPG	溶血磷脂酰甘油	22	5	555.27313	558.295772	[M-H]-	C28H47O9P	0.0912172573	0.229352972	0.15234174	0.101728395	0.0883064516	0.145473042	0.105740181	0.0719602978	0.0784722222	0.0657100445	0.102463054	0.0491869919	0.0795667159	0.0518881805	0.050321305	0.112702961	0.136958711	0.0801422042	0.134479272	0.0989119683	0.0888	0.0843	0.0927	-	-	-	-	-	-	-	-
LIPID-N-0169	LPG(16:1)	溶血磷脂酰甘油_LPG(16:1)	GP	甘油磷脂类	LPG	溶血磷脂酰甘油	16	1	481.25803	482.264472	[M-H]-	C22H43O9P	0.270159219	0.210415571	0.207925888	0.124444444	0.23891129	0.153611394	0.134944612	0.0984615385	0.196428571	0.135576447	0.0748768473	0.202235772	0.383062531	0.451201569	0.259021256	0.159503343	0.164149043	0.148298629	0.135490394	0.253214639	0.168	0.182	0.179	-	-	LMGP04050013	52927436	-	-	-	-
LIPID-N-0166	LPG(16:0)	溶血磷脂酰甘油_LPG(16:0)	GP	甘油磷脂类	LPG	溶血磷脂酰甘油	16	0	483.272298	484.280122	[M-H]-	C22H45O9P	1.30457114	1.37822199	1.03962944	1.43209877	1.58266129	1.10885046	0.946626385	0.549875931	0.640873016	0.586838199	0.754679803	0.518292683	1.14229444	0.679744973	0.472565497	1.70964661	1.49043303	0.879634332	1.38523761	1.51335312	1.03	1.07	1.1	-	-	LMGP04050008	42607483	-	-	-	-
LIPID-N-0180	LPI(20:3)	溶血磷脂酰肌醇_LPI(20:3)	GP	甘油磷脂类	LPI	溶血磷脂酰肌醇	20	3	621.303993	622.311817	[M-H]-	C29H51O12P	1.11967129	1.4203051	0.79258878	1.11111111	0.871975806	0.732451679	0.715005035	0.635235732	0.479662698	0.467590302	0.812807882	0.418699187	0.728705071	0.41196665	0.426099852	1.165234	1.2286002	0.563737938	0.738119312	0.751730959	0.725	0.655	0.735	-	-	LMGP06050021	52928616	-	-	-	-
LIPID-N-0178	LPI(18:1)	溶血磷脂酰肌醇_LPI(18:1)	GP	甘油磷脂类	LPI	溶血磷脂酰肌醇	18	1	597.303993	598.311817	[M-H]-	C27H51O12P	0.980996405	1.12046291	0.710241894	0.834567901	0.574596774	0.528992879	0.38469285	0.336476427	0.43452381	0.544285007	0.279310345	0.404979675	0.70901034	0.48602256	0.314384577	0.506208214	0.344914401	0.299136618	0.430738119	0.731948566	0.665	0.463	0.4835	-	-	LMGP06050005	42607496	-	-	-	-
LIPID-N-0179	LPI(18:2)	溶血磷脂酰肌醇_LPI(18:2)	GP	甘油磷脂类	LPI	溶血磷脂酰肌醇	18	2	595.288343	596.296167	[M-H]-	C27H49O12P	1.10939908	1.43608627	0.972722594	1.52098765	1.43145161	0.676500509	0.709969789	0.650124069	0.47718254	0.544285007	0.650246305	0.325203252	0.566223535	0.412457087	0.323282254	1.19866285	1.51560926	0.700863382	0.551061678	0.717111771	0.84	0.73	0.83	-	-	LMGP06050010	52928605	-	-	-	-
LIPID-N-0181	LPI(20:4)	溶血磷脂酰肌醇_LPI(20:4)	GP	甘油磷脂类	LPI	溶血磷脂酰肌醇	20	4	619.288343	620.296167	[M-H]-	C29H49O12P	2.50642013	1.77801157	1.24034997	1.52098765	1.39112903	0.951169888	1.13293051	1.49379653	0.987103175	0.836219693	1.41871921	0.736788618	1.56573117	0.681706719	0.825506673	1.37058262	1.13293051	0.827831386	0.879676441	1.98813056	1.21	1.05	1.26	-	-	LMGP06050006	42607497	-	-	-	-
LIPID-N-0184	LPI(22:5)	溶血磷脂酰肌醇_LPI(22:5)	GP	甘油磷脂类	LPI	溶血磷脂酰肌醇	22	5	645.303993	646.311817	[M-H]-	C31H51O12P	0.509501798	0.409258285	0.33865157	0.299259259	0.189012097	0.221261445	0.26183283	0.265508685	0.150793651	0.18802573	0.319211823	0.117886179	0.277695716	0.132417852	0.129510628	0.336676218	0.310674723	0.143727781	0.208796764	0.341740851	0.257	0.225	0.227	-	-	-	-	-	-	-	-
LIPID-N-0177	LPI(16:1)	溶血磷脂酰肌醇_LPI(16:1)	GP	甘油磷脂类	LPI	溶血磷脂酰肌醇	16	1	569.272693	570.280517	[M-H]-	C25H47O12P	0.109912686	0.137822199	0.15748842	0.117530864	0.114919355	0.0447609359	0.0485901309	0.0853598015	0.064484127	0.0796635329	0.0427093596	0.0513211382	0.0871491876	0.084355076	0.0509144834	0.0711556829	0.0936555891	0.0594210259	0.0722952477	0.0692383778	0.092	0.073	0.0595	-	-	LMGP06050009	52928604	-	-	-	-
LIPID-N-0175	LPI(16:0)	溶血磷脂酰肌醇_LPI(16:0)	GP	甘油磷脂类	LPI	溶血磷脂酰肌醇	16	0	571.288343	572.296167	[M-H]-	C25H49O12P	0.662557781	0.731194108	0.360267627	0.548148148	0.41078629	0.329603255	0.275931521	0.197022333	0.259424603	0.321622959	0.206896552	0.240345528	0.326932546	0.308974988	0.181413742	0.406399236	0.33836858	0.222955815	0.296258847	0.361028684	0.3785	0.2955	0.305	-	-	LMGP06050002	42607493	-	-	-	-
LIPID-N-0200	LPS(22:5)	溶血磷脂酰丝氨酸_LPS(22:5)	GP	甘油磷脂类	LPS	溶血磷脂酰丝氨酸	22	5	570.283196	571.291021	[M-H]-	C28H46NO9P	0.137647663	0.184113624	0.160576428	0.135308642	0.118951613	0.130213632	0.141993958	0.146898263	0.153769841	0.109846611	0.109359606	0.12296748	0.11225997	0.126532614	0.110726644	0.161413563	0.160120846	0.133062468	0.183013145	0.139465875	0.119	0.12	0.127	-	-	-	-	-	-	-	-
LIPID-N-0194	LPS(22:1)	溶血磷脂酰丝氨酸_LPS(22:1)	GP	甘油磷脂类	LPS	溶血磷脂酰丝氨酸	22	1	578.345796	579.353621	[M-H]-	C28H54NO9P	0.00305084746	0.00792214624	0.044364385	0.0765432099	0.256048387	0.016785351	0.0555891239	0.00236228288	0.00966269841	0.0381989114	0.00601970443	0.0074898374	0.00234367307	0.0029328102	0.0108749382	0.11938873	0.0817724068	0.0500761808	0.0485338726	0.0238377844	0.0309	0.0275	0.0331	-	-	LMGP03050023	52926291	-	-	-	-
LIPID-N-0196	LPS(18:2)	溶血磷脂酰丝氨酸_LPS(18:2)	GP	甘油磷脂类	LPS	溶血磷脂酰丝氨酸	18	2	520.267546	521.275371	[M-H]-	C24H44NO9P	0.2403698	0.440820621	0.44364385	0.552098765	0.658266129	0.247202442	0.434038268	0.303722084	0.297619048	0.338446314	0.305418719	0.231707317	0.353520433	0.222658166	0.303509639	0.617000955	0.66163142	0.38801422	0.430738119	0.306627102	0.34	0.394	0.387	-	-	LMGP03050011	52926279	-	-	-	-
LIPID-N-0197	LPS(20:3)	溶血磷脂酰丝氨酸_LPS(20:3)	GP	甘油磷脂类	LPS	溶血磷脂酰丝氨酸	20	3	546.283196	547.291021	[M-H]-	C26H46NO9P	0.072932717	0.217780116	0.568193515	0.488888889	0.799395161	0.256358087	0.221550856	0.0775186104	0.246031746	0.366155369	0.18226601	0.110772358	0.329886755	0.0980872977	0.19871478	0.612225406	0.794561934	0.308786186	0.395348837	0.237388724	0.321	0.303	0.267	-	-	LMGP03050022	52926290	-	-	-	-
LIPID-N-0201	LPS(22:6)	溶血磷脂酰丝氨酸_LPS(22:6)	GP	甘油磷脂类	LPS	溶血磷脂酰丝氨酸	22	6	568.267546	569.275371	[M-H]-	C28H44NO9P	0.0486902928	0.0701735928	0.0527020072	0.0367407407	0.041733871	0.0550356053	0.0623363545	0.0288833747	0.0708333333	0.0383968333	0.0830541872	0.0466463415	0.108321024	0.0232466896	0.0578348987	0.0366762178	0.0400805639	0.0357541899	0.0712841254	0.075074184	0.0433	0.0475	0.0475	-	-	LMGP03050013	52926281	-	-	-	-
LIPID-N-0192	LPS(18:1)	溶血磷脂酰丝氨酸_LPS(18:1)	GP	甘油磷脂类	LPS	溶血磷脂酰丝氨酸	18	1	522.283196	523.291021	[M-H]-	C24H46NO9P	0.333846944	0.32824829	0.436438497	0.242962963	0.463709677	0.246185148	0.318227593	0.239205955	0.331349206	0.495794161	0.326108374	0.390243902	0.372230428	0.353114272	0.375679684	0.385864374	0.248741188	0.417470797	0.403437816	0.502472799	0.376	0.35	0.383	-	HMDB0240603	LMGP03050001	9547099	89319-60-8	9547099	-	-
LIPID-N-0187	LPS(18:0)	溶血磷脂酰丝氨酸_LPS(18:0)	GP	甘油磷脂类	LPS	溶血磷脂酰丝氨酸	18	0	524.298846	525.306671	[M-H]-	C24H48NO9P	1.71545968	1.50447133	1.16314977	0.95308642	1.68346774	1.49542218	2.31621349	0.988585608	1.16071429	1.3260762	1.57635468	1.19918699	1.39832595	1.30456106	0.826495304	2.11079274	1.53071501	1.18842052	2.05257836	1.66172107	1.69	1.48	1.51	-	HMDB0240606	LMGP03050006	42607474	119786-67-3	42607474	-	-
LIPID-N-0198	LPS(20:4)	溶血磷脂酰丝氨酸_LPS(20:4)	GP	甘油磷脂类	LPS	溶血磷脂酰丝氨酸	20	4	544.267546	545.275371	[M-H]-	C26H44NO9P	0.0766307139	0.0672277749	0.0634071024	0.0587654321	0.05625	0.0633774161	0.0554884189	0.0325558313	0.087797619	0.0610588817	0.0420689655	0.0860772358	0.168389956	0.0561059343	0.0793870489	0.0534861509	0.0694864048	0.0607414931	0.0735085945	0.0645895153	0.078	0.0794	0.0876	-	-	LMGP03050007	42607475	-	-	-	-
LIPID-N-0186	LPS(16:0)	溶血磷脂酰丝氨酸_LPS(16:0)	GP	甘油磷脂类	LPS	溶血磷脂酰丝氨酸	16	0	496.267546	497.275371	[M-H]-	C22H44NO9P	0.0507447355	0.0757496055	0.0694801853	0.0670617284	0.0998991935	0.0300101729	0.0717019134	0.0329528536	0.0261904762	0.0529440871	0.00816748768	0.00664634146	N/A	0.00718979892	0.00998517054	0.0506208214	0.0385699899	0.0300660234	0.0302325581	0.0150346192	0.0422	0.0266	0.0272	-	HMDB0240605	LMGP03050002	9547100	116947-34-3	9547100	-	-
LIPID-P-0272	MG(14:0)	单甘油酯_MG(14:0)	GL	甘油脂类	MG	单甘油酯	14	0	320.28944	302.24571	[M+NH4]+	C17H34O4	0.595788392	0.652288269	0.23108595	0.27654321	0.204133065	0.210071211	0.172205438	0.161290323	0.166666667	0.16526472	0.374384236	0.619918699	0.424421467	0.583619421	0.272367771	0.220630372	0.210473313	0.215337735	0.370070779	0.367952522	0.246	0.3285	0.332	C01885	HMDB0011561	-	10957631	-	-	-	ko00561,ko01100,ko04714,ko04923,ko04975,ko04977
LIPID-P-1268	MG(18:3)	单甘油酯_MG(18:3)	GL	甘油脂类	MG	单甘油酯	18	3	370.31012	352.26136	[M+NH4]+	C21H36O4	2.92244479	2.35665439	1.39475039	0.859259259	0.826612903	0.630722279	0.441087613	0.266501241	0.286210317	0.3587333	3.57635468	2.21544715	2.09748892	2.05983325	1.1962432	1.41356256	1.89325277	0.858303707	1.49646107	1.49851632	1.34	1.205	1.505	C01885	-	-	53480978	-	-	-	ko00561,ko01100,ko04714,ko04923,ko04975,ko04977
LIPID-P-1269	MG(20:3)	单甘油酯_MG(20:3)	GL	甘油脂类	MG	单甘油酯	20	3	398.34021	380.29266	[M+NH4]+	C23H40O4	0.33846944	0.386638611	0.271744725	0.139753086	0.155241935	0.184130214	0.129405841	0.100248139	0.044890873	0.0623453736	0.54679803	0.256097561	0.31413097	0.207945071	0.140385566	0.285577841	0.423967774	0.160487557	0.321031345	0.194362018	0.266	0.223	0.29	C01885	-	-	-	-	-	-	ko00561,ko01100,ko04714,ko04923,ko04975,ko04977
LIPID-P-0274	MG(16:0)	单甘油酯_MG(16:0)	GL	甘油脂类	MG	单甘油酯	16	0	348.320751	330.27701	[M+NH4]+	C19H38O4	14.7406266	15.6233561	12.4549665	12.8395062	13.7096774	12.3092574	13.141994	14.5905707	13.3928571	14.8441366	16.5517241	19.3597561	16.9867061	18.440412	17.844785	13.8968481	15.7099698	14.0680549	17.5429727	19.1394659	13.85	18.4	18.4	C01885	HMDB0011564	LMGL01010001	3084463	32899-41-5	-	-	ko00561,ko01100,ko04714,ko04923,ko04975,ko04977
LIPID-P-0276	MG(18:0)	单甘油酯_MG(18:0)	GL	甘油脂类	MG	单甘油酯	18	0	376.352051	358.30831	[M+NH4]+	C21H42O4	13.4565999	14.5712783	10.499228	11.7037037	10.7862903	13.6317396	11.9838872	14.5409429	13.1944444	14.0029688	15.8128079	17.9369919	14.8695224	16.6748406	19.1794365	13.6103152	13.9476334	13.4586084	16.1274014	17.9030663	16.3	18.75	18.95	C01885	HMDB0011131	LMGL01010003	15560610	22610-61-3	-	-	ko00561,ko01100,ko04714,ko04923,ko04975,ko04977
LIPID-P-0283	MG(18:2)	单甘油酯_MG(18:2)	GL	甘油脂类	MG	单甘油酯	18	2	372.31012	354.27701	[M+NH4]+	C21H38O4	1.18130457	1.3729616	0.648481729	0.637037037	0.574596774	0.374872838	0.220040282	0.306203474	0.120039683	0.146462147	1.25123153	0.574186992	0.615460364	0.691515449	0.306475531	0.568290353	0.805639476	0.344337227	0.411021234	0.544015826	0.525	0.56	0.65	C01885	-	LMGL01010006	5283469	67968-46-1	-	-	ko00561,ko01100,ko04714,ko04923,ko04975,ko04977
LIPID-P-0282	MG(18:1)	单甘油酯_MG(18:1)	GL	甘油脂类	MG	单甘油酯	18	1	374.336401	356.29266	[M+NH4]+	C21H40O4	8.88546482	19.3582325	4.83787957	3.95555556	3.84576613	4.13021363	1.76233635	2.13895782	1.57242063	1.92478971	10.2463054	13.7195122	11.1767602	12.7023051	6.12951063	3.40974212	4.42094663	3.41797867	6.52173913	7.66567755	5.3	6.7	6.2	C01885	HMDB0011566	LMGL01010004	53480977	-	-	-	ko00561,ko01100,ko04714,ko04923,ko04975,ko04977
LIPID-P-1724	MGDG(14:0_18:2)	单糖甘油二酯_MGDG(14:0_18:2)	GL	甘油脂类	MGDG	单糖甘油二酯	32	2	744.562574	726.5282	[M+NH4]+	C41H74O10	14.6892655	9.91057338	25.1158003	24.0987654	17.4395161	19.0844354	18.9929507	8.91315136	21.031746	30.2820386	20.6896552	9.04471545	22.2550468	35.7037764	19.2189817	24.8328558	20.3423968	43.4738446	24.4691608	12.7398615	20.6	30	21	-	-	LMGL05010051	-	-	-	-	-
LIPID-P-1734	MGDG(16:0_16:3)	单糖甘油二酯_MGDG(16:0_16:3)	GL	甘油脂类	MGDG	单糖甘油二酯	32	3	742.546924	724.51255	[M+NH4]+	C41H72O10	42.116076	29.0373488	101.904272	179.160494	123.387097	108.036623	126.283988	29.7766749	102.18254	139.13904	50.6403941	34.3495935	35.2535697	40.0196175	37.9634207	292.26361	223.564955	149.517522	76.2386249	72.9970326	86.2	88	78.2	-	-	-	-	-	-	-	-
LIPID-P-1717	MGDG(16:0_18:1)	单糖甘油二酯_MGDG(16:0_18:1)	GL	甘油脂类	MGDG	单糖甘油二酯	34	1	774.609524	756.57515	[M+NH4]+	C43H80O10	66.7693888	7.15412941	90.3757077	18.6074074	64.516129	33.7741607	71.2990937	11.4937965	43.0555556	149.628897	93.0049261	66.6666667	40.1772526	155.174105	47.0588235	118.624642	55.1863041	150.126968	48.9383215	84.6686449	79	65.4	81.4	-	-	LMGL05010025	52922103	-	-	-	-
LIPID-P-1728	MGDG(16:0_18:2)	单糖甘油二酯_MGDG(16:0_18:2)	GL	甘油脂类	MGDG	单糖甘油二酯	34	2	772.593874	754.5595	[M+NH4]+	C43H78O10	19.4761171	10.5839032	40.5558415	63.0123457	44.7580645	23.1943032	50.5538771	14.8287841	28.5714286	85.7001484	41.773399	34.5528455	18.2373215	66.5031878	25.5066733	112.893983	87.6132931	60.5383443	49.9494439	27.2997033	48.6	31.2	44.6	-	-	LMGL05010026	52922104	-	-	-	-
LIPID-N-1472	PA(20:1_18:2)	磷脂酸_PA(20:1_18:2)	GP	甘油磷脂类	PA	磷脂酸	38	3	725.5121364	726.5199564	[M-H]-	C41H75O8P	975.860298	1893.74014	988.162635	627.160494	440.020161	1230.92574	455.689829	1682.38213	1269.84127	603.661554	679.802956	716.463415	1398.32595	882.785679	1324.7652	716.332378	780.463243	578.974099	472.194135	1038.57567	825	735	765	C00416	HMDB0114959	LMGP10010355	52928948	-	-	-	ko00561,ko00564,ko01100,ko04024,ko04070,ko04072,ko04666,ko04912,ko04975,ko05200,ko05212,ko05231
LIPID-N-1475	PA(20:0_20:3)	磷脂酸_PA(20:0_20:3)	GP	甘油磷脂类	PA	磷脂酸	40	3	753.5434365	754.5512565	[M-H]-	C43H79O8P	9.96404725	17.2540768	4.16881112	3.52098765	1.59778226	7.78229908	2.84994965	11.3151365	8.53174603	2.08807521	9.31034483	5.23373984	7.0901034	2.96223639	8.94710826	3.76313276	4.35045317	2.87455561	3.27098079	7.96241345	5.05	4.57	6.15	C00416	HMDB0115529	LMGP10010520	52929113	-	-	-	ko00561,ko00564,ko01100,ko04024,ko04070,ko04072,ko04666,ko04912,ko04975,ko05200,ko05212,ko05231
LIPID-N-1471	PA(18:1_20:2)	磷脂酸_PA(18:1_20:2)	GP	甘油磷脂类	PA	磷脂酸	38	3	725.5121364	726.5199564	[M-H]-	C41H75O8P	37.1854135	38.5060494	28.0494081	19.4567901	12.0967742	21.5666328	13.8469285	33.5483871	27.0833333	12.5185552	18.5714286	20.3760163	40.5711472	22.1677293	29.7577855	13.5148042	14.4511581	10.8684611	15.3690597	30.5637982	20	16.3	17.25	C00416	HMDB0115518	LMGP10010332	52928925	-	-	-	ko00561,ko00564,ko01100,ko04024,ko04070,ko04072,ko04666,ko04912,ko04975,ko05200,ko05212,ko05231
LIPID-N-1480	PA(18:1_16:3)	磷脂酸_PA(18:1_16:3)	GP	甘油磷脂类	PA	磷脂酸	34	4	667.4338861	668.4417061	[M-H]-	C37H65O8P	2.58346174	9.31088901	2.77920741	1.12098765	2.45967742	2.02950153	0.81570997	2.51116625	1.36904762	2.08807521	3.27586207	3.1097561	5.46528804	4.57086807	3.94957983	2.57879656	1.94360524	1.09192483	2.71991911	3.25914936	2.455	2.425	2.17	C00416	-	-	-	-	-	-	ko00561,ko00564,ko01100,ko04024,ko04070,ko04072,ko04666,ko04912,ko04975,ko05200,ko05212,ko05231
LIPID-N-1483	PA(19:0_20:4)	磷脂酸_PA(19:0_20:4)	GP	甘油磷脂类	PA	磷脂酸	39	4	737.5121364	738.5199564	[M-H]-	C42H75O8P	27.0159219	48.2903735	11.3741637	10.3209877	5.03024194	12.716175	7.09969789	36.17866	28.125	2.81048986	26.4039409	16.0569106	25.3077302	5.83619421	20.0692042	9.93314231	8.4592145	4.49974606	7.43174924	23.4915925	11.8	14.35	17.3	C00416	-	LMGP10010470	52929063	-	-	-	ko00561,ko00564,ko01100,ko04024,ko04070,ko04072,ko04666,ko04912,ko04975,ko05200,ko05212,ko05231
LIPID-N-1484	PA(18:0_22:4)	磷脂酸_PA(18:0_22:4)	GP	甘油磷脂类	PA	磷脂酸	40	4	751.5277864	752.5356064	[M-H]-	C43H77O8P	18.2331793	51.972646	13.4843026	9.03703704	5.24193548	25.8392675	7.85498489	47.8908189	44.4444444	6.58090054	19.408867	18.3434959	29.2959133	17.6557136	24.2708848	9.16905444	11.7321249	6.70391061	10.3134479	37.8832839	16.5	16.4	17.1	C00416	HMDB0115328	LMGP10010797	52929390	-	-	-	ko00561,ko00564,ko01100,ko04024,ko04070,ko04072,ko04666,ko04912,ko04975,ko05200,ko05212,ko05231
LIPID-N-1486	PA(20:0_20:4)	磷脂酸_PA(20:0_20:4)	GP	甘油磷脂类	PA	磷脂酸	40	4	751.5277864	752.5356064	[M-H]-	C43H77O8P	339.496662	668.069437	163.664436	123.950617	65.0201613	297.558494	128.902316	448.635236	377.97619	67.7882237	382.758621	228.150407	246.676514	125.061305	260.009886	146.131805	150.050352	92.940579	117.795753	318.991098	202.5	195	203	C00416	HMDB0115156	LMGP10010636	52929229	-	-	-	ko00561,ko00564,ko01100,ko04024,ko04070,ko04072,ko04666,ko04912,ko04975,ko05200,ko05212,ko05231
LIPID-N-1474	PA(22:1_18:2)	磷脂酸_PA(22:1_18:2)	GP	甘油磷脂类	PA	磷脂酸	40	3	753.5434365	754.5512565	[M-H]-	C43H79O8P	5.39291217	10.8890058	4.93051981	5.43209877	4.67741935	7.42624619	4.05840886	8.8337469	7.44047619	5.83869372	4.12807882	3.25203252	4.17035943	3.69789112	6.2283737	7.54536772	7.25075529	3.42813611	2.73003033	4.72304649	5.4	5.35	5.25	C00416	-	LMGP10010361	52928954	-	-	-	ko00561,ko00564,ko01100,ko04024,ko04070,ko04072,ko04666,ko04912,ko04975,ko05200,ko05212,ko05231
LIPID-N-1470	PA(18:0_20:3)	磷脂酸_PA(18:0_20:3)	GP	甘油磷脂类	PA	磷脂酸	38	3	725.5121364	726.5199564	[M-H]-	C41H75O8P	199.280945	373.487638	109.624292	59.2592593	28.4274194	181.586979	61.9335347	303.225806	258.928571	50.9648689	184.236453	112.296748	229.443624	111.329083	184.379634	61.1270296	83.5850957	44.9466734	67.239636	224.035608	119	121.5	127.5	C00416	HMDB0115566	LMGP10010598	52929191	-	-	-	ko00561,ko00564,ko01100,ko04024,ko04070,ko04072,ko04666,ko04912,ko04975,ko05200,ko05212,ko05231
LIPID-N-0628	PA(16:0_16:1)	磷脂酸_PA(16:0_16:1)	GP	甘油磷脂类	PA	磷脂酸	32	1	645.449532	646.457357	[M-H]-	C35H67O8P	6.36877247	4.52919516	6.22748327	3.42716049	2.10181452	2.51271617	1.8529708	4.44665012	4.8015873	3.44878773	2.27586207	3.51117886	5.76070901	3.28592447	6.72268908	2.56924546	1.68177241	2.80853225	2.8463094	3.55588526	2.09	2.44	2.675	C00416	-	LMGP10010911	460605	-	460605	-	ko00561,ko00564,ko01100,ko04024,ko04070,ko04072,ko04666,ko04912,ko04975,ko05200,ko05212,ko05231
LIPID-N-1465	PA(20:0_18:2)	磷脂酸_PA(20:0_18:2)	GP	甘油磷脂类	PA	磷脂酸	38	2	727.5277864	728.5356064	[M-H]-	C41H77O8P	1212.12121	2004.20831	936.695831	780.246914	554.435484	1663.27569	584.08862	2014.88834	1785.71429	727.362692	1423.64532	807.926829	1132.44707	922.020598	1176.47059	1232.09169	1268.88218	695.784662	682.507583	1468.84273	975	895	945	C00416	HMDB0114958	LMGP10010354	52928947	-	-	-	ko00561,ko00564,ko01100,ko04024,ko04070,ko04072,ko04666,ko04912,ko04975,ko05200,ko05212,ko05231
LIPID-N-1464	PA(18:1_20:1)	磷脂酸_PA(18:1_20:1)	GP	甘油磷脂类	PA	磷脂酸	38	2	727.5277864	728.5356064	[M-H]-	C41H77O8P	237.801746	249.86849	177.045805	62.2222222	86.6935484	133.774161	66.4652568	213.895782	177.579365	122.216724	99.5073892	212.398374	279.172821	230.014713	226.890756	109.360076	111.278953	92.432707	105.156724	271.513353	140.5	138.5	149.5	C00416	HMDB0115098	LMGP10010538	52929131	-	-	-	ko00561,ko00564,ko01100,ko04024,ko04070,ko04072,ko04666,ko04912,ko04975,ko05200,ko05212,ko05231
LIPID-N-1463	PA(17:1_21:1)	磷脂酸_PA(17:1_21:1)	GP	甘油磷脂类	PA	磷脂酸	38	2	727.5277864	728.5356064	[M-H]-	C41H77O8P	11.5562404	22.2514466	8.44055584	8.24691358	6.30040323	18.0061038	5.18630413	20.7444169	17.6587302	6.23453736	14.7783251	8.53658537	11.521418	9.75968612	12.5061789	11.1747851	13.3937563	6.3991874	6.92618807	15.4302671	10	9.45	10.6	C00416	-	-	-	-	-	-	ko00561,ko00564,ko01100,ko04024,ko04070,ko04072,ko04666,ko04912,ko04975,ko05200,ko05212,ko05231
LIPID-N-1457	PA(20:0_18:1)	磷脂酸_PA(20:0_18:1)	GP	甘油磷脂类	PA	磷脂酸	38	1	729.5434365	730.5512565	[M-H]-	C41H79O8P	158.19209	156.7596	109.109624	53.3333333	49.546371	130.722279	46.5760322	193.548387	150.793651	72.2414646	102.955665	143.800813	193.00837	150.564002	157.192289	81.6618911	66.9687815	58.4052819	70.7785642	190.900099	99.5	100.5	102	C00416	HMDB0115069	LMGP10010953	52929541	-	-	-	ko00561,ko00564,ko01100,ko04024,ko04070,ko04072,ko04666,ko04912,ko04975,ko05200,ko05212,ko05231
LIPID-N-1456	PA(20:0_16:1)	磷脂酸_PA(20:0_16:1)	GP	甘油磷脂类	PA	磷脂酸	36	1	701.5121364	702.5199564	[M-H]-	C39H75O8P	9.70724191	10.2577591	5.81574884	2.39012346	3.75	6.20549339	3.40886203	9.9751861	11.8055556	4.41365661	4.08374384	8.18089431	13.7370753	9.26924963	7.16757291	4.60362942	5.03524673	3.38750635	5.81395349	11.3748764	5.2	5.8	5.3	C00416	HMDB0115065	LMGP10010512	52929105	-	-	-	ko00561,ko00564,ko01100,ko04024,ko04070,ko04072,ko04666,ko04912,ko04975,ko05200,ko05212,ko05231
LIPID-N-1455	PA(16:0_20:1)	磷脂酸_PA(16:0_20:1)	GP	甘油磷脂类	PA	磷脂酸	36	1	701.5121364	702.5199564	[M-H]-	C39H75O8P	93.4771443	200.94687	76.6855378	56.2962963	57.4596774	75.7884028	38.6203424	64.516129	102.18254	38.0504701	38.7684729	91.4634146	75.3323486	109.857773	94.9085517	75.4536772	97.6837865	65.0076181	98.5844287	165.182987	74	75	76	C00416	HMDB0115094	LMGP10010532	52929125	-	-	-	ko00561,ko00564,ko01100,ko04024,ko04070,ko04072,ko04666,ko04912,ko04975,ko05200,ko05212,ko05231
LIPID-N-1453	PA(21:0_22:0)	磷脂酸_PA(21:0_22:0)	GP	甘油磷脂类	PA	磷脂酸	43	0	801.6373369	802.6451569	[M-H]-	C46H91O8P	1.67437083	1.33613887	0.468862584	0.24691358	0.375504032	0.813835198	0.476837865	1.01736973	1.09623016	0.373577437	1.10344828	0.584349593	0.649926145	0.62285434	0.499258527	0.568290353	0.484390735	0.528186897	0.793731041	1.59742829	0.64	0.77	0.56	C00416	HMDB0115235	LMGP10010697	52929290	-	-	-	ko00561,ko00564,ko01100,ko04024,ko04070,ko04072,ko04666,ko04912,ko04975,ko05200,ko05212,ko05231
LIPID-N-1451	PA(20:0_21:0)	磷脂酸_PA(20:0_21:0)	GP	甘油磷脂类	PA	磷脂酸	41	0	773.6060368	774.6138568	[M-H]-	C44H87O8P	1.57164869	0.999473961	0.885229027	0.362469136	0.405745968	0.788402848	0.484390735	1.37468983	1.00694444	0.30331519	0.995073892	1.01626016	1.211226	0.637567435	0.845279288	0.568290353	0.518630413	0.465210767	0.611729019	1.95351137	0.81	0.695	0.845	C00416	HMDB0115081	LMGP10010522	52929115	-	-	-	ko00561,ko00564,ko01100,ko04024,ko04070,ko04072,ko04666,ko04912,ko04975,ko05200,ko05212,ko05231
LIPID-N-1450	PA(18:0_23:0)	磷脂酸_PA(18:0_23:0)	GP	甘油磷脂类	PA	磷脂酸	41	0	773.6060368	774.6138568	[M-H]-	C44H87O8P	5.49563431	7.15412941	3.75707669	2.4	0.962701613	3.71312309	1.55085599	6.15384615	4.02777778	1.23206333	1.51231527	1.69715447	2.5652388	2.04512016	1.96737519	1.60936008	2.27089627	1.17318436	1.9413549	4.83184965	2.875	2.405	2.145	C00416	-	-	-	-	-	-	ko00561,ko00564,ko01100,ko04024,ko04070,ko04072,ko04666,ko04912,ko04975,ko05200,ko05212,ko05231
LIPID-N-1449	PA(18:0_21:0)	磷脂酸_PA(18:0_21:0)	GP	甘油磷脂类	PA	磷脂酸	39	0	745.5747366	746.5825566	[M-H]-	C42H83O8P	110.939908	142.03051	115.800309	45.6790123	31.1491935	92.5737538	27.5427996	198.014888	124.007937	44.0376051	71.4285714	76.2195122	163.466273	96.1255517	116.658428	50.1432665	43.3534743	38.4459116	47.2699697	164.688427	79.5	68.5	77	C00416	-	LMGP10010317	52928910	-	-	-	ko00561,ko00564,ko01100,ko04024,ko04070,ko04072,ko04666,ko04912,ko04975,ko05200,ko05212,ko05231
LIPID-N-1448	PA(16:0_23:0)	磷脂酸_PA(16:0_23:0)	GP	甘油磷脂类	PA	磷脂酸	39	0	745.5747366	746.5825566	[M-H]-	C42H83O8P	2.6348228	4.52919516	2.40349974	1.50617284	0.630040323	2.10071211	1.02719033	3.10173697	2.0734127	0.583869372	1.06896552	0.807926829	1.69867061	0.868072585	1.33959466	0.859598854	0.805639476	0.766886745	0.808897877	1.59742829	1.41	1.315	1.645	C00416	-	-	-	-	-	-	ko00561,ko00564,ko01100,ko04024,ko04070,ko04072,ko04666,ko04912,ko04975,ko05200,ko05212,ko05231
LIPID-N-1446	PA(16:0_20:0)	磷脂酸_PA(16:0_20:0)	GP	甘油磷脂类	PA	磷脂酸	36	0	703.5277864	704.5356064	[M-H]-	C39H77O8P	29.5839753	80.4839558	18.630983	23.2098765	16.0282258	45.5747711	23.8670695	70.471464	46.6269841	15.2894607	22.2660099	28.0995935	36.9276219	31.6821972	59.8121602	34.6704871	40.5337362	15.4900965	18.5035389	51.4342235	33.05	31.35	31.4	C00416	HMDB0115064	LMGP10010863	52929455	-	-	-	ko00561,ko00564,ko01100,ko04024,ko04070,ko04072,ko04666,ko04912,ko04975,ko05200,ko05212,ko05231
LIPID-N-1468	PA(24:0_20:2)	磷脂酸_PA(24:0_20:2)	GP	甘油磷脂类	PA	磷脂酸	44	2	811.6216868	812.6295068	[M-H]-	C47H89O8P	0.398048279	0.631246712	0.119917653	0.217283951	0.463205645	0.109359105	0.159113797	0.234243176	0.505952381	0.559129144	0.126600985	0.240345528	0.109798129	0.42324669	0.130993574	1.2034384	0.410876133	0.265109192	0.915065723	0.924826904	0.3495	0.3485	0.4505	C00416	-	-	-	-	-	-	ko00561,ko00564,ko01100,ko04024,ko04070,ko04072,ko04666,ko04912,ko04975,ko05200,ko05212,ko05231
LIPID-N-1462	PA(16:0_20:2)	磷脂酸_PA(16:0_20:2)	GP	甘油磷脂类	PA	磷脂酸	36	2	699.4964863	700.5043063	[M-H]-	C39H73O8P	50.9501798	91.0047344	94.1842512	52.345679	36.5927419	52.8992879	46.5256798	65.0124069	71.9246032	38.9905987	53.6945813	48.2723577	68.9315608	55.9097597	64.2609985	49.1881566	45.7703927	44.5403758	60.6673407	54.8961424	60	44.05	46.65	C00416	HMDB0115535	LMGP10010562	52929155	-	-	-	ko00561,ko00564,ko01100,ko04024,ko04070,ko04072,ko04666,ko04912,ko04975,ko05200,ko05212,ko05231
LIPID-N-1473	PA(20:0_18:3)	磷脂酸_PA(20:0_18:3)	GP	甘油磷脂类	PA	磷脂酸	38	3	725.5121364	726.5199564	[M-H]-	C41H75O8P	122.239343	130.983693	45.5995883	33.4320988	15.625	73.2451679	17.7240685	140.44665	95.734127	26.9173676	82.7586207	63.5162602	271.294929	98.5777342	100.840336	32.8557784	54.3806647	21.6353479	30.0303337	102.868447	60	61	69	C00416	HMDB0114985	LMGP10010383	52928976	-	-	-	ko00561,ko00564,ko01100,ko04024,ko04070,ko04072,ko04666,ko04912,ko04975,ko05200,ko05212,ko05231
LIPID-N-0633	PA(16:0_18:2)	磷脂酸_PA(16:0_18:2)	GP	甘油磷脂类	PA	磷脂酸	34	2	671.465182	672.473007	[M-H]-	C37H69O8P	13.3538778	21.6728038	9.62429233	8.83950617	11.3407258	13.1230926	6.14300101	15.8808933	10.6646825	7.91687284	14.8275862	8.02845528	11.9645495	6.424718	12.8521997	11.0792741	13.3434038	10.0050787	8.54398382	18.1503462	11.1	11.55	10.45	C00416	HMDB0007860	LMGP10010023	9547167	-	446066	-	ko00561,ko00564,ko01100,ko04024,ko04070,ko04072,ko04666,ko04912,ko04975,ko05200,ko05212,ko05231
LIPID-N-0630	PA(16:0_18:1)	磷脂酸_PA(16:0_18:1)	GP	甘油磷脂类	PA	磷脂酸	34	1	673.480832	674.488657	[M-H]-	C37H71O8P	16.3328197	26.6701736	24.8584663	12.9382716	12.3487903	19.5829095	7.45216516	24.8138958	19.4444444	11.8753093	11.9211823	13.3130081	24.7168882	14.1736145	19.4265942	11.8911175	12.286002	12.6460132	15.0151668	18.3976261	14.3	13.65	13.15	C00416	HMDB0007858	LMGP10010007	9547158	-	460605	-	ko00561,ko00564,ko01100,ko04024,ko04070,ko04072,ko04666,ko04912,ko04975,ko05200,ko05212,ko05231
LIPID-N-1487	PA(20:1_20:3)	磷脂酸_PA(20:1_20:3)	GP	甘油磷脂类	PA	磷脂酸	40	4	751.5277864	752.5356064	[M-H]-	C43H77O8P	93.990755	197.264598	60.7308286	40.345679	25.453629	107.324517	42.0443102	127.047146	109.623016	30.5789213	78.817734	65.0406504	91.5805022	56.8906327	95.402867	40.1146132	50.3524673	38.3951244	37.4620829	83.0860534	63	53	52	C00416	HMDB0115573	LMGP10010607	52929200	-	-	-	ko00561,ko00564,ko01100,ko04024,ko04070,ko04072,ko04666,ko04912,ko04975,ko05200,ko05212,ko05231
LIPID-N-0635	PA(18:1_18:1)	磷脂酸_PA(18:1_18:1)	GP	甘油磷脂类	PA	磷脂酸	36	2	699.496482	700.504307	[M-H]-	C39H73O8P	143.810991	179.379274	195.059187	88.8888889	97.2782258	103.763988	84.0886203	183.126551	152.777778	133.597229	118.719212	101.117886	230.920729	121.628249	157.686604	94.5558739	88.1168177	116.302692	96.562184	155.29179	104	130	101.5	C00416	HMDB0007865	LMGP10010962	14057128	14268-17-8	446066	-	ko00561,ko00564,ko01100,ko04024,ko04070,ko04072,ko04666,ko04912,ko04975,ko05200,ko05212,ko05231
LIPID-N-0624	PA(16:0_18:0)	磷脂酸_PA(16:0_18:0)	GP	甘油磷脂类	PA	磷脂酸	34	0	675.496482	676.504307	[M-H]-	C37H73O8P	23.0611197	48.553393	24.0864642	14.7160494	12.5504032	14.5473042	6.99899295	15.8312655	18.0059524	13.3597229	9.85221675	23.0182927	19.891679	29.7694949	36.8759268	25.8357211	29.0533736	19.2483494	27.6541962	32.3936696	21.4	19.55	19.6	C00416	-	LMGP10010908	460605	-	460605	-	ko00561,ko00564,ko01100,ko04024,ko04070,ko04072,ko04666,ko04912,ko04975,ko05200,ko05212,ko05231
LIPID-N-0623	PA(16:0_16:0)	磷脂酸_PA(16:0_16:0)	GP	甘油磷脂类	PA	磷脂酸	32	0	647.465182	648.473007	[M-H]-	C35H69O8P	5.85516179	14.1504471	15.8003088	7.11111111	6.90524194	7.52797558	2.93554884	7.0471464	7.14285714	6.77882237	4.4679803	4.43089431	3.3431807	4.90436488	6.92041522	6.68576886	7.75427996	8.12595226	8.84732053	7.91295747	8.05	6.45	7.4	C00416	-	LMGP10010012	446066	-	446066	-	ko00561,ko00564,ko01100,ko04024,ko04070,ko04072,ko04666,ko04912,ko04975,ko05200,ko05212,ko05231
LIPID-N-0639	PA(18:2_18:2)	磷脂酸_PA(18:2_18:2)	GP	甘油磷脂类	PA	磷脂酸	36	4	695.465182	696.473007	[M-H]-	C39H69O8P	7.24191063	17.3066807	13.4328358	14.0740741	12.7016129	10.681587	8.6102719	10.471464	8.73015873	7.6199901	11.0837438	5.23373984	9.798129	4.57086807	8.65051903	14.0401146	15.407855	12.4936516	8.34175935	11.7210682	10.1	6.85	7.85	C00416	-	LMGP10010957	460605	-	460605	-	ko00561,ko00564,ko01100,ko04024,ko04070,ko04072,ko04666,ko04912,ko04975,ko05200,ko05212,ko05231
LIPID-N-0643	PA(16:1_22:4)	磷脂酸_PA(16:1_22:4)	GP	甘油磷脂类	PA	磷脂酸	38	5	721.480832	722.488657	[M-H]-	C41H71O8P	13.7134052	24.513414	9.52135872	5.97530864	4.82358871	9.15564598	4.55186304	14.7394541	17.3115079	5.04700643	11.182266	5.94512195	10.8813392	5.54193232	8.69995057	6.25596944	8.86203424	6.80548502	6.57229525	16.0237389	7.15	7.7	7.5	C00416	-	LMGP10010223	460605	-	460605	-	ko00561,ko00564,ko01100,ko04024,ko04070,ko04072,ko04666,ko04912,ko04975,ko05200,ko05212,ko05231
LIPID-N-0647	PA(18:0_22:6)	磷脂酸_PA(18:0_22:6)	GP	甘油磷脂类	PA	磷脂酸	40	6	747.496482	748.504307	[M-H]-	C43H73O8P	20.5957884	33.0878485	4.96654658	2.2962963	1.38608871	13.224822	4.82880161	23.1761787	18.0059524	2.82038595	21.2315271	6.75813008	16.14968	6.27758705	11.3692536	1.94842407	2.58308157	1.47282885	4.07482305	15.727003	8.5	7.7	8.3	C00416	-	LMGP10010039	460605	-	460605	-	ko00561,ko00564,ko01100,ko04024,ko04070,ko04072,ko04666,ko04912,ko04975,ko05200,ko05212,ko05231
LIPID-N-0650	PA(18:1_22:6)	磷脂酸_PA(18:1_22:6)	GP	甘油磷脂类	PA	磷脂酸	40	7	745.480832	746.488657	[M-H]-	C43H71O8P	11.3507961	17.8853235	22.2336593	9.97530864	11.391129	7.47711089	4.05337362	6.20347395	8.18452381	8.21375557	5.66502463	6.19918699	13.9832595	7.30750368	4.4982699	6.78127985	6.99899295	10.9192483	10.0606673	14.2927794	7.1	7.2	7.15	C00416	-	LMGP10010040	460605	-	460605	-	ko00561,ko00564,ko01100,ko04024,ko04070,ko04072,ko04666,ko04912,ko04975,ko05200,ko05212,ko05231
LIPID-N-0690	PA(16:0_20:4)	磷脂酸_PA(16:0_20:4)	GP	甘油磷脂类	PA	磷脂酸	36	4	695.465182	696.473007	[M-H]-	C39H69O8P	6.42013354	12.7827459	7.15388574	4.77530864	3.93649194	6.45981689	2.96576032	6.05459057	8.92857143	4.99752598	6.30541872	4.91869919	9.4534712	7.99411476	6.2283737	6.4469914	11.3796576	6.70391061	5.40950455	9.09990109	5.65	6.8	6.35	C00416	-	LMGP10010025	9547168	-	-	-	ko00561,ko00564,ko01100,ko04024,ko04070,ko04072,ko04666,ko04912,ko04975,ko05200,ko05212,ko05231
LIPID-N-0692	PA(18:1_18:2)	磷脂酸_PA(18:1_18:2)	GP	甘油磷脂类	PA	磷脂酸	36	3	697.480832	698.488657	[M-H]-	C39H71O8P	347.714432	518.148343	451.36387	468.641975	304.939516	285.350966	314.70292	605.459057	530.753968	168.728352	378.325123	239.329268	365.829641	223.148602	336.134454	530.08596	407.854985	286.947689	238.624874	480.217606	347.5	320	328	C00416	-	LMGP10010961	52929548	-	-	-	ko00561,ko00564,ko01100,ko04024,ko04070,ko04072,ko04666,ko04912,ko04975,ko05200,ko05212,ko05231
LIPID-N-0688	PA(22:0_18:1)	磷脂酸_PA(22:0_18:1)	GP	甘油磷脂类	PA	磷脂酸	40	1	757.574732	758.582557	[M-H]-	C43H83O8P	37.9044684	58.9163598	71.5388574	23.6049383	15.0705645	55.4425229	17.5730111	59.5533499	41.0218254	27.5111331	22.8078818	33.3333333	38.6016741	24.717999	36.5793376	24.9283668	21.1480363	19.400711	28.6147624	24.87636	29.45	26.9	30.45	C00416	-	LMGP10010947	52929535	-	-	-	ko00561,ko00564,ko01100,ko04024,ko04070,ko04072,ko04666,ko04912,ko04975,ko05200,ko05212,ko05231
LIPID-N-1494	PA(20:1_20:4)	磷脂酸_PA(20:1_20:4)	GP	甘油磷脂类	PA	磷脂酸	40	5	749.5121364	750.5199564	[M-H]-	C43H75O8P	248.07396	636.507102	200.205867	117.530864	74.0927419	272.634791	93.1520645	388.585608	261.904762	68.7778328	188.669951	145.833333	224.519941	92.2020598	249.629263	105.539637	128.902316	89.8933469	82.9120324	202.274975	164.5	145	162	C00416	HMDB0115106	LMGP10010548	52929141	-	-	-	ko00561,ko00564,ko01100,ko04024,ko04070,ko04072,ko04666,ko04912,ko04975,ko05200,ko05212,ko05231
LIPID-N-1507	PA(20:1_22:5)	磷脂酸_PA(20:1_22:5)	GP	甘油磷脂类	PA	磷脂酸	42	6	775.5277864	776.5356064	[M-H]-	C45H77O8P	14.9460709	61.5465544	22.0792589	22.9135802	16.4314516	23.6012208	13.2930514	19.5037221	21.1805556	7.6199901	14.679803	8.1300813	18.4145741	5.88523786	8.99653979	25.1671442	22.0040282	15.4900965	17.5429727	21.1671612	15.05	13.75	12.45	C00416	-	-	-	-	-	-	ko00561,ko00564,ko01100,ko04024,ko04070,ko04072,ko04666,ko04912,ko04975,ko05200,ko05212,ko05231
LIPID-N-1506	PA(20:0_22:6)	磷脂酸_PA(20:0_22:6)	GP	甘油磷脂类	PA	磷脂酸	42	6	775.5277864	776.5356064	[M-H]-	C45H77O8P	8.37185413	16.7806418	4.62171899	2.35555556	0.952620968	9.30824008	3.21248741	10.9181141	10.8630952	1.73676398	15.1231527	5.84349593	7.87789266	3.77636096	6.623826	3.19961796	2.60322256	1.41696293	2.31041456	11.5727003	5.1	4.765	5.1	C00416	HMDB0115413	LMGP10010834	52929427	-	-	-	ko00561,ko00564,ko01100,ko04024,ko04070,ko04072,ko04666,ko04912,ko04975,ko05200,ko05212,ko05231
LIPID-N-1504	PA(20:2_20:4)	磷脂酸_PA(20:2_20:4)	GP	甘油磷脂类	PA	磷脂酸	40	6	747.4964863	748.5043063	[M-H]-	C43H73O8P	26.5023112	57.338243	12.8152342	9.13580247	6.19959677	15.7171923	7.45216516	34.1439206	27.9265873	3.14200891	18.3743842	9.3495935	18.16839	5.93428151	19.228868	7.87965616	11.6314199	5.48501778	5.10616785	18.4965381	11.65	10	10	C00416	HMDB0115548	LMGP10010579	52929172	-	-	-	ko00561,ko00564,ko01100,ko04024,ko04070,ko04072,ko04666,ko04912,ko04975,ko05200,ko05212,ko05231
LIPID-N-1500	PA(16:1_22:5)	磷脂酸_PA(16:1_22:5)	GP	甘油磷脂类	PA	磷脂酸	38	6	719.4651862	720.4730062	[M-H]-	C41H69O8P	3.49768875	4.87638085	5.35254761	2.4691358	3.44758065	3.47914547	1.37462236	4.22332506	4.89087302	2.83028204	1.56650246	1.07215447	10.09355	1.72633644	2.6495304	2.9512894	4.12890232	4.92127984	3.64004044	6.13254204	3.055	2.71	3.165	C00416	-	-	-	-	-	-	ko00561,ko00564,ko01100,ko04024,ko04070,ko04072,ko04666,ko04912,ko04975,ko05200,ko05212,ko05231
LIPID-N-1499	PA(12:0_22:6)	磷脂酸_PA(12:0_22:6)	GP	甘油磷脂类	PA	磷脂酸	34	6	663.4025859	664.4104059	[M-H]-	C37H61O8P	1.07858243	2.64071541	2.40349974	2.50864198	1.94052419	1.73448627	1.02215509	0.799007444	1.78571429	0.791687284	1.18719212	0.49695122	1.52141802	0.514958313	0.810677212	2.27793696	3.59516616	1.71152869	1.49140546	1.59248269	1.3	1.415	1.27	C00416	-	LMGP10010816	52929409	-	-	-	ko00561,ko00564,ko01100,ko04024,ko04070,ko04072,ko04666,ko04912,ko04975,ko05200,ko05212,ko05231
LIPID-N-1497	PA(22:1_20:4)	磷脂酸_PA(22:1_20:4)	GP	甘油磷脂类	PA	磷脂酸	42	5	777.5434365	778.5512565	[M-H]-	C45H79O8P	3.16897791	5.36559705	1.46165723	1.02222222	1.2953629	2.54323499	1.34441088	3.00744417	2.98611111	1.1627907	1.93596059	2.61686992	2.1910389	1.82442374	3.53435492	1.63801337	1.26888218	1.11223972	1.18301314	2.30959446	2.195	1.84	2.13	C00416	-	LMGP10010643	52929236	-	-	-	ko00561,ko00564,ko01100,ko04024,ko04070,ko04072,ko04666,ko04912,ko04975,ko05200,ko05212,ko05231
LIPID-N-1496	PA(20:1_22:4)	磷脂酸_PA(20:1_22:4)	GP	甘油磷脂类	PA	磷脂酸	42	5	777.5434365	778.5512565	[M-H]-	C45H79O8P	6.88238315	15.9389795	5.12609367	3.67901235	2.02620968	13.3265514	4.16414904	17.617866	11.1111111	3.56754082	7.5862069	6.75813008	9.30576071	6.91515449	10.3806228	4.04011461	4.18429003	3.61097004	3.41253792	8.90207715	4.9	6.2	6.4	C00416	HMDB0115112	LMGP10010554	52929147	-	-	-	ko00561,ko00564,ko01100,ko04024,ko04070,ko04072,ko04666,ko04912,ko04975,ko05200,ko05212,ko05231
LIPID-N-1495	PA(20:2_20:3)	磷脂酸_PA(20:2_20:3)	GP	甘油磷脂类	PA	磷脂酸	40	5	749.5121364	750.5199564	[M-H]-	C43H75O8P	9.03954802	17.8327196	4.85331961	4.18271605	1.35080645	8.44354018	4.88418933	10.8188586	8.38293651	2.90450272	6.30541872	4.44105691	5.31757755	1.51544875	4.27088482	2.95606495	3.10674723	2.65109192	1.06167846	5.9347181	4.17	3.24	5.5	C00416	HMDB0115547	LMGP10010578	52929171	-	-	-	ko00561,ko00564,ko01100,ko04024,ko04070,ko04072,ko04666,ko04912,ko04975,ko05200,ko05212,ko05231
LIPID-N-1511	PA(20:2_22:5)	磷脂酸_PA(20:2_22:5)	GP	甘油磷脂类	PA	磷脂酸	42	7	773.5121364	774.5199564	[M-H]-	C45H75O8P	57.5243965	180.431352	53.010808	79.0123457	45.0100806	69.6846389	35.0956697	59.5533499	51.0912698	21.4745176	63.546798	22.3069106	29.4436238	19.5193722	25.6549679	80.7067813	88.6203424	44.1340782	45.8038423	66.7655786	50	42.5	45.7	C00416	-	-	-	-	-	-	ko00561,ko00564,ko01100,ko04024,ko04070,ko04072,ko04666,ko04912,ko04975,ko05200,ko05212,ko05231
LIPID-N-1492	PA(16:0_22:5)	磷脂酸_PA(16:0_22:5)	GP	甘油磷脂类	PA	磷脂酸	38	5	721.4808362	722.4886562	[M-H]-	C41H71O8P	50.9501798	178.853235	103.962944	90.3703704	67.5403226	78.8402848	29.959718	108.188586	121.527778	54.4285007	52.2167488	36.3821138	198.424421	47.7194703	76.1245675	87.8701051	115.30715	112.747588	89.4843276	129.080119	77	63.5	75	C00416	-	-	-	-	-	-	ko00561,ko00564,ko01100,ko04024,ko04070,ko04072,ko04666,ko04912,ko04975,ko05200,ko05212,ko05231
LIPID-N-1489	PA(20:0_22:4)	磷脂酸_PA(20:0_22:4)	GP	甘油磷脂类	PA	磷脂酸	42	4	779.5590866	780.5669066	[M-H]-	C45H81O8P	10.5803801	27.5118359	5.66134843	4.5037037	2.43951613	15.8697864	5.74018127	26.9478908	20.3373016	3.2063335	17.7339901	8.99390244	12.8508124	8.6316822	11.0232328	6.11270296	6.04229607	3.829355	6.26895854	18.5459941	9.75	8.05	8.6	C00416	HMDB0115085	LMGP10010525	52929118	-	-	-	ko00561,ko00564,ko01100,ko04024,ko04070,ko04072,ko04666,ko04912,ko04975,ko05200,ko05212,ko05231
LIPID-N-0266	PC(16:1_18:3)	磷脂酰胆碱_PC(16:1_18:3)	GP	甘油磷脂类	PC	磷脂酰胆碱	34	4	798.528511	753.530856	[M+COOH]-	C42H76NO8P	4.14997432	6.80694371	4.89963973	2.91358025	1.21975806	1.90233978	2.23564955	5.10173697	3.50198413	4.10687778	3.31034483	5.91463415	15.9527326	7.08190289	7.23677706	2.07258835	4.53172205	3.829355	3.65015167	5.82591494	4.85	5.39	4.22	C00157	HMDB0008200	LMGP01011484	52922835	-	52922835	-	ko00564,ko00590,ko00591,ko00592,ko01100,ko04723,ko05231
LIPID-N-0260	PC(20:2_18:1)	磷脂酰胆碱_PC(20:2_18:1)	GP	甘油磷脂类	PC	磷脂酰胆碱	38	3	856.606761	811.609106	[M+COOH]-	C46H86NO8P	5.83461736	4.74487112	2.24395265	3.28888889	1.89516129	2.17700916	8.50956697	6.63027295	3.51190476	1.06877783	2.591133	3.56707317	2.92466765	3.67827366	2.88680178	2.39732569	3.10171198	0.981208735	0.803842265	3.79821958	2.69	2.37	2.53	C00157	HMDB0008335	LMGP01011847	52923173	-	52923115	-	ko00564,ko00590,ko00591,ko00592,ko01100,ko04723,ko05231
LIPID-N-0259	PC(20:1_18:2)	磷脂酰胆碱_PC(20:1_18:2)	GP	甘油磷脂类	PC	磷脂酰胆碱	38	3	856.606761	811.609106	[M+COOH]-	C46H86NO8P	12.01849	18.5165702	5.42460113	5.64938272	5.97782258	5.60528993	17.4219537	10.719603	8.75	7.53092528	6.42364532	10.2642276	7.87789266	6.50318784	8.03756797	6.63801337	7.31117825	2.74250889	1.72901921	4.95548961	7.59	7.75	5.1	C00157	HMDB0008303	LMGP01011818	52923115	-	52923115	-	ko00564,ko00590,ko00591,ko00592,ko01100,ko04723,ko05231
LIPID-N-0914	PC(18:2_22:5)	磷脂酰胆碱_PC(18:2_22:5)	GP	甘油磷脂类	PC	磷脂酰胆碱	40	7	876.575461	831.5778056	[M+COOH]-	C48H82NO8P	1.96199281	11.0468175	4.40555841	4.59259259	3.64919355	3.35707019	7.00906344	2.4516129	4.09722222	1.93963384	2.98522167	4.14634146	5.97735106	4.54144188	2.33316856	3.67717287	5.75025176	3.6769934	3.38725986	1.71117705	6.14	5.49	4.09	C00157	HMDB0008154	LMGP01010946	24778982	-	-	-	ko00564,ko00590,ko00591,ko00592,ko01100,ko04723,ko05231
LIPID-N-0984	PC(13:0_16:0)	磷脂酰胆碱_PC(13:0_16:0)	GP	甘油磷脂类	PC	磷脂酰胆碱	29	0	736.5128599	691.5152053	[M+COOH]-	C37H74NO8P	42.3215203	56.9174119	14.6165723	12.5432099	2.80241935	25.5340793	25.1762336	51.3151365	28.6706349	4.13656606	35.862069	17.4796748	77.5972427	16.5767533	21.0578349	10.0286533	10.3726083	7.34382936	11.3245703	49.2581602	19.3	28.5	18	C00157	-	LMGP01011342	52922166	-	-	-	ko00564,ko00590,ko00591,ko00592,ko01100,ko04723,ko05231
LIPID-N-0981	PC(12:0_16:0)	磷脂酰胆碱_PC(12:0_16:0)	GP	甘油磷脂类	PC	磷脂酰胆碱	28	0	722.4972099	677.4995553	[M+COOH]-	C36H72NO8P	24.9614792	51.6570226	26.5568708	41.0864198	20.766129	27.5686673	42.6988922	39.1066998	41.6666667	22.1672439	15.270936	28.5569106	62.4322994	21.2849436	31.4384577	41.165234	46.223565	34.5352971	28.5136502	44.8071217	35	40.5	25	C00157	-	LMGP01010435	24778570	-	-	-	ko00564,ko00590,ko00591,ko00592,ko01100,ko04723,ko05231
LIPID-N-0980	PC(10:0_18:0)	磷脂酰胆碱_PC(10:0_18:0)	GP	甘油磷脂类	PC	磷脂酰胆碱	28	0	722.4972099	677.4995553	[M+COOH]-	C36H72NO8P	332.819723	445.028932	200.720535	207.407407	133.064516	318.413021	394.763343	415.880893	326.388889	254.32954	283.743842	381.097561	520.925652	406.081412	355.907069	204.393505	286.002014	177.755206	232.55814	296.735905	373	499	350	C00157	-	LMGP01010390	24778529	-	-	-	ko00564,ko00590,ko00591,ko00592,ko01100,ko04723,ko05231
LIPID-N-0269	PC(15:0_20:4)	磷脂酰胆碱_PC(15:0_20:4)	GP	甘油磷脂类	PC	磷脂酰胆碱	35	4	812.544161	767.546506	[M+COOH]-	C43H78NO8P	45.8140729	62.2830089	8.09058157	8.44444444	4.23387097	18.5147508	25.5790534	37.0223325	24.4047619	2.64225631	13.2019704	12.9065041	29.3451502	7.26826876	19.0805734	7.84145177	11.6817724	3.58557643	6.2082912	21.958457	14.3	16.8	18.8	C00157	HMDB0007949	LMGP01011424	52922330	-	-	-	ko00564,ko00590,ko00591,ko00592,ko01100,ko04723,ko05231
LIPID-N-0916	PC(20:4_22:6)	磷脂酰胆碱_PC(20:4_22:6)	GP	甘油磷脂类	PC	磷脂酰胆碱	42	10	898.559811	853.5621555	[M+COOH]-	C50H80NO8P	6.46122239	14.0978432	3.6747298	8.15802469	2.68145161	2.83825025	6.42497482	7.65260546	5.32738095	2.21672439	3.78325123	2.33739837	8.51797144	4.61010299	6.55462185	1.47086915	1.6918429	0.769933977	2.12335693	5.15331355	3.89	5.84	4.24	C00157	HMDB0008452	LMGP01011925	52923327	-	-	-	ko00564,ko00590,ko00591,ko00592,ko01100,ko04723,ko05231
LIPID-N-0905	PC(18:1_20:5)	磷脂酰胆碱_PC(18:1_20:5)	GP	甘油磷脂类	PC	磷脂酰胆碱	38	6	850.559811	805.5621555	[M+COOH]-	C46H80NO8P	3.63636364	8.17464492	4.88934637	5.36296296	4.34475806	6.96846389	1.75226586	5.65756824	6.28968254	3.60217714	5.13300493	6.92073171	25.8000985	2.89357528	9.39199209	3.81088825	10.0704935	4.31691214	5.2578362	9.9901088	5.47	7.28	6	C00157	HMDB0008083	LMGP01010844	24778898	-	-	-	ko00564,ko00590,ko00591,ko00592,ko01100,ko04723,ko05231
LIPID-N-0299	PC(24:1_20:4)	磷脂酰胆碱_PC(24:1_20:4)	GP	甘油磷脂类	PC	磷脂酰胆碱	44	5	936.669361	891.671706	[M+COOH]-	C52H94NO8P	45.6086287	43.3456076	24.6011323	20.1481481	10.483871	19.7355036	23.3635448	20.942928	31.547619	13.0628402	13.6945813	35.1626016	74.938454	40.6081412	40.0395452	23.9732569	20.8459215	9.04012189	18.8068756	32.3442136	26	35.9	23.7	C00157	HMDB0008580	-	53479207	-	53479207	-	ko00564,ko00590,ko00591,ko00592,ko01100,ko04723,ko05231
LIPID-N-0272	PC(16:0_20:4)	磷脂酰胆碱_PC(16:0_20:4)	GP	甘油磷脂类	PC	磷脂酰胆碱	36	4	826.559811	781.562156	[M+COOH]-	C44H80NO8P	160.246533	276.696476	76.5826042	104.691358	36.9959677	168.870804	234.642497	204.466501	155.753968	88.2731321	159.605911	88.1097561	225.504677	80.2354095	145.32872	118.43362	81.6717019	85.9319451	79.4742164	182.987141	138	224	139	C00157	HMDB0008203	LMGP01010007	7983442	-	7983442	-	ko00564,ko00590,ko00591,ko00592,ko01100,ko04723,ko05231
LIPID-N-0275	PC(18:0_20:4)	磷脂酰胆碱_PC(18:0_20:4)	GP	甘油磷脂类	PC	磷脂酰胆碱	38	4	854.591111	809.593456	[M+COOH]-	C46H84NO8P	24.9614792	64.702788	8.26556871	11.4567901	9.36491935	25.3306205	27.8952669	24.1191067	19.7420635	8.97575458	16.1576355	21.0365854	24.1260463	10.4953409	15.3237766	14.3266476	12.3867069	7.87201625	8.98887765	21.0682493	17.7	21.2	17.5	C00157	HMDB0008048	LMGP01010802	16219824	-	16219824	-	ko00564,ko00590,ko00591,ko00592,ko01100,ko04723,ko05231
LIPID-N-0287	PC(18:2_18:3)	磷脂酰胆碱_PC(18:2_18:3)	GP	甘油磷脂类	PC	磷脂酰胆碱	36	5	824.544161	779.546506	[M+COOH]-	C44H78NO8P	16.9491525	35.5602315	12.0432321	21.2345679	13.9112903	13.4282808	20.1409869	21.8362283	9.65277778	11.5784265	22.8571429	20.8333333	55.4406696	20.0098087	21.8487395	16.0458453	24.3705942	11.4779076	12.0323559	29.7725025	20.4	29.5	16.8	C00157	HMDB0008141	LMGP01011625	52922731	-	52922731	-	ko00564,ko00590,ko00591,ko00592,ko01100,ko04723,ko05231
LIPID-N-0291	PC(16:0_22:5)	磷脂酰胆碱_PC(16:0_22:5)	GP	甘油磷脂类	PC	磷脂酰胆碱	38	5	852.575461	807.577806	[M+COOH]-	C46H82NO8P	33.6928608	95.5286691	30.983016	19.7530864	10.6854839	65.5137335	65.2567976	67.3945409	62.4007937	27.4121722	44.2364532	28.8617886	54.455933	23.3447769	43.5986159	47.182426	26.9889225	15.1345861	23.7613751	63.5014837	34.3	39.9	44.1	C00157	HMDB0007989	LMGP01010645	24778735	-	24778735	-	ko00564,ko00590,ko00591,ko00592,ko01100,ko04723,ko05231
LIPID-N-0292	PC(20:5_18:0)	磷脂酰胆碱_PC(20:5_18:0)	GP	甘油磷脂类	PC	磷脂酰胆碱	38	5	852.575461	807.577806	[M+COOH]-	C46H82NO8P	23.7288136	41.8726986	34.8944931	53.8271605	37.9032258	44.9643947	51.0574018	39.0074442	38.8888889	32.6571004	26.6009852	35.6707317	64.5002462	29.1319274	32.8225408	54.9188157	100.704935	27.0187913	41.0515672	47.3788328	43.7	46.2	33.9	C00157	HMDB0008497	LMGP01011937	52923351	-	52923351	-	ko00564,ko00590,ko00591,ko00592,ko01100,ko04723,ko05231
LIPID-N-0294	PC(18:2_20:3)	磷脂酰胆碱_PC(18:2_20:3)	GP	甘油磷脂类	PC	磷脂酰胆碱	38	5	852.575461	807.577806	[M+COOH]-	C46H82NO8P	3.22547509	9.01630721	1.94544519	2.58765432	2.14717742	3.44862665	4.58207452	4.67493797	2.74801587	1.62295893	1.68472906	1.94105691	6.01674052	1.97155468	3.0449827	4.1069723	1.50050352	1.87912646	1.30434783	4.10484669	3.53	3.3	2.72	C00157	HMDB0008139	LMGP01011633	53478787	-	53478787	-	ko00564,ko00590,ko00591,ko00592,ko01100,ko04723,ko05231
LIPID-N-0304	PC(18:2_20:4)	磷脂酰胆碱_PC(18:2_20:4)	GP	甘油磷脂类	PC	磷脂酰胆碱	38	6	850.559811	805.562156	[M+COOH]-	C46H80NO8P	5.01284027	11.257233	3.41739578	4.26666667	5.59475806	4.08952187	6.06243706	2.76923077	5.75396825	1.64275111	3.99014778	4.87804878	8.82323978	3.47229034	3.24270885	6.60936008	7.04934542	2.63077704	2.81092012	8.30860534	7.29	5.26	4.53	C00157	HMDB0008147	LMGP01010943	24778979	-	24778979	-	ko00564,ko00590,ko00591,ko00592,ko01100,ko04723,ko05231
LIPID-N-0271	PC(18:3_18:1)	磷脂酰胆碱_PC(18:3_18:1)	GP	甘油磷脂类	PC	磷脂酰胆碱	36	4	826.559811	781.562156	[M+COOH]-	C44H80NO8P	44.375963	67.3329826	28.5126094	21.6296296	21.5725806	35.1983723	34.3403827	41.7866005	38.6904762	23.7506185	29.8522167	55.3861789	129.000492	64.7376165	55.9565002	34.8615091	44.5115811	14.2204165	21.4357937	45.0049456	45.9	48.6	34.2	C00157	HMDB0008073	LMGP01010955	53478725	-	53478725	-	ko00564,ko00590,ko00591,ko00592,ko01100,ko04723,ko05231
LIPID-N-0994	PC(13:0_18:0)	磷脂酰胆碱_PC(13:0_18:0)	GP	甘油磷脂类	PC	磷脂酰胆碱	31	0	764.5441601	719.5465055	[M+COOH]-	C39H78NO8P	604.006163	1578.11678	235.717962	257.777778	57.7620968	619.532045	396.777442	514.143921	418.650794	64.9183572	390.147783	258.130081	600.689316	235.409514	316.361839	189.111748	275.931521	100.050787	196.157735	561.81998	343	492	311	C00157	-	LMGP01011346	52922174	-	-	-	ko00564,ko00590,ko00591,ko00592,ko01100,ko04723,ko05231
LIPID-N-0906	PC(15:0_18:1)	磷脂酰胆碱_PC(15:0_18:1)	GP	甘油磷脂类	PC	磷脂酰胆碱	33	1	790.559811	745.5621555	[M+COOH]-	C41H80NO8P	10.8885465	11.9936875	5.14668039	8.87901235	6.17943548	5.86978637	10.775428	11.3151365	9.1468254	6.08609599	3.42857143	5.90447154	15.854259	5.88523786	6.31735047	5.33906399	4.66263847	5.99288979	4.47927199	9.41641939	7.37	8.06	6.21	C00157	HMDB0007938	LMGP01010541	24778662	-	-	-	ko00564,ko00590,ko00591,ko00592,ko01100,ko04723,ko05231
LIPID-N-0241	PC(18:0_20:2)	磷脂酰胆碱_PC(18:0_20:2)	GP	甘油磷脂类	PC	磷脂酰胆碱	38	2	858.622411	813.624756	[M+COOH]-	C46H88NO8P	7.60143811	9.6054708	2.39835306	4.92839506	2.78225806	4.91353001	11.9838872	9.75682382	7.85714286	2.38495794	5.89162562	6.16869919	6.85376662	6.061795	4.52792882	3.5243553	4.43101712	2.30573895	3.07381193	4.6983185	4.01	6.38	5.02	C00157	HMDB0008045	LMGP01010788	24778847	-	24778847	-	ko00564,ko00590,ko00591,ko00592,ko01100,ko04723,ko05231
LIPID-N-0239	PC(18:1_20:1)	磷脂酰胆碱_PC(18:1_20:1)	GP	甘油磷脂类	PC	磷脂酰胆碱	38	2	858.622411	813.624756	[M+COOH]-	C46H88NO8P	5.14637904	7.4487112	4.55995883	4.20740741	2.19758065	4.28280773	6.99899295	7.51364764	4.75198413	3.78030678	2.12807882	5.56910569	8.33087149	7.52329573	5.8230351	2.78892073	2.28600201	2.43778568	3.08392315	4.41147379	4.21	6.18	4.09	C00157	HMDB0008077	LMGP01010843	53478733	-	53478733	-	ko00564,ko00590,ko00591,ko00592,ko01100,ko04723,ko05231
LIPID-N-0237	PC(19:0_18:2)	磷脂酰胆碱_PC(19:0_18:2)	GP	甘油磷脂类	PC	磷脂酰胆碱	37	2	844.606761	799.609106	[M+COOH]-	C45H86NO8P	6.98510529	17.4644924	3.18064848	6.31111111	4.00201613	5.01525941	10.0704935	7.42431762	7.76785714	1.91984166	5.81280788	5.87398374	5.49483013	5.47327121	5.2990608	6.78127985	4.98489426	1.89944134	2.13346815	3.17507418	5.33	7.84	4.6	C00157	-	LMGP01011739	52922957	-	-	-	ko00564,ko00590,ko00591,ko00592,ko01100,ko04723,ko05231
LIPID-N-0236	PC(18:0_18:2)	磷脂酰胆碱_PC(18:0_18:2)	GP	甘油磷脂类	PC	磷脂酰胆碱	36	2	830.591111	785.593456	[M+COOH]-	C44H84NO8P	585.516179	1357.18043	257.33402	657.777778	577.620968	595.116989	1581.06747	688.833747	822.420635	392.874814	608.866995	555.894309	494.337765	614.026484	519.031142	680.038204	673.716012	241.74708	349.848332	456.973294	736	704	651	C00157	HMDB0008039	LMGP01010764	6441487	-	6441487	-	ko00564,ko00590,ko00591,ko00592,ko01100,ko04723,ko05231
LIPID-N-0235	PC(18:1_18:1)	磷脂酰胆碱_PC(18:1_18:1)	GP	甘油磷脂类	PC	磷脂酰胆碱	36	2	830.591111	785.593456	[M+COOH]-	C44H84NO8P	219.825372	250.394529	202.779207	204.444444	108.870968	200.406918	203.423968	285.856079	218.253968	172.191984	62.2660099	220.528455	510.09355	228.543404	220.464656	96.4660936	92.6485398	90.8075165	107.178969	174.085064	173	211	185	C00157	HMDB0000593	LMGP01010836	10350317	68737-67-7	10350317	-	ko00564,ko00590,ko00591,ko00592,ko01100,ko04723,ko05231
LIPID-N-0234	PC(17:0_18:2)	磷脂酰胆碱_PC(17:0_18:2)	GP	甘油磷脂类	PC	磷脂酰胆碱	35	2	816.575461	771.577806	[M+COOH]-	C43H82NO8P	60.0924499	171.48869	36.8502316	124.444444	39.1129032	75.584944	115.810675	154.83871	64.484127	20.1880257	110.344828	47.4593496	47.0704087	37.9597842	33.7123085	43.4574976	90.735146	35.2463179	40.1415571	82.7893175	64.6	82.4	59.4	C00157	-	LMGP01011505	52922491	-	-	-	ko00564,ko00590,ko00591,ko00592,ko01100,ko04723,ko05231
LIPID-N-0232	PC(16:0_18:2)	磷脂酰胆碱_PC(16:0_18:2)	GP	甘油磷脂类	PC	磷脂酰胆碱	34	2	802.559811	757.562156	[M+COOH]-	C42H80NO8P	3030.30303	7059.4424	2408.64642	4997.53086	2711.69355	4913.53001	8308.1571	6282.87841	4365.07937	3582.38496	5339.90148	4949.18699	6794.68242	3079.94115	5071.67573	5711.55683	8217.52266	3484.00203	3185.03539	5964.39169	5440	4440	5720	C00157	HMDB0007973	LMGP01010585	5287971	-	5287971	-	ko00564,ko00590,ko00591,ko00592,ko01100,ko04723,ko05231
LIPID-N-0231	PC(16:1_18:1)	磷脂酰胆碱_PC(16:1_18:1)	GP	甘油磷脂类	PC	磷脂酰胆碱	34	2	802.559811	757.562156	[M+COOH]-	C42H80NO8P	39.9589111	59.6528143	56.2017499	42.8641975	22.3790323	29.6032553	41.7925478	60.942928	56.547619	34.3394359	20	64.5325203	132.939439	76.5080922	59.8121602	22.7316141	21.0473313	28.6439817	22.2446916	44.7082097	45	38.2	33.3	C00157	HMDB0008004	LMGP01010678	24778766	-	24778766	-	ko00564,ko00590,ko00591,ko00592,ko01100,ko04723,ko05231
LIPID-N-0229	PC(14:0_18:2)	磷脂酰胆碱_PC(14:0_18:2)	GP	甘油磷脂类	PC	磷脂酰胆碱	32	2	774.528511	729.530856	[M+COOH]-	C40H76NO8P	41.0888546	54.2872173	60.5249614	70.1234568	67.7419355	45.3713123	47.9355488	67.8908189	44.4444444	48.8866898	59.9014778	33.7398374	30.9207287	28.8376655	44.4883836	49.2836676	46.12286	52.8186897	56.016178	43.5212661	41	37.6	42.8	C00157	HMDB0007874	LMGP01010494	24778624	-	24778624	-	ko00564,ko00590,ko00591,ko00592,ko01100,ko04723,ko05231
LIPID-N-0221	PC(16:0_20:1)	磷脂酰胆碱_PC(16:0_20:1)	GP	甘油磷脂类	PC	磷脂酰胆碱	36	1	832.606761	787.609106	[M+COOH]-	C44H86NO8P	17.9763739	33.5612835	19.1456511	19.4567901	8.79032258	21.5666328	27.4924471	22.7295285	14.2857143	11.6773874	9.01477833	14.0243902	16.8389956	13.2417852	11.3692536	14.0401146	12.5881168	7.25241239	9.93933266	15.4302671	14.9	18.9	13.3	C00157	HMDB0007978	LMGP01011468	52922418	-	-	-	ko00564,ko00590,ko00591,ko00592,ko01100,ko04723,ko05231
LIPID-N-0219	PC(17:0_18:1)	磷脂酰胆碱_PC(17:0_18:1)	GP	甘油磷脂类	PC	磷脂酰胆碱	35	1	818.591111	773.593456	[M+COOH]-	C43H84NO8P	66.9748331	80.7995792	21.7189913	51.5555556	21.4717742	41.6073245	78.7512588	76.6253102	36.2103175	26.8184067	27.5862069	42.9878049	92.0728705	37.4693477	43.5986159	34.9570201	27.8952669	21.9400711	23.1547017	27.992087	35.2	39.8	32.1	C00157	-	LMGP01010711	24778787	-	-	-	ko00564,ko00590,ko00591,ko00592,ko01100,ko04723,ko05231
LIPID-N-0218	PC(16:0_18:1)	磷脂酰胆碱_PC(16:0_18:1)	GP	甘油磷脂类	PC	磷脂酰胆碱	34	1	804.575461	759.577806	[M+COOH]-	C42H82NO8P	2876.21983	3713.83482	1646.93773	2024.69136	1088.70968	2817.90437	4330.31219	3444.16873	1994.04762	2543.2954	1073.89163	3008.13008	4687.34613	3187.83718	2797.82501	2015.28176	1470.29204	1259.5226	1435.79373	1958.45697	2520	3040	2370	C00157	HMDB0007972	LMGP01010005	5497103	-	4266266	-	ko00564,ko00590,ko00591,ko00592,ko01100,ko04723,ko05231
LIPID-N-0217	PC(14:0_18:1)	磷脂酰胆碱_PC(14:0_18:1)	GP	甘油磷脂类	PC	磷脂酰胆碱	32	1	776.544161	731.546506	[M+COOH]-	C40H78NO8P	81.1504879	59.9684377	81.7292846	89.8765432	116.129032	64.4964395	130.110775	104.218362	76.3888889	55.8139535	105.418719	75.4065041	56.1299852	63.5605689	77.9041028	82.330468	65.6596173	68.257999	95.4499494	72.4035608	71.4	67.8	61.4	C00157	HMDB0007872	LMGP01010490	24778618	-	24778618	-	ko00564,ko00590,ko00591,ko00592,ko01100,ko04723,ko05231
LIPID-N-0216	PC(16:0_16:1)	磷脂酰胆碱_PC(16:0_16:1)	GP	甘油磷脂类	PC	磷脂酰胆碱	32	1	776.544161	731.546506	[M+COOH]-	C40H78NO8P	281.458654	180.115729	224.395265	264.691358	197.580645	126.347915	185.901309	391.066998	325.396825	215.734785	177.931034	254.065041	517.971443	357.037764	286.702916	133.524355	92.6485398	199.288979	287.158746	314.540059	204	206	244	C00157	HMDB0007969	LMGP01010566	6443788	-	6443788	-	ko00564,ko00590,ko00591,ko00592,ko01100,ko04723,ko05231
LIPID-N-0208	PC(16:0_18:0)	磷脂酰胆碱_PC(16:0_18:0)	GP	甘油磷脂类	PC	磷脂酰胆碱	34	0	806.591111	761.593456	[M+COOH]-	C42H84NO8P	105.803801	131.509732	58.1574884	84.7407407	41.9354839	88.5045778	104.733132	85.0620347	69.8412698	45.0272143	44.4334975	68.3943089	81.6346627	54.4384502	53.5837865	88.061127	66.0624371	44.7943118	65.2173913	78.9317507	58.9	85.3	53.9	C00157	HMDB0007970	LMGP01010573	24778686	-	24778686	-	ko00564,ko00590,ko00591,ko00592,ko01100,ko04723,ko05231
LIPID-N-0207	PC(18:0_14:0)	磷脂酰胆碱_PC(18:0_14:0)	GP	甘油磷脂类	PC	磷脂酰胆碱	32	0	778.559811	733.562156	[M+COOH]-	C40H80NO8P	5.99897278	5.38663861	4.13793103	5.31358025	7.13709677	4.67955239	5.49848943	4.54590571	5.87301587	3.2063335	5.61576355	5.44715447	3.72230428	5.68906327	7.5531389	4.16427889	5.55891239	4.61147791	9.22143579	4.43125618	4.5	4.44	4.02	C00157	HMDB0008031	LMGP01010739	3082163	-	3082163	-	ko00564,ko00590,ko00591,ko00592,ko01100,ko04723,ko05231
LIPID-N-0206	PC(16:0_16:0)	磷脂酰胆碱_PC(16:0_16:0)	GP	甘油磷脂类	PC	磷脂酰胆碱	32	0	778.559811	733.562156	[M+COOH]-	C40H80NO8P	464.304058	591.267754	642.305713	750.617284	360.887097	301.119023	445.115811	311.662531	212.301587	152.597724	386.206897	221.544715	238.306253	207.945071	233.316856	347.659981	255.790534	428.643982	871.587462	429.277943	372	308	370	C00157	HMDB0000564	LMGP01010564	452110	63-89-8	452110	-	ko00564,ko00590,ko00591,ko00592,ko01100,ko04723,ko05231
LIPID-N-0205	PC(15:0_16:0)	磷脂酰胆碱_PC(15:0_16:0)	GP	甘油磷脂类	PC	磷脂酰胆碱	31	0	764.544161	719.546506	[M+COOH]-	C39H78NO8P	355.418593	818.51657	176.428204	149.135802	58.266129	282.807731	120.845921	184.615385	299.603175	56.8035626	275.862069	92.0731707	283.604136	161.059343	166.485418	116.5234	134.541793	91.0106653	118.301314	284.866469	191	222	197.8	C00157	HMDB0007935	LMGP01010532	24778655	-	-	-	ko00564,ko00590,ko00591,ko00592,ko01100,ko04723,ko05231
LIPID-N-0204	PC(18:0_12:0)	磷脂酰胆碱_PC(18:0_12:0)	GP	甘油磷脂类	PC	磷脂酰胆碱	30	0	750.528511	705.530856	[M+COOH]-	C38H76NO8P	11.874679	20.7680168	15.8517756	18.508642	12.2379032	11.353001	9.88922457	7.62282878	11.5277778	8.53043048	8.5320197	6.8902439	13.9832595	9.51446788	8.97676718	16.7526266	12.7895267	16.7800914	13.4277048	11.8892186	11.34	8.46	11.58	C00157	-	LMGP01010736	24778808	-	-	-	ko00564,ko00590,ko00591,ko00592,ko01100,ko04723,ko05231
LIPID-N-0203	PC(16:0_14:0)	磷脂酰胆碱_PC(16:0_14:0)	GP	甘油磷脂类	PC	磷脂酰胆碱	30	0	750.528511	705.530856	[M+COOH]-	C38H76NO8P	22.3934258	16.580747	21.2043232	21.9259259	15.2016129	8.03662258	8.70090634	8.37717122	7.67857143	14.4680851	10.6600985	9.26829268	9.90645002	15.5566454	13.504696	14.269341	10.755287	16.7597765	12.0323559	13.5509397	9.6	7	11.92	C00157	HMDB0007965	LMGP01010560	24778679	-	24778679	-	ko00564,ko00590,ko00591,ko00592,ko01100,ko04723,ko05231
LIPID-N-1027	PC(18:1_16:3)	磷脂酰胆碱_PC(18:1_16:3)	GP	甘油磷脂类	PC	磷脂酰胆碱	34	4	798.52851	753.5308554	[M+COOH]-	C42H76NO8P	17.9763739	23.5665439	23.6747298	24.8888889	16.1290323	12.716175	27.5931521	19.1563275	14.781746	24.344384	6.89655172	18.495935	25.9970458	27.9548798	18.8828473	19.2932187	21.1480363	10.7668867	12.0323559	15.529179	17.1	21	16.8	C00157	-	-	-	-	-	-	ko00564,ko00590,ko00591,ko00592,ko01100,ko04723,ko05231
LIPID-N-1033	PC(18:1_17:2)	磷脂酰胆碱_PC(18:1_17:2)	GP	甘油磷脂类	PC	磷脂酰胆碱	35	3	814.5598101	769.5621555	[M+COOH]-	C43H80NO8P	23.9342578	20.5155181	15.0283067	18.3703704	13.7096774	16.785351	44.3101712	25.5086849	21.9246032	15.6358238	18.817734	22.7642276	36.5337272	21.7753801	18.7839842	17.382999	19.5367573	17.7755206	16.8857432	20.4747774	15	23.1	18.5	C00157	-	LMGP01011562	52922603	-	-	-	ko00564,ko00590,ko00591,ko00592,ko01100,ko04723,ko05231
LIPID-N-0240	PC(18:2_20:0)	磷脂酰胆碱_PC(18:2_20:0)	GP	甘油磷脂类	PC	磷脂酰胆碱	38	2	858.622411	813.624756	[M+COOH]-	C46H88NO8P	4.92039034	6.72277749	2.35717962	3.85185185	2.35887097	3.24516785	8.73111782	4.74441687	4.39484127	2.52350322	3.09359606	3.55691057	3.22993599	2.46199117	2.40237271	3.98280802	3.8469285	1.62519045	1.96157735	2.44312562	2.96	3.88	2.88	C00157	HMDB0008143	LMGP01011630	52922739	-	52922739	-	ko00564,ko00590,ko00591,ko00592,ko01100,ko04723,ko05231
LIPID-N-1041	PC(18:2_19:2)	磷脂酰胆碱_PC(18:2_19:2)	GP	甘油磷脂类	PC	磷脂酰胆碱	37	4	840.5754602	795.5778056	[M+COOH]-	C45H82NO8P	5.07447355	17.5697002	7.23623263	15.1111111	9.09274194	8.3723296	14.9043303	11.4143921	7.35119048	7.55071747	4.591133	13.6178862	17.1344165	7.64100049	7.52347998	17.2874881	13.6958711	5.7186389	7.45197169	11.3748764	8.91	11.8	11	C00157	-	-	-	-	-	-	ko00564,ko00590,ko00591,ko00592,ko01100,ko04723,ko05231
LIPID-N-1044	PC(15:0_22:6)	磷脂酰胆碱_PC(15:0_22:6)	GP	甘油磷脂类	PC	磷脂酰胆碱	37	6	836.5441601	791.5465055	[M+COOH]-	C45H78NO8P	15.1001541	26.3019463	37.1590324	41.382716	24.4959677	24.1098678	37.7643505	19.751861	22.0238095	21.2765957	12.0197044	21.9512195	31.117676	31.6821972	17.202175	39.3505253	39.5770393	33.3164043	28.5136502	25.5192878	32.5	29	22.1	C00157	HMDB0007958	LMGP01011430	52922342	-	-	-	ko00564,ko00590,ko00591,ko00592,ko01100,ko04723,ko05231
LIPID-N-0245	PC(14:1_18:2)	磷脂酰胆碱_PC(14:1_18:2)	GP	甘油磷脂类	PC	磷脂酰胆碱	32	3	772.512861	727.515206	[M+COOH]-	C40H74NO8P	15.819209	10.6049448	9.18167782	12.7802469	12.358871	3.92675483	10.9566969	5.43920596	6.01190476	4.61157843	6.34482759	4.73577236	5.82964057	11.2800392	8.46267919	14.6322827	8.60020141	6.68359573	6.69362993	5.69732938	6.8	6.92	7.52	C00157	HMDB0007907	LMGP01011391	52922264	-	-	-	ko00564,ko00590,ko00591,ko00592,ko01100,ko04723,ko05231
LIPID-N-1001	PC(13:1_18:2)	磷脂酰胆碱_PC(13:1_18:2)	GP	甘油磷脂类	PC	磷脂酰胆碱	31	3	758.4972099	713.4995553	[M+COOH]-	C39H72NO8P	31.9465845	70.594424	23.9835306	36.0493827	19.4556452	42.2177009	37.1601208	36.8238213	30.6547619	20.2869866	30.8374384	18.1910569	42.8360414	18.0480628	32.1304993	56.3514804	56.2940584	19.400711	18.9079879	40.652819	35.7	39.7	25.8	C00157	-	-	-	-	-	-	ko00564,ko00590,ko00591,ko00592,ko01100,ko04723,ko05231
LIPID-N-1002	PC(10:0_22:0)	磷脂酰胆碱_PC(10:0_22:0)	GP	甘油磷脂类	PC	磷脂酰胆碱	32	0	778.5598101	733.5621555	[M+COOH]-	C40H80NO8P	5.90652286	8.43766439	3.65414308	6.14320988	3.73991935	5.04577823	11.8831823	7.13647643	7.86706349	5.91786244	5.07389163	7.56097561	6.32200886	4.85532124	7.79041028	6.21776504	6.78751259	4.36769934	4.02426694	4.50049456	5.11	7.69	5.9	C00157	-	LMGP01010397	24778536	-	-	-	ko00564,ko00590,ko00591,ko00592,ko01100,ko04723,ko05231
LIPID-N-0908	PC(16:0_20:2)	磷脂酰胆碱_PC(16:0_20:2)	GP	甘油磷脂类	PC	磷脂酰胆碱	36	2	830.591111	785.5934557	[M+COOH]-	C44H84NO8P	20.0308166	31.0362967	8.47143592	14.4197531	7.12701613	16.276704	30.9164149	28.9826303	17.3611111	7.97624938	15.3694581	9.12601626	17.5283112	8.60225601	12.6544736	15.6638013	11.7824773	6.43981717	9.47421638	26.4094955	12.7	17.5	13.7	C00157	HMDB0007979	LMGP01011469	52922420	-	-	-	ko00564,ko00590,ko00591,ko00592,ko01100,ko04723,ko05231
LIPID-N-1009	PC(10:0_22:2)	磷脂酰胆碱_PC(10:0_22:2)	GP	甘油磷脂类	PC	磷脂酰胆碱	32	2	774.52851	729.5308554	[M+COOH]-	C40H76NO8P	7.55007704	5.95476065	1.8116315	2.99259259	2.89314516	2.78738555	4.98489426	6.03473945	4.35515873	1.58337457	1.73399015	1.55487805	2.60955194	2.57969593	2.36282748	2.54059217	5.0755287	1.361097	2.52780586	3.22453017	4.78	4.22	4.55	C00157	-	-	-	-	-	-	ko00564,ko00590,ko00591,ko00592,ko01100,ko04723,ko05231
LIPID-N-1010	PC(14:1_18:1)	磷脂酰胆碱_PC(14:1_18:1)	GP	甘油磷脂类	PC	磷脂酰胆碱	32	2	774.52851	729.5308554	[M+COOH]-	C40H76NO8P	212.634823	224.092583	51.6726711	62.4197531	50.9072581	112.919634	153.071501	103.225806	160.714286	57.496289	44.4334975	162.601626	556.376169	590.485532	216.510133	101.241643	96.5760322	36.6683596	75.7330637	131.552918	134	165	129	C00157	HMDB0007906	LMGP01011390	52922262	-	-	-	ko00564,ko00590,ko00591,ko00592,ko01100,ko04723,ko05231
LIPID-N-1012	PC(15:0_18:0)	磷脂酰胆碱_PC(15:0_18:0)	GP	甘油磷脂类	PC	磷脂酰胆碱	33	0	792.5754602	747.5778056	[M+COOH]-	C41H82NO8P	908.063688	1430.82588	258.363356	348.641975	84.5766129	553.407935	348.439074	786.104218	444.444444	118.753093	370.44335	270.325203	451.994092	295.242766	276.816609	257.879656	288.016113	126.968004	199.191102	584.569733	379	505	332	C00157	HMDB0007937	LMGP01010539	11787533	-	-	-	ko00564,ko00590,ko00591,ko00592,ko01100,ko04723,ko05231
LIPID-N-1013	PC(16:0_17:0)	磷脂酰胆碱_PC(16:0_17:0)	GP	甘油磷脂类	PC	磷脂酰胆碱	33	0	792.5754602	747.5778056	[M+COOH]-	C41H82NO8P	3.57473035	11.257233	6.00102934	9.97530864	5.77620968	2.56358087	8.50956697	2.98759305	2.77777778	4.62147452	3.57635468	2.78455285	4.52978828	2.4717999	2.7780524	8.2425979	7.21047331	6.1452514	5.429727	3.86745796	6.51	6.83	6.21	C00157	-	LMGP01010569	24778682	-	-	-	ko00564,ko00590,ko00591,ko00592,ko01100,ko04723,ko05231
LIPID-N-1014	PC(16:0_17:1)	磷脂酰胆碱_PC(16:0_17:1)	GP	甘油磷脂类	PC	磷脂酰胆碱	33	1	790.5598101	745.5621555	[M+COOH]-	C41H80NO8P	22.9070365	40.3997896	9.19197118	7.43703704	5.89717742	25.0254323	32.8298087	22.5310174	29.1666667	13.1618011	34.3842365	19.4105691	25.8000985	13.3398725	17.6964904	11.843362	13.796576	4.5099035	11.3245703	27.992087	20.7	21.8	17.6	C00157	-	LMGP01011527	52922533	-	-	-	ko00564,ko00590,ko00591,ko00592,ko01100,ko04723,ko05231
LIPID-N-1015	PC(17:0_16:1)	磷脂酰胆碱_PC(17:0_16:1)	GP	甘油磷脂类	PC	磷脂酰胆碱	33	1	790.5598101	745.5621555	[M+COOH]-	C41H80NO8P	11.9157678	4.49237244	9.64487905	8.4345679	3.75	2.71617497	7.52265861	12.8039702	11.6071429	15.5368629	4.82758621	9.94918699	33.2840965	19.3231976	13.7419674	6.78127985	3.85699899	7.5063484	9.21132457	10.9792285	10.3	12.1	12.6	C00157	-	LMGP01011502	52922485	-	-	-	ko00564,ko00590,ko00591,ko00592,ko01100,ko04723,ko05231
LIPID-N-1016	PC(18:0_15:1)	磷脂酰胆碱_PC(18:0_15:1)	GP	甘油磷脂类	PC	磷脂酰胆碱	33	1	790.5598101	745.5621555	[M+COOH]-	C41H80NO8P	466.3585	799.579169	146.165723	147.160494	36.7943548	276.703967	245.72004	367.245658	314.484127	63.0381	280.788177	144.308943	495.322501	148.11182	207.612457	91.2129895	101.711984	50.6856272	114.256825	381.800198	228	270	203	C00157	-	LMGP01011442	52922366	-	-	-	ko00564,ko00590,ko00591,ko00592,ko01100,ko04723,ko05231
LIPID-N-1019	PC(15:1_18:1)	磷脂酰胆碱_PC(15:1_18:1)	GP	甘油磷脂类	PC	磷脂酰胆碱	33	2	788.5441601	743.5465055	[M+COOH]-	C41H78NO8P	40.3697997	48.8164124	23.365929	26.1728395	23.6895161	32.4516785	43.8066465	34.9379653	23.8095238	20.979713	23.2512315	50.4065041	55.2437223	55.3212359	30.8452793	38.2999045	31.3192346	25.5967496	30.4347826	28.6844708	27.4	43.4	35.2	C00157	-	LMGP01011443	52922368	-	-	-	ko00564,ko00590,ko00591,ko00592,ko01100,ko04723,ko05231
LIPID-N-0993	PC(14:1_16:1)	磷脂酰胆碱_PC(14:1_16:1)	GP	甘油磷脂类	PC	磷脂酰胆碱	30	2	746.4972099	701.4995553	[M+COOH]-	C38H72NO8P	7.77606574	6.05996844	3.32475553	4.14814815	4.50604839	4.41505595	7.74420947	2.89826303	5.30753968	3.0974765	1.26108374	13.8211382	29.8375185	45.6105934	16.5101335	5.82617001	4.11883182	2.39715592	3.98382204	3.87734916	8.13	11.3	8.06	C00157	-	LMGP01011385	52922252	-	-	-	ko00564,ko00590,ko00591,ko00592,ko01100,ko04723,ko05231
LIPID-N-0256	PC(17:0_20:3)	磷脂酰胆碱_PC(17:0_20:3)	GP	甘油磷脂类	PC	磷脂酰胆碱	37	3	842.591111	797.593456	[M+COOH]-	C45H84NO8P	5.97842835	12.9405576	3.87030365	2.7654321	2.21774194	1.91251272	10.3726083	5.64764268	5.71428571	2.03859476	4.96551724	7.83536585	5.45544067	2.09906817	4.46861097	4.7182426	6.02215509	1.89944134	3.55915066	9.32739862	4.89	3.65	2.92	C00157	-	LMGP01011514	52922507	-	-	-	ko00564,ko00590,ko00591,ko00592,ko01100,ko04723,ko05231
LIPID-N-0255	PC(16:0_20:3)	磷脂酰胆碱_PC(16:0_20:3)	GP	甘油磷脂类	PC	磷脂酰胆碱	36	3	828.575461	783.577806	[M+COOH]-	C44H82NO8P	142.78377	178.853235	61.6572311	65.6790123	33.9717742	85.6561546	303.121853	110.173697	101.190476	44.9282533	114.285714	98.2723577	138.847858	63.266307	84.824518	94.4603629	69.5871098	45.7084815	43.0738119	122.650841	84.7	103	75	C00157	HMDB0007980	LMGP01010622	24778715	-	24778715	-	ko00564,ko00590,ko00591,ko00592,ko01100,ko04723,ko05231
LIPID-N-0254	PC(18:1_18:2)	磷脂酰胆碱_PC(18:1_18:2)	GP	甘油磷脂类	PC	磷脂酰胆碱	36	3	828.575461	783.577806	[M+COOH]-	C44H82NO8P	278.37699	648.079958	184.251158	352.592593	250	329.603255	432.024169	353.349876	415.674603	251.360713	210.837438	248.98374	341.703594	306.032369	295.600593	252.148997	347.432024	121.889284	168.857432	352.126607	232	347	230	C00157	HMDB0008072	LMGP01010893	53478723	-	53478723	-	ko00564,ko00590,ko00591,ko00592,ko01100,ko04723,ko05231
LIPID-N-0253	PC(15:0_20:3)	磷脂酰胆碱_PC(15:0_20:3)	GP	甘油磷脂类	PC	磷脂酰胆碱	35	3	814.559811	769.562156	[M+COOH]-	C43H80NO8P	11.8130457	16.0967912	1.89397838	1.93580247	0.954637097	7.41607325	10.4733132	13.101737	7.29166667	2.05838694	6.91625616	9.32926829	7.45445593	3.16821972	7.25654968	2.48328558	3.92749245	2.5698324	1.82002022	9.9901088	5.17	5.65	3.99	C00157	HMDB0007948	LMGP01011423	52922328	-	-	-	ko00564,ko00590,ko00591,ko00592,ko01100,ko04723,ko05231
LIPID-N-0252	PC(17:1_18:2)	磷脂酰胆碱_PC(17:1_18:2)	GP	甘油磷脂类	PC	磷脂酰胆碱	35	3	814.559811	769.562156	[M+COOH]-	C43H80NO8P	7.01592193	4.80799579	4.46731858	7.59506173	9.51612903	6.41912513	28.3987915	22.0347395	11.8055556	9.33201385	11.8226601	6.11788618	15.4603644	8.73957822	9.25358379	8.16618911	9.43605237	5.06856272	3.36703741	18.1008902	8.67	13.8	9.51	C00157	-	LMGP01011533	52922545	-	-	-	ko00564,ko00590,ko00591,ko00592,ko01100,ko04723,ko05231
LIPID-N-0250	PC(16:1_18:2)	磷脂酰胆碱_PC(16:1_18:2)	GP	甘油磷脂类	PC	磷脂酰胆碱	34	3	800.544161	755.546506	[M+COOH]-	C42H78NO8P	83.7185413	136.770121	57.745754	93.2345679	55.7459677	55.9511699	137.96576	143.920596	114.087302	89.2627412	62.6600985	64.3292683	108.321024	66.9936243	85.6154226	70.1050621	117.824773	39.7155917	40.0404449	88.3283877	62.6	87.4	64.4	C00157	HMDB0008006	LMGP01010690	24778768	-	24778768	-	ko00564,ko00590,ko00591,ko00592,ko01100,ko04723,ko05231
LIPID-N-0243	PC(18:1_24:1)	磷脂酰胆碱_PC(18:1_24:1)	GP	甘油磷脂类	PC	磷脂酰胆碱	42	2	914.685011	869.687356	[M+COOH]-	C50H96NO8P	37.4935799	19.9894792	27.5862069	22.3209877	16.5322581	21.2614446	31.2185297	26.5012407	31.6468254	27.4121722	10.8374384	37.195122	101.427868	58.3619421	50.0247158	36.2941738	28.0966767	16.9629253	27.7047523	41.9386746	33.9	43.1	31.6	C00157	HMDB0008092	LMGP01012162	53478755	-	-	-	ko00564,ko00590,ko00591,ko00592,ko01100,ko04723,ko05231
LIPID-P-0534	PC(O-16:0_20:0)	磷脂酰胆碱_PC(O-16:0_20:0)	GP	甘油磷脂类	PC-O	磷脂酰胆碱(醚键)	36	0	776.653319	775.645491	[M+H]+	C44H90NO7P	0.441705187	0.570226197	0.452907874	0.93037037	0.495967742	1.0681587	0.696878147	1.36972705	1.09126984	0.935180604	0.866995074	1.34146341	0.975873954	2.05002452	1.08749382	0.64469914	0.432024169	0.266124937	0.419615774	0.698318497	0.946	0.874	0.89	C00157	HMDB0013406	LMGP01020051	24779326	-	-	-	ko00564,ko00590,ko00591,ko00592,ko01100,ko04723,ko05231
LIPID-P-0550	PC(O-18:1_18:2)	磷脂酰胆碱_PC(O-18:1_18:2)	GP	甘油磷脂类	PC-O	磷脂酰胆碱(醚键)	36	3	770.606325	769.598541	[M+H]+	C44H84NO7P	45.7113508	93.3193056	71.7447247	117.530864	80.3427419	104.781282	81.570997	137.965261	103.174603	90.5492331	95.7635468	102.642276	55.1452486	89.4556155	90.1631241	121.298949	144.008056	53.6312849	84.4287159	64.6884273	94.4	82.9	85.9	C00157	-	LMGP01020053	16759365	155575-01-2	-	-	ko00564,ko00590,ko00591,ko00592,ko01100,ko04723,ko05231
LIPID-P-0561	PC(O-20:1_20:4)	磷脂酰胆碱_PC(O-20:1_20:4)	GP	甘油磷脂类	PC-O	磷脂酰胆碱(醚键)	40	5	822.637669	821.629841	[M+H]+	C48H88NO7P	0.48895737	1.65176223	0.847143592	1.12592593	0.490927419	2.06510682	1.26888218	2.70967742	1.875	0.815437902	1.27093596	1.29065041	0.613490891	1.11819519	1.11715274	0.815663801	0.620342397	0.312849162	0.447927199	0.878338279	1.15	0.837	0.864	C00157	-	LMGP01020274	53481743	-	-	-	ko00564,ko00590,ko00591,ko00592,ko01100,ko04723,ko05231
LIPID-P-0569	PC(O-18:1_22:6)	磷脂酰胆碱_PC(O-18:1_22:6)	GP	甘油磷脂类	PC-O	磷脂酰胆碱(醚键)	40	7	818.606369	817.598541	[M+H]+	C48H84NO7P	0.651258346	1.02472383	0.714359238	0.74962963	0.271169355	1.08850458	0.44612286	1.29032258	0.932539683	0.617516081	1.09359606	1.07723577	0.575086164	0.408043158	0.869995057	0.584527221	0.437059416	0.142204165	0.73710819	0.921859545	0.68	0.908	0.872	C00157	-	-	-	-	-	-	ko00564,ko00590,ko00591,ko00592,ko01100,ko04723,ko05231
LIPID-P-0568	PC(O-16:1_22:6)	磷脂酰胆碱_PC(O-16:1_22:6)	GP	甘油磷脂类	PC-O	磷脂酰胆碱(醚键)	38	7	790.575069	789.567241	[M+H]+	C46H80NO7P	11.5048793	15.9915834	9.05815749	5.64938272	2.63104839	11.8006104	9.47633434	5.63771712	5.28769841	2.9886195	13.2019704	7.39837398	4.22451994	3.01128004	4.81463174	4.77554919	5.94159114	5.83037075	7.10819009	7.10187933	8.38	8.06	7.51	C00157	-	-	-	-	-	-	ko00564,ko00590,ko00591,ko00592,ko01100,ko04723,ko05231
LIPID-P-0566	PC(O-18:0_22:6)	磷脂酰胆碱_PC(O-18:0_22:6)	GP	甘油磷脂类	PC-O	磷脂酰胆碱(醚键)	40	6	820.622019	819.614191	[M+H]+	C48H86NO7P	5.00256805	9.28984745	5.12609367	5.41234568	2.40927419	9.34893184	7.02920443	13.2009926	8.90873016	4.06729342	10.0492611	11.3821138	5.4751354	6.83668465	6.77212061	3.97325692	4.81369587	2.47841544	5.92517695	5.67754698	7.1	5.99	6.98	C00157	HMDB0013422	LMGP01020110	24779341	-	-	-	ko00564,ko00590,ko00591,ko00592,ko01100,ko04723,ko05231
LIPID-P-0565	PC(O-18:2_20:4)	磷脂酰胆碱_PC(O-18:2_20:4)	GP	甘油磷脂类	PC-O	磷脂酰胆碱(醚键)	38	6	792.590719	791.582891	[M+H]+	C46H82NO7P	2.34206471	3.3350868	1.85280494	1.95555556	0.856854839	5.03560529	4.68277946	4.15880893	4.43452381	1.60316675	7.5862069	8.42479675	3.21024126	3.35458558	4.65645082	1.57593123	1.9939577	1.47282885	3.45803842	3.66963403	3.46	3.29	3.37	C00157	HMDB0013409	LMGP01020064	16759366	-	-	-	ko00564,ko00590,ko00591,ko00592,ko01100,ko04723,ko05231
LIPID-P-0564	PC(O-16:1_20:5)	磷脂酰胆碱_PC(O-16:1_20:5)	GP	甘油磷脂类	PC-O	磷脂酰胆碱(醚键)	36	6	764.559419	763.551591	[M+H]+	C44H78NO7P	86.8002054	129.405576	65.9804426	47.7037037	19.7580645	91.1495422	63.3434038	56.5756824	70.2380952	24.8391885	111.330049	66.6666667	49.1383555	32.4668955	54.8690064	41.165234	51.1581067	36.0589132	55.8139535	89.2185955	63.2	60.7	61.3	C00157	-	-	-	-	-	-	ko00564,ko00590,ko00591,ko00592,ko01100,ko04723,ko05231
LIPID-P-0560	PC(O-18:1_20:4)	磷脂酰胆碱_PC(O-18:1_20:4)	GP	甘油磷脂类	PC-O	磷脂酰胆碱(醚键)	38	5	794.606325	793.598541	[M+H]+	C46H84NO7P	20.7498716	32.1935823	15.1312403	19.0617284	9.84879032	31.3326551	23.5649547	43.573201	37.4007937	15.2399802	35.862069	46.3414634	20.9748892	25.9931339	26.8907563	16.6189112	14.8036254	8.56272219	21.2335693	23.2443126	23.4	19.7	21.2	C00157	-	LMGP01020104	24779379	-	-	-	ko00564,ko00590,ko00591,ko00592,ko01100,ko04723,ko05231
LIPID-P-0556	PC(O-20:0_20:4)	磷脂酰胆碱_PC(O-20:0_20:4)	GP	甘油磷脂类	PC-O	磷脂酰胆碱(醚键)	40	4	824.653325	823.645491	[M+H]+	C48H90NO7P	0.277349769	0.457653866	N/A	N/A	N/A	0.385554425	N/A	0.639205955	0.640873016	0.195942603	0.724137931	0.332317073	0.245199409	0.246199117	0.153237766	N/A	0.195367573	N/A	0.330637007	0.31355094	0.406	0.303	0.287	C00157	HMDB0013442	LMGP01020238	52923852	-	-	-	ko00564,ko00590,ko00591,ko00592,ko01100,ko04723,ko05231
LIPID-P-0559	PC(O-16:1_20:4)	磷脂酰胆碱_PC(O-16:1_20:4)	GP	甘油磷脂类	PC-O	磷脂酰胆碱(醚键)	36	5	766.575025	765.567241	[M+H]+	C44H80NO7P	39.6507447	62.8090479	39.0118374	56.9876543	29.9395161	47.6093591	35.6495468	40	40.8730159	24.6412667	50.6403941	33.4349593	21.3687839	23.6390387	27.4839348	37.4403056	39.2749245	22.2447943	28.9180991	35.7072206	35.2	36.7	36.3	C00157	-	LMGP01020259	53481713	-	-	-	ko00564,ko00590,ko00591,ko00592,ko01100,ko04723,ko05231
LIPID-P-0551	PC(O-18:0_20:3)	磷脂酰胆碱_PC(O-18:0_20:3)	GP	甘油磷脂类	PC-O	磷脂酰胆碱(醚键)	38	3	798.637625	797.629841	[M+H]+	C46H88NO7P	2.11607601	3.51394003	1.97632527	2.66666667	1.25	2.79755849	2.1550856	7.50372208	4.375	1.46462147	3.36945813	3.34349593	1.79222058	2.60912212	2.50123579	2.56924546	2.38670695	0.837988827	1.809909	3.04648863	2.87	2.68	2.73	C00157	-	LMGP01020211	52923798	-	-	-	ko00564,ko00590,ko00591,ko00592,ko01100,ko04723,ko05231
LIPID-P-0547	PC(O-18:1_22:1)	磷脂酰胆碱_PC(O-18:1_22:1)	GP	甘油磷脂类	PC-O	磷脂酰胆碱(醚键)	40	2	828.684625	827.676791	[M+H]+	C48H94NO7P	2.30097586	3.35612835	1.64693773	1.25432099	1.63306452	1.43438454	1.18831823	1.76674938	2.18253968	1.52399802	1.4679803	1.65650407	1.13244707	1.21628249	1.51260504	1.71919771	1.71198389	1.37125444	1.56723964	2.34421365	1.34	1.65	1.62	C00157	-	-	-	-	-	-	ko00564,ko00590,ko00591,ko00592,ko01100,ko04723,ko05231
LIPID-P-0544	PC(O-16:0_18:2)	磷脂酰胆碱_PC(O-16:0_18:2)	GP	甘油磷脂类	PC-O	磷脂酰胆碱(醚键)	34	2	744.590719	743.582891	[M+H]+	C42H82NO7P	72.5218285	122.041031	78.3324756	97.1851852	69.0524194	72.5330621	56.6968781	75.7320099	71.2301587	62.4443345	62.364532	56.300813	43.0329887	50.1226091	53.9792388	75.6446991	91.5407855	63.6871508	66.7340748	61.7210682	72.6	62.3	63.3	C00157	HMDB0011151	LMGP01020039	6443157	88542-95-4	-	-	ko00564,ko00590,ko00591,ko00592,ko01100,ko04723,ko05231
LIPID-P-0541	PC(O-18:1_22:0)	磷脂酰胆碱_PC(O-18:1_22:0)	GP	甘油磷脂类	PC-O	磷脂酰胆碱(醚键)	40	1	830.700225	829.692441	[M+H]+	C48H96NO7P	2.54750899	4.34508154	1.0499228	1.45185185	0.913306452	1.51576806	1.13796576	2.06451613	2.19246032	0.733300346	1.77339901	1.06707317	1.17183653	0.908288377	1.1863569	1.36580707	1.35951662	0.875571356	1.37512639	2.00791296	1.29	1.11	1.24	C00157	-	LMGP01020268	53481731	-	-	-	ko00564,ko00590,ko00591,ko00592,ko01100,ko04723,ko05231
LIPID-P-0538	PC(O-18:1_16:0)	磷脂酰胆碱_PC(O-18:1_16:0)	GP	甘油磷脂类	PC-O	磷脂酰胆碱(醚键)	34	1	746.606325	745.598541	[M+H]+	C42H84NO7P	3.09193631	3.81904261	4.10705095	2.73580247	0.635080645	4.23194303	1.24874119	4.06947891	2.79761905	2.85007422	1.34975369	3.48577236	4.39192516	2.75625307	5.00247158	1.56638013	1.14803625	1.82833926	1.69868554	1.80019782	2.8	1.97	2.35	C00157	HMDB0013426	LMGP01020152	53481719	-	-	-	ko00564,ko00590,ko00591,ko00592,ko01100,ko04723,ko05231
LIPID-P-0537	PC(O-16:0_16:1)	磷脂酰胆碱_PC(O-16:0_16:1)	GP	甘油磷脂类	PC-O	磷脂酰胆碱(醚键)	32	1	718.575066	717.567241	[M+H]+	C40H80NO7P	5.35182332	4.42924776	3.45856922	4.00987654	3.49798387	3.44862665	3.47432024	3.80148883	4.08730159	2.56308758	5.02463054	3.19105691	2.90497292	2.36390387	2.6495304	5.26265521	3.63544814	3.28085322	3.7917088	3.61028684	2.78	3.6	3.65	C00157	HMDB0013404	LMGP01020182	52923742	-	-	-	ko00564,ko00590,ko00591,ko00592,ko01100,ko04723,ko05231
LIPID-P-0535	PC(O-16:0_22:0)	磷脂酰胆碱_PC(O-16:0_22:0)	GP	甘油磷脂类	PC-O	磷脂酰胆碱(醚键)	38	0	804.684619	803.676791	[M+H]+	C46H94NO7P	0.896764253	1.23093109	0.613484303	0.777283951	0.665322581	0.691759919	0.637462236	1.0719603	0.862103175	0.394854033	0.438423645	0.577235772	0.578040374	0.439431094	0.731586752	0.829035339	0.579053374	0.353478923	0.551061678	0.847675569	0.76	0.619	0.506	C00157	HMDB0013408	LMGP01020060	24779329	-	-	-	ko00564,ko00590,ko00591,ko00592,ko01100,ko04723,ko05231
LIPID-P-0554	PC(O-16:0_20:4)	磷脂酰胆碱_PC(O-16:0_20:4)	GP	甘油磷脂类	PC-O	磷脂酰胆碱(醚键)	36	4	768.590725	767.582891	[M+H]+	C44H82NO7P	99.6404725	155.707522	130.725682	157.037037	138.104839	133.265514	106.747231	146.898263	125	153.389411	108.374384	119.918699	93.3530281	111.819519	86.8017795	152.817574	139.979859	120.87354	109.201213	88.0316518	121	109	110	C00157	-	LMGP01020054	53481735	-	-	-	ko00564,ko00590,ko00591,ko00592,ko01100,ko04723,ko05231
LIPID-P-0532	PC(O-16:0_16:0)	磷脂酰胆碱_PC(O-16:0_16:0)	GP	甘油磷脂类	PC-O	磷脂酰胆碱(醚键)	32	0	720.590719	719.582891	[M+H]+	C40H82NO7P	1.56137648	2.49342451	2.02779207	2.04444444	1.07862903	1.35300102	1.08761329	2.2630273	1.35912698	1.23701138	1.32019704	1.02642276	0.934515017	1.25551741	0.918437963	1.747851	1.8429003	0.971051295	1.38523761	1.2462908	1.86	1.32	1.25	C00157	-	LMGP01020029	145911	-	-	-	ko00564,ko00590,ko00591,ko00592,ko01100,ko04723,ko05231
LIPID-N-0424	PE(20:5_18:2)	磷脂酰乙醇胺_PE(20:5_18:2)	GP	甘油磷脂类	PE	磷脂酰乙醇胺	38	7	760.491732	761.499556	[M-H]-	C43H72NO8P	0.497175141	0.67648606	0.226453937	0.197530864	0.138104839	0.451678535	0.181268882	0.331513648	0.328373016	0.0406729342	0.480788177	0.228658537	0.51009355	0.146150074	0.180919427	0.204393505	0.240684794	0.166582021	0.193124368	0.714144411	0.331	0.25	0.253	C00350	HMDB0009456	LMGP02010974	52924675	-	52924675	-	ko00563,ko00564,ko01100,ko04136,ko04140,ko04723,ko05167
LIPID-N-0416	PE(18:1_22:5)	磷脂酰乙醇胺_PE(18:1_22:5)	GP	甘油磷脂类	PE	磷脂酰乙醇胺	40	6	790.538683	791.546506	[M-H]-	C45H78NO8P	26.9131998	43.6612309	12.3520329	5.86666667	4.15322581	15.0559512	7.48237664	20.1488834	19.5436508	6.13557645	10.9359606	11.4837398	11.4229444	7.04266797	10.2817598	4.93791786	4.87411883	4.46927374	8.44287159	18.0019782	13.2	13.1	15.8	C00350	HMDB0009684	LMGP02011142	52924843	-	52924843	-	ko00563,ko00564,ko01100,ko04136,ko04140,ko04723,ko05167
LIPID-N-0421	PE(20:4_22:2)	磷脂酰乙醇胺_PE(20:4_22:2)	GP	甘油磷脂类	PE	磷脂酰乙醇胺	42	6	818.569983	819.577806	[M-H]-	C47H82NO8P	38.9316898	63.5455024	17.6016469	19.1604938	10.0302419	37.7416073	18.9325277	43.6724566	37.8968254	8.08510638	36.1576355	33.6382114	29.8375185	17.6557136	28.2748393	20.4393505	19.5367573	11.579482	17.9979778	37.7843719	28.9	24.6	29	C00350	HMDB0009404	LMGP02010959	52924660	-	52924660	-	ko00563,ko00564,ko01100,ko04136,ko04140,ko04723,ko05167
LIPID-N-0414	PE(17:0_22:6)	磷脂酰乙醇胺_PE(17:0_22:6)	GP	甘油磷脂类	PE	磷脂酰乙醇胺	39	6	776.52045	777.530856	[M-H]-	C44H76NO8P	3.02003082	5.03945292	1.56459084	1.36296296	0.677419355	2.98067141	1.97381672	2.53101737	2.77777778	1.18753093	3.77339901	1.80894309	1.70359429	2.0107896	1.1962432	1.23209169	1.25881168	0.802437786	1.64812942	2.4925816	1.86	1.87	1.83	C00350	-	LMGP02011210	52924909	-	-	-	ko00563,ko00564,ko01100,ko04136,ko04140,ko04723,ko05167
LIPID-N-0427	PE(19:2_22:5)	磷脂酰乙醇胺_PE(19:2_22:5)	GP	甘油磷脂类	PE	磷脂酰乙醇胺	41	7	802.55017	803.546506	[M-H]-	C46H78NO8P	6.69748331	17.6749079	8.24498199	6.4691358	2.77217742	7.65005086	4.42094663	5.28039702	4.26587302	3.19643741	4.16748768	4.26829268	2.47168882	2.74644434	3.22293623	3.85864374	5.72004028	3.51447435	5.24772497	3.4322453	4.99	4.08	4.97	C00350	-	-	-	-	-	-	ko00563,ko00564,ko01100,ko04136,ko04140,ko04723,ko05167
LIPID-N-0371	PE(17:0_20:3)	磷脂酰乙醇胺_PE(17:0_20:3)	GP	甘油磷脂类	PE	磷脂酰乙醇胺	37	3	754.54095	755.546506	[M-H]-	C42H78NO8P	5.17719569	12.8353498	5.17756047	4.27654321	1.82459677	7.85350966	5.56898288	8.77419355	8.57142857	3.04799604	9.83251232	4.57317073	2.97390448	2.77587052	4.01384083	3.28557784	4.43101712	2.39715592	5.76339737	8.07121662	5.21	4.36	5.75	C00350	-	LMGP02010554	52924255	-	-	-	ko00563,ko00564,ko01100,ko04136,ko04140,ko04723,ko05167
LIPID-N-0426	PE(22:6_18:1)	磷脂酰乙醇胺_PE(22:6_18:1)	GP	甘油磷脂类	PE	磷脂酰乙醇胺	40	7	788.523033	789.530856	[M-H]-	C45H76NO8P	3.9856189	6.42819569	1.19402985	1.11604938	0.682459677	2.40081384	1.0775428	2.88833747	3.33333333	0.505690252	2.19704433	2.05284553	3.44657804	1.13781265	2.16510133	0.58548233	1.10775428	1.1579482	0.88776542	3.48170129	2.41	2.04	2.11	C00350	HMDB0009685	LMGP02011143	53479975	-	53479975	-	ko00563,ko00564,ko01100,ko04136,ko04140,ko04723,ko05167
LIPID-N-0372	PE(20:3_18:0)	磷脂酰乙醇胺_PE(20:3_18:0)	GP	甘油磷脂类	PE	磷脂酰乙醇胺	38	3	768.554333	769.562156	[M-H]-	C43H80NO8P	17.6682075	29.3529721	8.34791559	7.20987654	2.90322581	13.1230926	6.08257805	17.1712159	12.202381	4.03760515	10.0492611	7.94715447	9.03003447	5.8656204	7.5432526	7.81279847	6.24370594	4.78415439	7.10819009	15.3313551	9.88	9.36	9.73	C00350	HMDB0009121	LMGP02010913	52924386	-	52924386	-	ko00563,ko00564,ko01100,ko04136,ko04140,ko04723,ko05167
LIPID-N-0373	PE(20:1_18:2)	磷脂酰乙醇胺_PE(20:1_18:2)	GP	甘油磷脂类	PE	磷脂酰乙醇胺	38	3	768.554333	769.562156	[M-H]-	C43H80NO8P	4.83821263	8.21672804	3.93206382	2.4691358	1.23991935	2.21770092	1.82275932	6.90818859	3.1547619	0.92825334	1.12315271	1.34146341	3.00344658	1.46150074	1.71033119	1.68099331	1.8429003	0.728288471	0.773508595	2.96735905	2.58	2.33	2.51	C00350	HMDB0009258	LMGP02010854	52924555	-	52924555	-	ko00563,ko00564,ko01100,ko04136,ko04140,ko04723,ko05167
LIPID-N-0375	PE(18:2_22:1)	磷脂酰乙醇胺_PE(18:2_22:1)	GP	甘油磷脂类	PE	磷脂酰乙醇胺	40	3	796.585633	797.593456	[M-H]-	C45H84NO8P	0.863893169	0.963703314	0.0931549151	0.274567901	0.164314516	0.967446592	0.767371601	1.83622829	1.34920635	0.456209797	0.960591133	1.2296748	0.994583949	1.44188328	1.24567474	0.811843362	1.06747231	0.146267141	0.517694641	0.805143422	0.968	0.873	0.849	C00350	-	LMGP02010676	53479639	-	53479639	-	ko00563,ko00564,ko01100,ko04136,ko04140,ko04723,ko05167
LIPID-N-0413	PE(22:6_16:0)	磷脂酰乙醇胺_PE(22:6_16:0)	GP	甘油磷脂类	PE	磷脂酰乙醇胺	38	6	762.507383	763.515206	[M-H]-	C43H74NO8P	1.99280945	2.72488164	0.738033968	0.427654321	0.19858871	0.921668362	0.733131923	2.0942928	1.43849206	0.125680356	2.44334975	0.477642276	1.22107336	0.353114272	0.725654968	0.192932187	0.153071501	0.11579482	0.530839232	1.91889219	1.14	0.801	0.754	C00350	HMDB0009682	LMGP02011161	52924862	-	52924862	-	ko00563,ko00564,ko01100,ko04136,ko04140,ko04723,ko05167
LIPID-N-0369	PE(16:0_20:3)	磷脂酰乙醇胺_PE(16:0_20:3)	GP	甘油磷脂类	PE	磷脂酰乙醇胺	36	3	740.523033	741.530856	[M-H]-	C41H76NO8P	3.80071905	5.28143083	1.43077715	1.03703704	0.415322581	2.06510682	1.20845921	3.84119107	2.68849206	0.221672439	2.20689655	0.767276423	1.03397341	0.440411967	1.0578349	0.936962751	0.976837865	0.906043677	1.26390293	2.512364	1.55	1.5	1.27	C00350	HMDB0008935	LMGP02011222	53479587	-	53479587	-	ko00563,ko00564,ko01100,ko04136,ko04140,ko04723,ko05167
LIPID-N-0412	PE(20:5_18:1)	磷脂酰乙醇胺_PE(20:5_18:1)	GP	甘油磷脂类	PE	磷脂酰乙醇胺	38	6	762.507383	763.515206	[M-H]-	C43H74NO8P	3.95480226	6.99631773	1.1013896	0.986666667	0.523185484	2.4923703	1.36958711	2.93796526	2.31150794	0.301830777	2.14778325	1.45325203	4.34268833	1.26532614	1.39396935	0.580706781	0.690835851	0.995429152	1.40546006	3.48170129	1.93	1.87	1.86	C00350	HMDB0009454	LMGP02011172	53479832	-	53479832	-	ko00563,ko00564,ko01100,ko04136,ko04140,ko04723,ko05167
LIPID-N-0404	PE(18:0_24:5)	磷脂酰乙醇胺_PE(18:0_24:5)	GP	甘油磷脂类	PE	磷脂酰乙醇胺	42	5	820.585633	821.593456	[M-H]-	C47H84NO8P	0.208525937	0.214623882	0.0882141019	0.0343703704	0.0490927419	0.169888098	0.117824773	0.14292804	0.154761905	0.0282038595	0.122167488	0.161585366	0.147710487	0.137322217	0.0506178942	0.0623686724	0.0717019134	0.0766886745	0.21536906	0.336300692	0.145	0.166	0.134	C00350	HMDB0009593	LMGP02011122	52924823	-	52924823	-	ko00563,ko00564,ko01100,ko04136,ko04140,ko04723,ko05167
LIPID-N-0403	PE(18:0_22:5)	磷脂酰乙醇胺_PE(18:0_22:5)	GP	甘油磷脂类	PE	磷脂酰乙醇胺	40	5	792.554333	793.562156	[M-H]-	C45H80NO8P	182.845403	298.79011	83.5820896	82.8641975	30.2419355	134.282808	52.0644512	154.83871	117.063492	29.9851559	88.3743842	63.5162602	84.1949778	67.5821481	58.230351	61.2225406	63.9476334	40.7313357	57.7350859	153.313551	101	86.7	91.1	C00350	HMDB0009586	-	53479897	-	53479897	-	ko00563,ko00564,ko01100,ko04136,ko04140,ko04723,ko05167
LIPID-N-0402	PE(17:0_22:5)	磷脂酰乙醇胺_PE(17:0_22:5)	GP	甘油磷脂类	PE	磷脂酰乙醇胺	39	5	778.5451	779.546506	[M-H]-	C44H78NO8P	8.62865948	22.8300894	9.20226454	10.6666667	5.25201613	14.1403866	8.26787513	15.0868486	13.1944444	7.9564572	12.6108374	12.296748	5.94780896	8.86709171	6.752348	7.0487106	7.62336354	2.30573895	8.3619818	9.78239367	10.9	11.8	7.29	C00350	-	-	-	-	-	-	ko00563,ko00564,ko01100,ko04136,ko04140,ko04723,ko05167
LIPID-N-0401	PE(16:0_22:5)	磷脂酰乙醇胺_PE(16:0_22:5)	GP	甘油磷脂类	PE	磷脂酰乙醇胺	38	5	764.523033	765.530856	[M-H]-	C43H76NO8P	17.0518747	21.2519726	5.51724138	3.25925926	0.858870968	10.2746694	4.21953676	23.2258065	10.218254	1.22711529	10.2463054	5.98577236	6.97193501	2.33447769	5.57587741	2.14899713	2.33635448	2.25495175	2.8008089	13.8476756	6.9	7.38	6.64	C00350	HMDB0009005	LMGP02011201	52924902	-	52924902	-	ko00563,ko00564,ko01100,ko04136,ko04140,ko04723,ko05167
LIPID-N-0400	PE(18:0_20:5)	磷脂酰乙醇胺_PE(18:0_20:5)	GP	甘油磷脂类	PE	磷脂酰乙醇胺	38	5	764.523033	765.530856	[M-H]-	C43H76NO8P	75.0898819	177.801157	27.8950077	20.9382716	7.56048387	67.7517803	24.672709	52.5062035	51.4880952	5.93765463	58.817734	22.4593496	45.8887248	18.3423247	29.7577855	16.7144222	25.2769386	14.0172676	23.6602629	64.9851632	36	41.4	38.7	C00350	HMDB0009453	LMGP02010973	52924674	-	52924902	-	ko00563,ko00564,ko01100,ko04136,ko04140,ko04723,ko05167
LIPID-N-0399	PE(18:1_20:4)	磷脂酰乙醇胺_PE(18:1_20:4)	GP	甘油磷脂类	PE	磷脂酰乙醇胺	38	5	764.523033	765.530856	[M-H]-	C43H76NO8P	0.999486389	2.55654918	0.527020072	0.533333333	0.162298387	0.448626653	0.326283988	1.38957816	0.660714286	0.0989609104	0.196059113	0.575203252	0.688330871	0.288376655	0.500247158	0.274116523	0.298086606	0.197054342	0.261880688	0.473788328	0.406	0.354	0.533	C00350	HMDB0009036	LMGP02011196	53479635	-	53479635	-	ko00563,ko00564,ko01100,ko04136,ko04140,ko04723,ko05167
LIPID-N-0398	PE(17:0_20:5)	磷脂酰乙醇胺_PE(17:0_20:5)	GP	甘油磷脂类	PE	磷脂酰乙醇胺	37	5	750.50739	751.515206	[M-H]-	C42H74NO8P	4.19106317	8.7743293	2.60422028	1.51111111	0.538306452	5.12716175	2.6183283	5.26054591	4.25595238	0.988619495	8.49261084	3.50609756	3.1708518	1.67729279	2.58032625	1.39446036	1.80261833	1.60487557	3.73104146	4.62908012	2.41	3.11	3.6	C00350	-	LMGP02010555	52924256	-	-	-	ko00563,ko00564,ko01100,ko04136,ko04140,ko04723,ko05167
LIPID-N-0397	PE(16:0_20:5)	磷脂酰乙醇胺_PE(16:0_20:5)	GP	甘油磷脂类	PE	磷脂酰乙醇胺	36	5	736.491732	737.499556	[M-H]-	C41H72NO8P	5.00256805	5.82851131	2.01749871	1.08641975	0.257056452	3.00101729	1.20845921	6.07444169	3.87896825	0.513607125	4.82758621	1.52439024	5.88872477	1.20647376	1.71033119	0.53199618	0.694864048	1.02590147	1.59757331	6.34025717	2.61	2.4	2.19	C00350	HMDB0008939	LMGP02011221	52924919	-	52924919	-	ko00563,ko00564,ko01100,ko04136,ko04140,ko04723,ko05167
LIPID-N-0415	PE(22:6_18:0)	磷脂酰乙醇胺_PE(22:6_18:0)	GP	甘油磷脂类	PE	磷脂酰乙醇胺	40	6	790.538683	791.546506	[M-H]-	C45H78NO8P	55.1617874	98.7901105	25.9392692	20.0493827	7.15725806	42.0142421	19.939577	38.1141439	55.0595238	8.98565067	43.0541872	17.4796748	48.9414082	19.8136341	25.0123579	12.6074499	12.286002	10.7668867	18.09909	55.9841741	33.7	31.5	30.6	C00350	HMDB0009012	LMGP02010094	9546798	-	52924843	-	ko00563,ko00564,ko01100,ko04136,ko04140,ko04723,ko05167
LIPID-N-0393	PE(20:4_20:0)	磷脂酰乙醇胺_PE(20:4_20:0)	GP	甘油磷脂类	PE	磷脂酰乙醇胺	40	4	794.569983	795.577806	[M-H]-	C45H82NO8P	5.51617874	5.80746975	1.5748842	1.81728395	0.60483871	1.60732452	1.39979859	4.01985112	2.26190476	0.396833251	1.17241379	1.13821138	2.28458887	1.22609122	1.40385566	0.964660936	0.743202417	0.600304723	0.659251769	2.07715134	1.94	1.77	1.93	C00350	HMDB0009394	LMGP02010951	52924652	-	52924652	-	ko00563,ko00564,ko01100,ko04136,ko04140,ko04723,ko05167
LIPID-N-0391	PE(19:0_20:4)	磷脂酰乙醇胺_PE(19:0_20:4)	GP	甘油磷脂类	PE	磷脂酰乙醇胺	39	4	780.55957	781.562156	[M-H]-	C44H80NO8P	13.0457114	21.8832194	6.27895008	7.22962963	2.48991935	5.72736521	4.47129909	11.8114144	9.76190476	2.30578921	7.72413793	6.9004065	6.6272772	4.42373713	4.72565497	4.7277937	5.14602216	3.29101067	4.6107179	7.64589515	7.23	6.76	7.12	C00350	-	LMGP02010785	52924486	-	-	-	ko00563,ko00564,ko01100,ko04136,ko04140,ko04723,ko05167
LIPID-N-0390	PE(18:3_20:1)	磷脂酰乙醇胺_PE(18:3_20:1)	GP	甘油磷脂类	PE	磷脂酰乙醇胺	38	4	766.538683	767.546506	[M-H]-	C43H78NO8P	0.816640986	1.30457654	0.781266083	0.332839506	0.0876008065	0.285859613	0.132930514	0.661042184	0.5	0.207817912	0.384236453	0.339430894	0.585918267	0.381559588	0.23826001	0.0983763133	0.438066465	0.1107161	0.238624874	0.122650841	0.194	0.286	0.289	C00350	HMDB0009131	LMGP02010699	52924400	-	52924400	-	ko00563,ko00564,ko01100,ko04136,ko04140,ko04723,ko05167
LIPID-N-0389	PE(16:0_22:4)	磷脂酰乙醇胺_PE(16:0_22:4)	GP	甘油磷脂类	PE	磷脂酰乙醇胺	38	4	766.538683	767.546506	[M-H]-	C43H78NO8P	1.39702106	2.36717517	0.764796706	0.4	0.17641129	1.2716175	0.705941591	3.20595533	1.57738095	0.190004948	1.07389163	0.708333333	1.11275234	0.44825895	0.696984676	0.282712512	0.108761329	0.230573895	0.506572295	1.63204748	0.858	0.753	0.72	C00350	HMDB0008943	LMGP02010116	9546817	-	9546817	-	ko00563,ko00564,ko01100,ko04136,ko04140,ko04723,ko05167
LIPID-N-0388	PE(18:1_20:3)	磷脂酰乙醇胺_PE(18:1_20:3)	GP	甘油磷脂类	PE	磷脂酰乙醇胺	38	4	766.538683	767.546506	[M-H]-	C43H78NO8P	11.1967129	18.2009469	6.16572311	4.78024691	1.53225806	6.75483215	2.82980866	9.68734491	6.2797619	1.27659574	4.20689655	3.51626016	4.60856721	1.59882295	3.9742956	3.62941738	4.34038268	2.38699848	4.41860465	7.77448071	6.3	4.89	4.31	C00350	HMDB0009034	LMGP02010115	53479633	-	53479633	-	ko00563,ko00564,ko01100,ko04136,ko04140,ko04723,ko05167
LIPID-N-0387	PE(20:4_18:0)	磷脂酰乙醇胺_PE(20:4_18:0)	GP	甘油磷脂类	PE	磷脂酰乙醇胺	38	4	766.538683	767.546506	[M-H]-	C43H78NO8P	94.8125321	188.321936	36.0267627	37.2345679	18.75	45.6765005	30.0100705	82.8784119	75.8928571	11.9742702	38.6206897	29.2682927	52.0925652	19.3231976	35.0963915	23.8777459	22.3564955	19.400711	26.3902932	67.2601385	43.6	40.5	43.2	C00350	HMDB0009387	LMGP02010943	52924644	-	52924644	-	ko00563,ko00564,ko01100,ko04136,ko04140,ko04723,ko05167
LIPID-N-0386	PE(17:0_20:4)	磷脂酰乙醇胺_PE(17:0_20:4)	GP	甘油磷脂类	PE	磷脂酰乙醇胺	37	4	752.52448	753.530856	[M-H]-	C42H76NO8P	18.079096	29.6685955	9.09933093	9.87654321	3.60887097	12.9196338	11.5810675	23.9205955	23.015873	6.75903018	16.6502463	13.0081301	7.30674545	5.77734183	8.09688581	8.11843362	8.33836858	5.82021331	11.9312437	15.3313551	11.3	11.8	10.4	C00350	-	LMGP02010003	5283493	-	-	-	ko00563,ko00564,ko01100,ko04136,ko04140,ko04723,ko05167
LIPID-N-0384	PE(18:3_18:1)	磷脂酰乙醇胺_PE(18:3_18:1)	GP	甘油磷脂类	PE	磷脂酰乙醇胺	36	4	738.507383	739.515206	[M-H]-	C41H74NO8P	22.5988701	26.4071541	7.49356665	7.57530864	3.5483871	7.89420142	3.03121853	22.630273	11.2103175	3.07768431	6.46305419	8.21138211	35.8444116	9.80872977	11.1715274	3.73447947	5.64954683	3.76841036	5.13650152	17.8041543	10.6	10.9	10.6	C00350	HMDB0009124	LMGP02010691	53479673	-	53479673	-	ko00563,ko00564,ko01100,ko04136,ko04140,ko04723,ko05167
LIPID-N-0383	PE(16:0_20:4)	磷脂酰乙醇胺_PE(16:0_20:4)	GP	甘油磷脂类	PE	磷脂酰乙醇胺	36	4	738.507383	739.515206	[M-H]-	C41H74NO8P	56.394453	67.8590216	18.4251158	10.3703704	3.52822581	25.1271617	10.0704935	73.6476427	32.2420635	4.43344879	26.6009852	11.7886179	23.042836	6.55223149	17.0044488	8.42406877	6.79758308	6.63280853	11.627907	33.8278932	19.5	18.5	20.4	C00350	HMDB0008937	LMGP02010096	9546800	-	9546800	-	ko00563,ko00564,ko01100,ko04136,ko04140,ko04723,ko05167
LIPID-N-0382	PE(18:2_18:2)	磷脂酰乙醇胺_PE(18:2_18:2)	GP	甘油磷脂类	PE	磷脂酰乙醇胺	36	4	738.507383	739.515206	[M-H]-	C41H74NO8P	33.3846944	66.5965281	19.0427174	28.2469136	14.7177419	22.380468	13.1923464	52.2084367	23.6111111	9.89609104	14.8768473	12.804878	35.0566224	10.0049044	17.7953534	20.6303725	21.7522659	21.1274759	13.9534884	43.5212661	21.6	18.3	22.4	C00350	HMDB0005350	LMGP02010111	9546812	20707-71-5	9546812	-	ko00563,ko00564,ko01100,ko04136,ko04140,ko04723,ko05167
LIPID-N-0381	PE(18:3_16:1)	磷脂酰乙醇胺_PE(18:3_16:1)	GP	甘油磷脂类	PE	磷脂酰乙醇胺	34	4	710.476082	711.483906	[M-H]-	C39H70NO8P	2.6296867	2.96685955	0.992279979	1.48148148	0.788306452	1.20040692	0.466263847	1.21091811	1.29960317	0.902523503	1.00492611	0.894308943	4.58887248	2.09906817	1.24567474	1.07927412	1.78247734	1.37125444	1.19312437	1.59248269	1.41	1.47	1.3	C00350	HMDB0009122	LMGP02010686	52924387	-	123061932	-	ko00563,ko00564,ko01100,ko04136,ko04140,ko04723,ko05167
LIPID-N-0377	PE(18:1_22:2)	磷脂酰乙醇胺_PE(18:1_22:2)	GP	甘油磷脂类	PE	磷脂酰乙醇胺	40	3	796.585633	797.593456	[M-H]-	C45H84NO8P	0.624550591	0.250394529	0.214101904	0.147160494	0.103830645	0.339776195	0.0919436052	0.406947891	0.375992063	0.156358238	0.161576355	0.474593496	0.616445101	0.328592447	0.437963421	0.183381089	0.0709969789	0.0901980701	0.160768453	0.319485658	0.276	0.231	0.299	C00350	HMDB0009074	LMGP02010651	52924352	-	53479639	-	ko00563,ko00564,ko01100,ko04136,ko04140,ko04723,ko05167
LIPID-N-0392	PE(18:0_22:4)	磷脂酰乙醇胺_PE(18:0_22:4)	GP	甘油磷脂类	PE	磷脂酰乙醇胺	40	4	794.569983	795.577806	[M-H]-	C45H82NO8P	13.1484335	24.1977906	6.88625836	8.60246914	3.90120968	15.0559512	6.82779456	16.4764268	14.5833333	3.63186541	9.29064039	7.80487805	7.97636632	8.56302109	6.99950568	6.80038204	4.82376636	5.23108177	6.41051567	15.529179	11.5	10.2	10.2	C00350	HMDB0009009	LMGP02011200	52924901	-	52924901	-	ko00563,ko00564,ko01100,ko04136,ko04140,ko04723,ko05167
LIPID-N-0425	PE(17:1_22:6)	磷脂酰乙醇胺_PE(17:1_22:6)	GP	甘油磷脂类	PE	磷脂酰乙醇胺	39	7	774.50598	775.515206	[M-H]-	C44H74NO8P	1.03749358	0.589163598	0.938754503	0.955061728	0.572580645	1.07833164	0.610271903	0.431761787	0.682539683	0.461157843	1.25123153	0.363821138	1.06351551	0.445316332	0.591201186	0.376313276	0.373615307	0.483494159	0.878665319	0.980217606	0.982	0.64	0.994	C00350	-	LMGP02010590	52924291	-	-	-	ko00563,ko00564,ko01100,ko04136,ko04140,ko04723,ko05167
LIPID-N-0370	PE(18:2_19:1)	磷脂酰乙醇胺_PE(18:2_19:1)	GP	甘油磷脂类	PE	磷脂酰乙醇胺	37	3	754.54095	755.546506	[M-H]-	C42H78NO8P	42.5269646	78.5902157	63.4071024	72.691358	65.625	76.5005086	65.8610272	103.225806	74.8015873	64.3245918	61.2807882	58.1300813	38.4047267	42.7660618	56.6485418	99.3314231	106.747231	53.5297105	95.5510617	66.0731949	61.1	66.7	64	C00350	-	LMGP02010668	52924369	-	-	-	ko00563,ko00564,ko01100,ko04136,ko04140,ko04723,ko05167
LIPID-N-1075	PE(16:2_18:2)	磷脂酰乙醇胺_PE(16:2_18:2)	GP	甘油磷脂类	PE	磷脂酰乙醇胺	34	4	710.4760852	711.4839052	[M-H]-	C39H70NO8P	12.4293785	16.3072067	4.61142563	5.78765432	4.78830645	7.27365209	4.38066465	9.24069479	6.69642857	5.1954478	5.85221675	7.5101626	8.70507139	8.25895047	7.18734553	4.37440306	2.98086606	4.5099035	3.13447927	6.23145401	6.21	7.25	7.85	C00350	-	-	-	-	-	-	ko00563,ko00564,ko01100,ko04136,ko04140,ko04723,ko05167
LIPID-N-0367	PE(17:1_18:2)	磷脂酰乙醇胺_PE(17:1_18:2)	GP	甘油磷脂类	PE	磷脂酰乙醇胺	35	3	726.51062	727.515206	[M-H]-	C40H74NO8P	33.3846944	48.9216202	49.4081318	53.037037	40.3225806	38.4537131	32.1248741	34.2431762	36.9047619	43.047996	26.2068966	19.4105691	15.4603644	22.5600785	26.0009886	46.0362942	49.8489426	35.1447435	45.9049545	40.0593472	35.6	32.5	27.8	C00350	-	LMGP02010573	52924274	-	-	-	ko00563,ko00564,ko01100,ko04136,ko04140,ko04723,ko05167
LIPID-N-0366	PE(16:1_18:2)	磷脂酰乙醇胺_PE(16:1_18:2)	GP	甘油磷脂类	PE	磷脂酰乙醇胺	34	3	712.491732	713.499556	[M-H]-	C39H72NO8P	5.68053416	8.31141504	6.14513639	8.63209877	6.86491935	2.58392675	2.66868077	8.00992556	4.05753968	3.2063335	2.81773399	4.45121951	12.5061546	7.17999019	7.23677706	3.42884432	4.9244713	4.32706958	2.77047523	8.02176063	5.39	6.27	6.17	C00350	HMDB0008961	LMGP02011219	52924917	-	52924917	-	ko00563,ko00564,ko01100,ko04136,ko04140,ko04723,ko05167
LIPID-N-0365	PE(18:3_16:0)	磷脂酰乙醇胺_PE(18:3_16:0)	GP	甘油磷脂类	PE	磷脂酰乙醇胺	34	3	712.491732	713.499556	[M-H]-	C39H72NO8P	19.2090395	13.1509732	6.69068451	5.83703704	2.86290323	4.79145473	3.63544814	19.1563275	8.1547619	4.7501237	8.71921182	8.44512195	37.3215165	10.88769	9.88630746	3.56255969	5.35750252	4.75368207	6.49140546	16.6172107	8.28	11.3	11.6	C00350	HMDB0009154	LMGP02010047	9546752	-	14714008	-	ko00563,ko00564,ko01100,ko04136,ko04140,ko04723,ko05167
LIPID-N-0363	PE(18:1_24:1)	磷脂酰乙醇胺_PE(18:1_24:1)	GP	甘油磷脂类	PE	磷脂酰乙醇胺	42	2	826.632583	827.640406	[M-H]-	C47H90NO8P	1.201849	0.768016833	0.625836336	0.347654321	0.428427419	0.445574771	0.580060423	0.416873449	0.719246032	0.452251361	0.606896552	0.645325203	0.443131462	0.589504659	0.379634207	0.791786055	0.437059416	0.370746572	0.746208291	1.42433234	0.678	0.568	0.686	C00350	HMDB0009527	-	53479865	-	53479865	-	ko00563,ko00564,ko01100,ko04136,ko04140,ko04723,ko05167
LIPID-N-0362	PE(18:1_22:1)	磷脂酰乙醇胺_PE(18:1_22:1)	GP	甘油磷脂类	PE	磷脂酰乙醇胺	40	2	798.601283	799.609106	[M-H]-	C45H86NO8P	0.235233693	0.360862704	0.0938754503	0.157037037	0.112903226	0.350966429	0.128902316	0.491315136	0.39781746	0.0866897575	0.226600985	0.328252033	0.211718365	0.363903874	0.303509639	0.106972302	0.0509566969	0.0719146775	0.0705763397	0.292779426	0.28	0.242	0.153	C00350	-	LMGP02010650	52924725	-	52924725	-	ko00563,ko00564,ko01100,ko04136,ko04140,ko04723,ko05167
LIPID-N-0358	PE(20:1_18:1)	磷脂酰乙醇胺_PE(20:1_18:1)	GP	甘油磷脂类	PE	磷脂酰乙醇胺	38	2	770.569983	771.577806	[M-H]-	C43H82NO8P	3.57473035	3.78748027	2.48069995	1.6691358	1.03830645	1.82095626	1.30916415	3.07692308	2.22222222	0.56308758	0.837438424	1.02642276	1.44756278	0.772927906	1.1962432	0.871060172	0.717019134	0.568816658	1.14256825	2.62116716	1.64	1.4	1.36	C00350	HMDB0009256	LMGP02010853	53479718	-	53479718	-	ko00563,ko00564,ko01100,ko04136,ko04140,ko04723,ko05167
LIPID-N-0356	PE(20:2_18:0)	磷脂酰乙醇胺_PE(20:2_18:0)	GP	甘油磷脂类	PE	磷脂酰乙醇胺	38	2	770.569983	771.577806	[M-H]-	C43H82NO8P	4.13970211	5.46028406	1.79104478	2.17283951	0.871975806	2.60427263	1.62134945	3.96029777	2.12301587	0.443344879	2.18719212	0.980691057	1.08321024	0.702305051	1.15669797	1.82425979	2.21550856	0.799390554	1.52679474	3.79821958	1.86	1.78	1.91	C00350	HMDB0009288	LMGP02010122	52924583	-	52924583	-	ko00563,ko00564,ko01100,ko04136,ko04140,ko04723,ko05167
LIPID-N-0355	PE(19:0_18:2)	磷脂酰乙醇胺_PE(19:0_18:2	GP	甘油磷脂类	PE	磷脂酰乙醇胺	37	2	756.55396	757.562156	[M-H]-	C42H80NO8P	21.4689266	45.4497633	16.8811117	20.8395062	13.2056452	24.923703	20.6445116	44.8635236	31.4484127	15.437902	30.2463054	22.3577236	17.3313639	15.2035311	18.2896688	25.9789876	31.1178248	13.5093956	22.7502528	27.992087	22.8	21.2	19.6	C00350	-	LMGP02010776	52924477	-	-	-	ko00563,ko00564,ko01100,ko04136,ko04140,ko04723,ko05167
LIPID-N-0354	PE(20:2_16:0)	磷脂酰乙醇胺_PE(20:2_16:0)	GP	甘油磷脂类	PE	磷脂酰乙醇胺	36	2	742.538683	743.546506	[M-H]-	C41H78NO8P	1.34565999	1.472909	0.401441071	0.458271605	0.248991935	0.670396745	0.515609265	1.04218362	0.563492063	0.190004948	0.685714286	0.244918699	0.229443624	0.172633644	0.281759763	0.443170965	0.410876133	0.203148807	0.484327604	1.27596439	0.522	0.531	0.481	C00350	HMDB0009286	LMGP02010877	52924578	-	52924578	-	ko00563,ko00564,ko01100,ko04136,ko04140,ko04723,ko05167
LIPID-N-0353	PE(18:0_18:2)	磷脂酰乙醇胺_PE(18:0_18:2)	GP	甘油磷脂类	PE	磷脂酰乙醇胺	36	2	742.538683	743.546506	[M-H]-	C41H78NO8P	770.416025	1315.09732	475.553268	533.333333	289.314516	604.272635	354.48137	865.508685	595.238095	220.68283	471.921182	337.398374	494.337765	239.333006	422.145329	459.407832	474.320242	318.943626	367.037412	671.612265	465	449	479	C00350	HMDB0008994	LMGP02010044	9546749	-	9546749	-	ko00563,ko00564,ko01100,ko04136,ko04140,ko04723,ko05167
LIPID-N-0352	PE(18:1_18:1)	磷脂酰乙醇胺_PE(18:1_18:1)	GP	甘油磷脂类	PE	磷脂酰乙醇胺	36	2	742.538683	743.546506	[M-H]-	C41H78NO8P	45.4031844	55.3392951	30.983016	18.4691358	13.608871	26.5513733	13.9979859	50.0248139	38.7896825	11.8753093	13.2019704	25	50.713934	23.5409514	28.5714286	13.6580707	12.4874119	12.595226	20.4246714	43.9169139	24.3	23.8	24.1	C00350	HMDB0009025	LMGP02010039	53479624	-	53479624	-	ko00563,ko00564,ko01100,ko04136,ko04140,ko04723,ko05167
LIPID-N-0351	PE(17:1_18:1)	磷脂酰乙醇胺_PE(17:1_18:1)	GP	甘油磷脂类	PE	磷脂酰乙醇胺	35	2	728.52051	729.530856	[M-H]-	C40H76NO8P	19.4144838	44.7133088	29.4390118	31.308642	17.7419355	20.854527	17.4219537	24.6153846	20.2380952	25.9277585	16.1576355	13.2113821	13.2939439	10.3972536	17.6964904	28.6532951	30.1107754	21.3306247	26.7947422	20.8704253	19.5	17.8	21.8	C00350	-	LMGP02010572	52924273	-	-	-	ko00563,ko00564,ko01100,ko04136,ko04140,ko04723,ko05167
LIPID-N-0350	PE(18:2_16:0)	磷脂酰乙醇胺_PE(18:2_16:0)	GP	甘油磷脂类	PE	磷脂酰乙醇胺	34	2	714.507383	715.515206	[M-H]-	C39H74NO8P	165.38264	179.905313	95.4194545	95.8024691	52.6209677	94.0996948	77.5427996	245.16129	109.126984	69.1736764	98.5221675	88.1097561	170.359429	82.1971555	90.4597133	77.2683859	71.0976838	79.7359066	73.6097068	132.542038	116	117	128	C00350	HMDB0009088	LMGP02011194	52924895	-	52924895	-	ko00563,ko00564,ko01100,ko04136,ko04140,ko04723,ko05167
LIPID-N-0349	PE(18:1_16:1)	磷脂酰乙醇胺_PE(18:1_16:1)	GP	甘油磷脂类	PE	磷脂酰乙醇胺	34	2	714.507383	715.515206	[M-H]-	C39H74NO8P	5.38263996	4.99736981	5.35254761	3.30864198	3.0141129	2.05493388	1.77240685	6.15384615	5.4265873	2.8698664	1.10344828	6.8495935	13.5893648	8.81804806	7.09836876	1.1938873	1.75226586	3.16912138	1.47623862	5.66765579	3.63	4.94	4.28	C00350	HMDB0009023	LMGP02011198	53479622	-	53479622	-	ko00563,ko00564,ko01100,ko04136,ko04140,ko04723,ko05167
LIPID-N-0348	PE(16:1_17:1)	磷脂酰乙醇胺_PE(16:1_17:1)	GP	甘油磷脂类	PE	磷脂酰乙醇胺	33	2	700.49469	701.499556	[M-H]-	C38H72NO8P	0.356445814	0.180957391	0.563046835	0.339753086	0.954637097	0.327568667	0.597180262	0.382133995	0.422619048	1.75160811	0.141871921	0.448170732	0.690300345	0.68857283	0.425111221	0.603629417	0.599194361	0.410360589	0.628918099	0.49851632	0.453	0.522	0.775	C00350	-	LMGP02010522	52924225	-	-	-	ko00563,ko00564,ko01100,ko04136,ko04140,ko04723,ko05167
LIPID-N-0346	PE(18:2_14:0)	磷脂酰乙醇胺_PE(18:2_14:0)	GP	甘油磷脂类	PE	磷脂酰乙醇胺	32	2	686.476082	687.483906	[M-H]-	C37H70NO8P	0.409861325	0.659652814	0.384971693	0.556049383	0.141129032	0.337741607	0.228600201	0.792059553	0.409722222	0.102919347	0.227586207	0.24796748	0.403741999	0.225600785	0.326248146	0.301814709	0.331319235	0.334179787	0.37512639	0.53016815	0.429	0.397	0.378	C00350	HMDB0008829	LMGP02010655	52924943	-	52924943	-	ko00563,ko00564,ko01100,ko04136,ko04140,ko04723,ko05167
LIPID-N-0345	PE(24:0_18:1)	磷脂酰乙醇胺_PE(24:0_18:1)	GP	甘油磷脂类	PE	磷脂酰乙醇胺	42	1	828.648233	829.656056	[M-H]-	C47H92NO8P	1.49974319	1.04786954	0.55378281	0.389135802	0.574596774	0.599186165	0.63141994	0.619354839	1.03174603	0.597723899	0.754679803	0.769308943	0.642048252	0.767042668	0.445872467	0.955109838	0.663645519	0.567800914	1.3346815	1.53313551	0.91	0.785	0.784	C00350	HMDB0009719	LMGP02010294	9546993	-	9546993	-	ko00563,ko00564,ko01100,ko04136,ko04140,ko04723,ko05167
LIPID-N-0344	PE(22:1_18:0)	磷脂酰乙醇胺_PE(22:1_18:0)	GP	甘油磷脂类	PE	磷脂酰乙醇胺	40	1	800.616933	801.624756	[M-H]-	C45H88NO8P	0.167437083	0.129405576	0.0429233145	0.0119506173	0.0868951613	0.0646998983	0.0997985901	0.0684863524	0.198412698	0.0426521524	0.0666009852	0.093699187	0.0819300837	0.115743011	0.0527928819	0.11843362	0.0878147029	0.108684611	0.368048534	0.272007913	0.137	0.0878	0.111	C00350	HMDB0009519	LMGP02011051	53479857	-	53479857	-	ko00563,ko00564,ko01100,ko04136,ko04140,ko04723,ko05167
LIPID-N-0343	PE(22:0_18:1)	磷脂酰乙醇胺_PE(22:0_18:1)	GP	甘油磷脂类	PE	磷脂酰乙醇胺	40	1	800.616933	801.624756	[M-H]-	C45H88NO8P	0.379044684	0.249342451	0.145136387	0.111604938	0.0799395161	0.165818922	0.147029204	0.163771712	0.219246032	0.062939139	0.173399015	0.155487805	0.131954702	0.161844041	0.0998517054	0.149952245	0.117824773	0.144235653	0.270980789	0.330365974	0.241	0.194	0.16	C00350	HMDB0009487	LMGP02010153	9546853	-	9546853	-	ko00563,ko00564,ko01100,ko04136,ko04140,ko04723,ko05167
LIPID-N-0338	PE(18:1_18:0)	磷脂酰乙醇胺_PE(18:1_18:0)	GP	甘油磷脂类	PE	磷脂酰乙醇胺	36	1	744.554333	745.562156	[M-H]-	C41H80NO8P	116.076014	107.311941	85.8466289	45.2345679	28.3266129	81.5869786	39.4763343	150.868486	97.9166667	40.2770905	61.2807882	74.5934959	121.1226	69.2496322	74.9382106	45.4632283	34.9446123	37.6841036	58.1395349	143.422354	74.6	69	68.9	C00350	HMDB0009057	LMGP02010050	9546755	-	14714011	-	ko00563,ko00564,ko01100,ko04136,ko04140,ko04723,ko05167
LIPID-N-0337	PE(20:1_16:0)	磷脂酰乙醇胺_PE(20:1_16:0)	GP	甘油磷脂类	PE	磷脂酰乙醇胺	36	1	744.554333	745.562156	[M-H]-	C41H80NO8P	1.07858243	1.07311941	0.570252187	0.329876543	0.153225806	0.523906409	0.436052367	0.830769231	0.572420635	0.0852053439	0.271921182	0.215447154	0.237321516	0.186365866	0.253089471	0.229226361	0.24672709	0.132046724	0.378159757	0.609297725	0.402	0.377	0.449	C00350	HMDB0009250	LMGP02010847	52924544	-	52924544	-	ko00563,ko00564,ko01100,ko04136,ko04140,ko04723,ko05167
LIPID-N-0336	PE(17:0_18:1)	磷脂酰乙醇胺_PE(17:0_18:1)	GP	甘油磷脂类	PE	磷脂酰乙醇胺	35	1	730.53998	731.546506	[M-H]-	C40H78NO8P	29.2758089	48.5007891	37.9825013	33.0864198	20.766129	54.1200407	23.5649547	68.2878412	50.6944444	42.5531915	27.5862069	51.4227642	43.1314623	51.8881805	43.2031636	25.4059217	25.2769386	18.2833926	39.5348837	33.8278932	37	35.5	34.8	C00350	-	LMGP02011211	52924910	-	-	-	ko00563,ko00564,ko01100,ko04136,ko04140,ko04723,ko05167
LIPID-N-0335	PE(16:1_18:0)	磷脂酰乙醇胺_PE(16:1_18:0)	GP	甘油磷脂类	PE	磷脂酰乙醇胺	34	1	716.523033	717.530856	[M-H]-	C39H76NO8P	3.02003082	1.98842714	1.69840453	2.09382716	1.26008065	1.49542218	1.17824773	2.48138958	2.32142857	1.61306284	0.876847291	2.27642276	6.95224028	4.53163315	2.90657439	0.897803247	1.06747231	1.05637379	0.972699697	2.82888229	1.99	2.3	2.23	C00350	HMDB0008958	LMGP02010524	52924227	-	52924227	-	ko00563,ko00564,ko01100,ko04136,ko04140,ko04723,ko05167
LIPID-N-0334	PE(16:0_18:1)	磷脂酰乙醇胺_PE(16:0_18:1)	GP	甘油磷脂类	PE	磷脂酰乙醇胺	34	1	716.523033	717.530856	[M-H]-	C39H76NO8P	43.6569081	37.0331405	36.1296963	20.4444444	19.3548387	28.0773143	22.0543807	61.6377171	31.3492063	24.4433449	23.2512315	37.296748	65.9773511	41.196665	36.8759268	18.4336199	13.0916415	20.3148807	23.3569262	46.3897132	32.9	34.5	33	C00350	HMDB0005320	LMGP02010009	5283496	-	5283496	-	ko00563,ko00564,ko01100,ko04136,ko04140,ko04723,ko05167
LIPID-N-0332	PE(14:0_18:1)	磷脂酰乙醇胺_PE(14:0_18:1)	GP	甘油磷脂类	PE	磷脂酰乙醇胺	32	1	688.491732	689.499556	[M-H]-	C37H72NO8P	0.772470467	0.739610731	0.345856922	0.485925926	0.360887097	0.319430315	0.236656596	0.460545906	0.721230159	0.226620485	0.113300493	0.316056911	0.526834072	0.326630701	0.68907563	0.363896848	0.194360524	0.232605383	0.303336704	0.653808111	0.389	0.396	0.4	C00350	HMDB0008827	LMGP02011247	53479551	-	53479551	-	ko00563,ko00564,ko01100,ko04136,ko04140,ko04723,ko05167
LIPID-N-0331	PE(16:1_16:0)	磷脂酰乙醇胺_PE(16:1_16:0)	GP	甘油磷脂类	PE	磷脂酰乙醇胺	32	1	688.491732	689.499556	[M-H]-	C37H72NO8P	3.0816641	2.77748553	2.55275347	1.45185185	0.678427419	1.10885046	0.926485398	4.75434243	3.82936508	1.56358238	0.845320197	1.74796748	4.68734613	3.58018637	3.12407316	1.09837631	0.727089627	1.11731844	1.18301314	3.03659743	2.4	2.06	2.32	C00350	HMDB0008956	LMGP02010520	52924223	-	52924223	-	ko00563,ko00564,ko01100,ko04136,ko04140,ko04723,ko05167
LIPID-N-0328	PE(20:0_18:0)	磷脂酰乙醇胺_PE(20:0_18:0)	GP	甘油磷脂类	PE	磷脂酰乙醇胺	38	0	774.601283	775.609106	[M-H]-	C43H86NO8P	1.08885465	1.39926355	0.411734431	0.485925926	0.360887097	0.701932859	0.596173212	0.678908189	0.663690476	0.215734785	0.855172414	0.319105691	0.319054653	0.213830309	0.274839348	0.614135626	0.539778449	0.49873032	0.745197169	0.652818991	0.511	0.548	0.506	C00350	HMDB0009222	LMGP02010131	9546831	-	14714092	-	ko00563,ko00564,ko01100,ko04136,ko04140,ko04723,ko05167
LIPID-N-0325	PE(16:0_18:0)	磷脂酰乙醇胺_PE(16:0_18:0)	GP	甘油磷脂类	PE	磷脂酰乙醇胺	34	0	718.538683	719.546506	[M-H]-	C39H78NO8P	8.91628146	8.55339295	5.93926917	9.80740741	6.06854839	6.78535097	3.66565962	5.75682382	5.14880952	4.62147452	3.30049261	5.10162602	5.77055638	7.98430603	5.89223925	6.18911175	5.25679758	6.03351955	5.95551062	10.2868447	7.11	6.87	5.85	C00350	HMDB0008925	LMGP02011225	5326793	-	5326793	-	ko00563,ko00564,ko01100,ko04136,ko04140,ko04723,ko05167
LIPID-N-0324	PE(18:0_14:0)	磷脂酰乙醇胺_PE(18:0_14:0)	GP	甘油磷脂类	PE	磷脂酰乙醇胺	32	0	690.507383	691.515206	[M-H]-	C37H74NO8P	0.401643554	0.428195686	0.101183736	0.291358025	0.22983871	0.181078332	0.121852971	0.162779156	0.400793651	0.102919347	0.0628571429	0.106707317	0.274741507	0.42177538	0.153237766	0.157593123	0.163141994	0.151345861	0.200202224	0.244312562	0.215	0.154	0.277	C00350	HMDB0005325	LMGP02011206	447790	-	447790	-	ko00563,ko00564,ko01100,ko04136,ko04140,ko04723,ko05167
LIPID-N-0368	PE(18:1_18:2)	磷脂酰乙醇胺_PE(18:1_18:2)	GP	甘油磷脂类	PE	磷脂酰乙醇胺	36	3	740.523033	741.530856	[M-H]-	C41H76NO8P	208.525937	366.123093	103.962944	134.320988	88.3064516	140.386572	82.1752266	308.684864	139.880952	49.678377	80	116.869919	174.298375	95.2427661	120.612951	82.0439351	100	73.3367191	72.9019211	201.780415	119	113	150	C00350	HMDB0009060	LMGP02010048	9546753	-	9546753	-	ko00563,ko00564,ko01100,ko04136,ko04140,ko04723,ko05167
LIPID-N-1108	PE(22:5_22:6)	磷脂酰乙醇胺_PE(22:5_22:6)	GP	甘油磷脂类	PE	磷脂酰乙醇胺	44	11	836.5230354	837.5308554	[M-H]-	C49H76NO8P	6.04006163	16.7280379	7.28769943	4.07901235	3.51814516	7.89420142	4.71299094	5.50868486	8.39285714	2.78080158	7.47783251	4.86788618	4.17528311	4.19813634	4.18190806	4.37440306	4.44108761	2.22447943	5.78361982	7.61622156	5.05	5.8	3.53	C00350	-	-	-	-	-	-	ko00563,ko00564,ko01100,ko04136,ko04140,ko04723,ko05167
LIPID-N-1107	PE(20:4_22:6)	磷脂酰乙醇胺_PE(20:4_22:6)	GP	甘油磷脂类	PE	磷脂酰乙醇胺	42	10	810.5073853	811.5152053	[M-H]-	C47H74NO8P	24.8587571	53.1299316	19.2485847	21.4320988	12.0967742	19.837233	12.8902316	18.0645161	29.8611111	8.55022266	19.5073892	10.1219512	18.0206795	10.4953409	21.3544241	10.2196753	13.3937563	13.4078212	17.7957533	16.7161227	15.6	16.5	19.2	C00350	HMDB0009408	LMGP02010961	52924662	-	-	-	ko00563,ko00564,ko01100,ko04136,ko04140,ko04723,ko05167
LIPID-N-1105	PE(20:2_22:6)	磷脂酰乙醇胺_PE(20:2_22:6)	GP	甘油磷脂类	PE	磷脂酰乙醇胺	42	8	814.5386855	815.5465055	[M-H]-	C47H78NO8P	5.39291217	9.03734876	2.37776634	1.21481481	0.560483871	4.65920651	1.86304129	5.03225806	6.38888889	0.893617021	7.69458128	3.03861789	4.37223043	2.33447769	4.11270391	1.25119389	1.00704935	0.972067039	1.70879676	5.60830861	3.33	3.03	2.36	C00350	HMDB0009309	LMGP02010901	52924602	-	-	-	ko00563,ko00564,ko01100,ko04136,ko04140,ko04723,ko05167
LIPID-N-1053	PE(12:0_17:1)	磷脂酰乙醇胺_PE(12:0_17:1)	GP	甘油磷脂类	PE	磷脂酰乙醇胺	29	1	646.4447851	647.4526051	[M-H]-	C34H66NO8P	0.0587570621	0.0971067859	0.153371076	0.268641975	0.231854839	0.140386572	0.188318228	0.0569727047	0.115079365	0.145472538	0.0897536946	0.0875	0.123092073	0.0549288867	0.0660405339	0.35530086	0.315206445	0.248857288	0.226491405	0.15529179	0.117	0.153	0.196	C00350	-	LMGP02010364	52924071	-	-	-	ko00563,ko00564,ko01100,ko04136,ko04140,ko04723,ko05167
LIPID-N-1055	PE(16:0_17:1)	磷脂酰乙醇胺_PE(16:0_17:1)	GP	甘油磷脂类	PE	磷脂酰乙醇胺	33	1	702.5073853	703.5152053	[M-H]-	C38H74NO8P	1.17103236	1.36770121	1.07050952	1.13580247	0.947580645	0.664292981	1.11782477	1.33002481	0.431547619	1.26669965	0.959605911	0.723577236	0.984736583	1.36341344	0.95402867	0.964660936	1.01711984	0.842051803	0.574317492	0.829871414	1.02	1.2	1.3	C00350	-	LMGP02010567	52924268	-	-	-	ko00563,ko00564,ko01100,ko04136,ko04140,ko04723,ko05167
LIPID-N-1057	PE(18:0_22:1)	磷脂酰乙醇胺_PE(18:0_22:1)	GP	甘油磷脂类	PE	磷脂酰乙醇胺	40	1	800.6169358	801.6247558	[M-H]-	C45H88NO8P	0.206471495	0.257759074	0.0753474009	0.0858271605	0.158266129	0.155645982	0.257804632	0.0957816377	0.282738095	0.0667986145	0.095270936	0.206300813	0.0609551945	0.214811182	0.0976767177	0.198662846	0.129909366	0.157440325	0.445904954	0.484668645	0.286	0.173	0.245	C00350	-	LMGP02010633	52924334	-	-	-	ko00563,ko00564,ko01100,ko04136,ko04140,ko04723,ko05167
LIPID-N-1059	PE(15:0_18:2)	磷脂酰乙醇胺_PE(15:0_18:2)	GP	甘油磷脂类	PE	磷脂酰乙醇胺	33	2	700.4917353	701.4995553	[M-H]-	C38H72NO8P	48.0739599	54.4976328	29.3360782	31.1111111	19.6572581	45.3713123	18.8318228	59.1563275	51.984127	34.9332014	30.5418719	52.4390244	77.1048744	62.5796959	54.4735541	23.591213	26.7875126	23.2605383	25.0758342	49.2581602	38.5	43.5	44.5	C00350	HMDB0009087	LMGP02010657	52924358	-	-	-	ko00563,ko00564,ko01100,ko04136,ko04140,ko04723,ko05167
LIPID-N-1060	PE(14:0_20:2)	磷脂酰乙醇胺_PE(14:0_20:2)	GP	甘油磷脂类	PE	磷脂酰乙醇胺	34	2	714.5073853	715.5152053	[M-H]-	C39H74NO8P	4.24242424	4.92372436	3.31446217	5.44197531	4.8891129	2.66531027	3.77643505	5.0719603	4.01785714	5.81890153	5.28078818	4.66463415	6.51895618	4.35507602	4.82451804	4.21203438	4.22960725	3.86998476	3.18503539	4.88625124	3.64	4.06	4.65	C00350	HMDB0008835	LMGP02010416	52924121	-	-	-	ko00563,ko00564,ko01100,ko04136,ko04140,ko04723,ko05167
LIPID-N-1061	PE(18:0_16:2)	磷脂酰乙醇胺_PE(18:0_16:2)	GP	甘油磷脂类	PE	磷脂酰乙醇胺	34	2	714.5073853	715.5152053	[M-H]-	C39H74NO8P	1.28402671	0.784850079	0.555841482	0.821728395	0.919354839	0.731434385	1.03726083	1.16129032	0.896825397	0.875804057	0.808866995	0.612804878	2.14672575	1.25551741	0.810677212	0.665711557	0.693856999	0.557643474	0.600606673	1.27596439	0.697	1.01	0.99	C00350	-	-	-	-	-	-	ko00563,ko00564,ko01100,ko04136,ko04140,ko04723,ko05167
LIPID-N-1062	PE(16:0_19:2)	磷脂酰乙醇胺_PE(16:0_19:2)	GP	甘油磷脂类	PE	磷脂酰乙醇胺	35	2	728.5230354	729.5308554	[M-H]-	C40H76NO8P	0.983050847	1.98842714	1.19402985	1.05679012	0.941532258	0.881993896	0.618328298	0.70471464	0.536706349	0.550222662	0.439408867	0.715447154	0.470704087	0.370769985	0.51705388	1.03151862	0.946626385	0.695784662	1.1627907	0.99901088	0.742	0.697	0.782	C00350	-	-	-	-	-	-	ko00563,ko00564,ko01100,ko04136,ko04140,ko04723,ko05167
LIPID-N-1063	PE(17:0_18:2)	磷脂酰乙醇胺_PE(17:0_18:2)	GP	甘油磷脂类	PE	磷脂酰乙醇胺	35	2	728.5230354	729.5308554	[M-H]-	C40H76NO8P	12.4293785	20.4103104	5.68193515	7.82222222	1.99596774	5.25940997	3.61530715	14.9875931	6.25992063	1.69223157	5.36945813	3.29268293	6.94239291	1.98136341	4.18190806	5.3008596	4.90433031	3.86998476	4.25682508	5.65776459	5.65	5.61	5.53	C00350	-	LMGP02010546	42627790	-	-	-	ko00563,ko00564,ko01100,ko04136,ko04140,ko04723,ko05167
LIPID-N-1064	PE(22:0_18:2)	磷脂酰乙醇胺_PE(22:0_18:2)	GP	甘油磷脂类	PE	磷脂酰乙醇胺	40	2	798.6012857	799.6091057	[M-H]-	C45H86NO8P	0.319465845	0.28932141	0.0750386001	0.0929382716	0.0536290323	0.173957274	0.159113797	0.241191067	0.224206349	0.0293913904	0.185221675	0.0555894309	0.1614968	0.113781265	0.0718734553	0.167144222	0.155085599	0.0723209751	0.122345804	0.181008902	0.152	0.129	0.165	C00350	HMDB0009105	LMGP02010675	52924376	-	-	-	ko00563,ko00564,ko01100,ko04136,ko04140,ko04723,ko05167
LIPID-N-1066	PE(16:0_18:3)	磷脂酰乙醇胺_PE(16:0_18:3)	GP	甘油磷脂类	PE	磷脂酰乙醇胺	34	3	712.4917353	713.4995553	[M-H]-	C39H72NO8P	7.98151002	5.96528143	3.3865157	3.50617284	2.24798387	2.71617497	1.89325277	6.2630273	3.57142857	2.52350322	4.40394089	4.52235772	14.3771541	4.28641491	6.09985171	2.43553009	2.42698892	2.21432199	3.33670374	8.94164194	4.74	4.8	5	C00350	HMDB0009121	LMGP02010685	52924386	-	-	-	ko00563,ko00564,ko01100,ko04136,ko04140,ko04723,ko05167
LIPID-N-1067	PE(15:1_20:2)	磷脂酰乙醇胺_PE(15:1_20:2)	GP	甘油磷脂类	PE	磷脂酰乙醇胺	35	3	726.5073853	727.5152053	[M-H]-	C40H74NO8P	2.69131998	3.53498159	0.872876994	0.761481481	0.26108871	1.58697864	0.740181269	3.22580645	2.8968254	0.517565562	1.7044335	1.30081301	1.9300837	0.944580677	1.3247652	0.725883477	0.783484391	0.544438801	0.783619818	2.41345203	1.34	1.27	1.14	C00350	-	LMGP02010495	52924198	-	-	-	ko00563,ko00564,ko01100,ko04136,ko04140,ko04723,ko05167
LIPID-N-1068	PE(18:1_17:2)	磷脂酰乙醇胺_PE(18:1_17:2)	GP	甘油磷脂类	PE	磷脂酰乙醇胺	35	3	726.5073853	727.5152053	[M-H]-	C40H74NO8P	11.4021572	18.0957391	7.86412764	6.42962963	4.07258065	12.4109868	5.8408862	14.5905707	10.3174603	5.70014844	6.14778325	7.42886179	10.7336288	6.84649338	8.50222442	7.0582617	5.42799597	4.8857288	6.2082912	10.9792285	7.31	7.7	7.73	C00350	-	LMGP02010602	52924303	-	-	-	ko00563,ko00564,ko01100,ko04136,ko04140,ko04723,ko05167
LIPID-N-1070	PE(18:0_18:3)	磷脂酰乙醇胺_PE(18:0_18:3)	GP	甘油磷脂类	PE	磷脂酰乙醇胺	36	3	740.5230354	741.5308554	[M-H]-	C41H76NO8P	156.137648	223.040505	53.8342769	70.5185185	19.858871	58.9013225	30.9164149	133.002481	86.8055556	21.3755567	62.1674877	55.1829268	187.099951	58.3619421	70.6870984	37.7268386	64.551863	28.4408329	46.2082912	111.770524	74.7	65	76.3	C00350	HMDB0008995	LMGP02010628	52924329	-	-	-	ko00563,ko00564,ko01100,ko04136,ko04140,ko04723,ko05167
LIPID-N-1071	PE(18:1_19:2)	磷脂酰乙醇胺_PE(18:1_19:2)	GP	甘油磷脂类	PE	磷脂酰乙醇胺	37	3	754.5386855	755.5465055	[M-H]-	C42H78NO8P	3.74935799	5.99684377	5.12609367	4.08888889	4.39516129	3.49949135	2.79959718	3.80148883	2.48015873	5.51212271	2.26600985	2.44918699	1.87099951	1.97155468	2.40237271	3.81088825	4.11883182	2.97613002	3.46814965	3.20474777	3.41	2.63	3.34	C00350	-	-	-	-	-	-	ko00563,ko00564,ko01100,ko04136,ko04140,ko04723,ko05167
LIPID-N-0323	PE(16:0_16:0)	磷脂酰乙醇胺_PE(16:0_16:0)	GP	甘油磷脂类	PE	磷脂酰乙醇胺	32	0	690.507383	691.515206	[M-H]-	C37H74NO8P	3.81099127	3.78748027	3.39680906	2.17283951	1.18951613	1.50559512	1.08761329	1.76674938	1.61706349	0.988619495	1.42857143	1.2296748	1.09305761	1.47130947	1.5916955	1.98662846	1.19838872	2.29558151	2.95247725	3.55093966	2.15	1.86	1.98	C00350	HMDB0008923	LMGP02010037	445468	923-61-5	445468	-	ko00563,ko00564,ko01100,ko04136,ko04140,ko04723,ko05167
LIPID-N-1076	PE(15:0_20:4)	磷脂酰乙醇胺_PE(15:0_20:4)	GP	甘油磷脂类	PE	磷脂酰乙醇胺	35	4	724.4917353	725.4995553	[M-H]-	C40H72NO8P	0.745762712	1.65176223	0.376737005	0.357530864	0.11391129	0.500508647	0.295065458	0.90719603	0.700396825	0.0923305294	0.616748768	0.318089431	0.325947809	0.251103482	0.389520514	0.171919771	0.195367573	0.19908583	0.108190091	0.242334322	0.336	0.322	0.213	C00350	HMDB0008904	LMGP02010467	52924170	-	-	-	ko00563,ko00564,ko01100,ko04136,ko04140,ko04723,ko05167
LIPID-N-1080	PE(15:1_22:3)	磷脂酰乙醇胺_PE(15:1_22:3)	GP	甘油磷脂类	PE	磷脂酰乙醇胺	37	4	752.5230354	753.5308554	[M-H]-	C42H76NO8P	0.260914227	0.603892688	0.10241894	0.0674567901	0.08125	0.274669379	0.147029204	0.497270471	0.46031746	0.0867887185	0.270935961	0.233739837	0.430329887	0.183423247	0.115669797	0.137535817	0.127895267	0.074555612	0.123356926	0.453016815	0.213	0.23	0.156	C00350	-	-	-	-	-	-	ko00563,ko00564,ko01100,ko04136,ko04140,ko04723,ko05167
LIPID-N-1085	PE(18:2_18:3)	磷脂酰乙醇胺_PE(18:2_18:3)	GP	甘油磷脂类	PE	磷脂酰乙醇胺	36	5	736.4917353	737.4995553	[M-H]-	C41H72NO8P	3.84180791	7.16465018	2.47040659	4.22716049	1.93548387	2.43133266	1.44008056	4.05955335	2.34126984	0.937159822	2.39408867	2.04268293	9.03003447	1.06915154	2.86702916	2.10124164	3.48439074	2.4174708	1.79979778	5.65776459	3.11	2.89	3.29	C00350	HMDB0009094	LMGP02010664	52924365	-	-	-	ko00563,ko00564,ko01100,ko04136,ko04140,ko04723,ko05167
LIPID-N-1086	PE(15:1_22:4)	磷脂酰乙醇胺_PE(15:1_22:4)	GP	甘油磷脂类	PE	磷脂酰乙醇胺	37	5	750.5073853	751.5152053	[M-H]-	C42H74NO8P	9.80996405	16.3072067	4.39526505	3.25925926	2.1875	9.35910478	4.20946626	16.8734491	16.765873	2.73132113	7.8817734	7.26626016	10.1427868	5.61059343	8.43302027	2.87488061	3.87713998	2.84408329	6.97674419	14.4411474	6.72	6.9	7.08	C00350	-	LMGP02010503	52924206	-	-	-	ko00563,ko00564,ko01100,ko04136,ko04140,ko04723,ko05167
LIPID-N-1087	PE(17:2_20:3)	磷脂酰乙醇胺_PE(17:2_20:3)	GP	甘油磷脂类	PE	磷脂酰乙醇胺	37	5	750.5073853	751.5152053	[M-H]-	C42H74NO8P	39.1371341	62.1778012	17.8075142	14.0246914	8.6391129	37.0295015	22.2557905	41.191067	31.6468254	11.2815438	26.6009852	24.3902439	25.8985721	15.5958803	26.3964409	14.8042025	15.7099698	15.5408837	16.5824065	28.3877349	21.2	20.8	23.3	C00350	-	LMGP02010612	52924313	-	-	-	ko00563,ko00564,ko01100,ko04136,ko04140,ko04723,ko05167
LIPID-N-1088	PE(16:1_22:4)	磷脂酰乙醇胺_PE(16:1_22:4)	GP	甘油磷脂类	PE	磷脂酰乙醇胺	38	5	764.5230354	765.5308554	[M-H]-	C43H76NO8P	0.374935799	0.452393477	0.332475553	0.0902716049	0.157258065	0.144455748	0.303121853	0.390074442	0.454365079	0.239485403	0.309359606	0.18800813	0.474643033	0.205002452	0.378645576	0.101241643	0.153071501	0.134078212	0.290192113	0.627101879	0.356	0.287	0.253	C00350	HMDB0008976	LMGP02010538	52924241	-	-	-	ko00563,ko00564,ko01100,ko04136,ko04140,ko04723,ko05167
LIPID-N-1089	PE(18:2_20:3)	磷脂酰乙醇胺_PE(18:2_20:3)	GP	甘油磷脂类	PE	磷脂酰乙醇胺	38	5	764.5230354	765.5308554	[M-H]-	C43H76NO8P	0.715973292	1.62019989	1.66752445	1.97530864	2.96370968	2.63479145	1.0775428	1.45905707	3.96825397	1.75160811	1.86206897	0.855691057	1.85130478	0.674840608	1.89817103	1.54727794	2.74924471	0.822752666	1.89079879	2.00791296	1.56	1.4	1.63	C00350	HMDB0009101	LMGP02010672	52924373	-	-	-	ko00563,ko00564,ko01100,ko04136,ko04140,ko04723,ko05167
LIPID-N-1090	PE(20:2_18:3)	磷脂酰乙醇胺_PE(20:2_18:3)	GP	甘油磷脂类	PE	磷脂酰乙醇胺	38	5	764.5230354	765.5308554	[M-H]-	C43H76NO8P	4.38623523	8.13256181	4.00411734	4.38518519	3.60887097	4.38453713	2.26586103	4.49627792	4.35515873	2.6521524	6.0591133	3.61788618	10.5366814	2.68759196	4.97281265	3.23782235	4.82376636	3.1488065	3.62992922	6.2413452	4.08	3.86	4.53	C00350	HMDB0009132	LMGP02010700	52924401	-	-	-	ko00563,ko00564,ko01100,ko04136,ko04140,ko04723,ko05167
LIPID-N-1092	PE(20:1_20:4)	磷脂酰乙醇胺_PE(20:1_20:4)	GP	甘油磷脂类	PE	磷脂酰乙醇胺	40	5	792.5543355	793.5621555	[M-H]-	C45H80NO8P	1.36620442	2.69331931	1.13226969	0.747654321	0.258064516	0.843336724	0.440080564	1.46898263	1.2797619	0.281048986	0.41773399	0.647357724	0.734613491	0.749386954	0.70192783	0.263610315	0.210473313	0.175723718	0.197168857	0.453016815	0.728	0.684	0.741	C00350	HMDB0009267	LMGP02010863	52924564	-	-	-	ko00563,ko00564,ko01100,ko04136,ko04140,ko04723,ko05167
LIPID-N-1095	PE(20:1_20:5)	磷脂酰乙醇胺_PE(20:1_20:5)	GP	甘油磷脂类	PE	磷脂酰乙醇胺	40	6	790.5386855	791.5465055	[M-H]-	C45H78NO8P	2.35233693	3.64018937	2.81008749	2.37037037	1.6733871	5.04577823	2.78952669	3.07692308	5.61507937	1.37555666	4.95566502	5.09146341	8.92171344	3.23688082	5.87246663	1.57593123	1.92346425	1.68613509	3.07381193	5.56874382	4.24	2.99	3.93	C00350	HMDB0009269	LMGP02010864	52924565	-	-	-	ko00563,ko00564,ko01100,ko04136,ko04140,ko04723,ko05167
LIPID-N-1096	PE(20:2_20:4)	磷脂酰乙醇胺_PE(20:2_20:4)	GP	甘油磷脂类	PE	磷脂酰乙醇胺	40	6	790.5386855	791.5465055	[M-H]-	C45H78NO8P	98.4078069	170.436612	61.9660319	48.3950617	23.0846774	77.2126144	35.6495468	91.0173697	123.015873	26.9173676	68.9655172	77.8455285	77.3018218	56.4982835	91.2506179	35.6255969	44.612286	28.6439817	47.1183013	87.7349159	79.1	64.4	83.8	C00350	HMDB0009300	LMGP02010894	52924595	-	-	-	ko00563,ko00564,ko01100,ko04136,ko04140,ko04723,ko05167
LIPID-N-1098	PE(18:2_22:5)	磷脂酰乙醇胺_PE(18:2_22:5)	GP	甘油磷脂类	PE	磷脂酰乙醇胺	40	7	788.5230354	789.5308554	[M-H]-	C45H76NO8P	19.4144838	30.0894266	7.31857952	10.6666667	3.4375	10.8850458	8.01611279	17.1712159	13.0952381	4.17615042	9.27093596	7.70325203	14.5741014	5.70868073	9.25358379	7.51671442	10.8761329	5.10919248	5.63195147	14.6389713	10.6	9.63	9.61	C00350	-	-	-	-	-	-	ko00563,ko00564,ko01100,ko04136,ko04140,ko04723,ko05167
LIPID-N-1099	PE(20:2_20:5)	磷脂酰乙醇胺_PE(20:2_20:5)	GP	甘油磷脂类	PE	磷脂酰乙醇胺	40	7	788.5230354	789.5308554	[M-H]-	C45H76NO8P	42.116076	45.2393477	13.1755018	10.962963	3.99193548	29.5015259	13.6958711	34.1439206	37.8968254	5.38347353	40.0985222	34.2479675	52.5849335	22.6581658	32.4270885	6.66666667	11.5810675	6.17572372	14.1557128	44.5103858	32.8	28.9	27.3	C00350	HMDB0009302	LMGP02010895	52924596	-	-	-	ko00563,ko00564,ko01100,ko04136,ko04140,ko04723,ko05167
LIPID-N-1101	PE(20:2_22:5)	磷脂酰乙醇胺_PE(20:2_22:5)	GP	甘油磷脂类	PE	磷脂酰乙醇胺	42	7	816.5543355	817.5621555	[M-H]-	C47H80NO8P	18.798151	43.3456076	14.7195059	11.9506173	4.46572581	21.1597152	7.95568983	25.0124069	25.8928571	5.00742207	18.9162562	16.0569106	16.6420483	15.7920549	16.9055858	9.51289398	12.4874119	4.97714576	12.0323559	22.5519288	18.7	13.3	17.2	C00350	-	-	-	-	-	-	ko00563,ko00564,ko01100,ko04136,ko04140,ko04723,ko05167
LIPID-N-1102	PE(22:3_20:4)	磷脂酰乙醇胺_PE(22:3_20:4)	GP	甘油磷脂类	PE	磷脂酰乙醇胺	42	7	816.5543355	817.5621555	[M-H]-	C47H80NO8P	31.8438624	59.2319832	27.4832733	25.7777778	16.0282258	43.4384537	25.0755287	32.2580645	42.5595238	16.1306284	28.7684729	39.0243902	30.3298868	23.6390387	34.7009392	22.5405922	23.3635448	20.1117318	21.0313448	31.256182	30	25.7	33.7	C00350	-	-	-	-	-	-	ko00563,ko00564,ko01100,ko04136,ko04140,ko04723,ko05167
LIPID-N-1078	PE(18:1_18:3)	磷脂酰乙醇胺_PE(18:1_18:3)	GP	甘油磷脂类	PE	磷脂酰乙醇胺	36	4	738.5073853	739.5152053	[M-H]-	C41H74NO8P	2.53723677	1.82009469	1.80133814	0.847407407	0.577620968	0.601220753	0.574018127	1.29032258	1.53769841	1.16773874	0.894581281	1.50406504	4.7562777	1.91270231	2.1255561	0.635148042	0.96978852	1.03605891	1.65824065	2.27497527	1.46	1.38	1.55	C00350	HMDB0009061	LMGP02010643	52924344	-	-	-	ko00563,ko00564,ko01100,ko04136,ko04140,ko04723,ko05167
LIPID-N-0322	PE(16:0_14:0)	磷脂酰乙醇胺_PE(16:0_14:0)	GP	甘油磷脂类	PE	磷脂酰乙醇胺	30	0	662.476082	663.483906	[M-H]-	C35H70NO8P	0.475603493	0.346133614	0.224395265	0.186666667	0.0643145161	0.0479145473	0.0408862034	0.168734491	0.130952381	0.0396833251	0.119211823	0.12195122	0.159527326	0.0891613536	0.216510133	0.0893027698	0.0810674723	0.155408837	0.124368049	0.332344214	0.211	0.147	0.162	C00350	HMDB0008920	LMGP02010297	446670	-	14714258	-	ko00563,ko00564,ko01100,ko04136,ko04140,ko04723,ko05167
LIPID-N-0333	PE(15:0_18:1)	磷脂酰乙醇胺_PE(15:0_18:1)	GP	甘油磷脂类	PE	磷脂酰乙醇胺	33	1	702.50867	703.515206	[M-H]-	C38H74NO8P	1.73600411	1.96738559	3.48944931	2.55802469	2.22782258	2.75686673	1.77240685	3.66253102	4.41468254	6.88767937	1.55665025	5.08130081	5.03200394	10.5934282	4.64656451	1.85291309	2.24572004	1.62519045	2.64914055	2.33432245	3.05	3.57	3.78	C00350	-	LMGP02010543	52924245	-	-	-	ko00563,ko00564,ko01100,ko04136,ko04140,ko04723,ko05167
LIPID-N-0775	PE(O-18:2_19:1)	磷脂酰乙醇胺_PE(O-18:2_19:1)	GP	甘油磷脂类	PE-O	磷脂酰乙醇胺(醚键)	37	3	740.559416	741.567241	[M-H]-	C42H80NO7P	0.236774525	0.236717517	0.149768399	0.101728395	0.0680443548	0.130722279	0.0709969789	0.179652605	0.100694444	0.0483424048	0.0778325123	0.0929878049	0.0713934023	0.0686611084	0.0588235294	0.0811843362	0.0644511581	0.061960386	0.102628918	0.167161227	0.0875	0.0785	0.1065	-	-	-	-	-	-	-	-
LIPID-N-0816	PE(O-17:1_22:4)	磷脂酰乙醇胺_PE(O-17:1_22:4)	GP	甘油磷脂类	PE-O	磷脂酰乙醇胺(醚键)	39	5	764.559416	765.567241	[M-H]-	C44H80NO7P	0.621468927	1.04155708	0.299022131	0.442469136	0.195060484	0.569684639	0.41591138	0.76426799	0.749007937	0.170212766	0.488669951	0.419207317	0.516986706	0.445316332	0.414730598	0.460840497	0.219536757	0.249873032	0.399898888	0.736894164	0.51	0.515	0.413	-	-	-	-	-	-	-	-
LIPID-N-0815	PE(O-19:1_20:4)	磷脂酰乙醇胺_PE(O-19:1_20:4)	GP	甘油磷脂类	PE-O	磷脂酰乙醇胺(醚键)	39	5	764.559416	765.567241	[M-H]-	C44H80NO7P	2.66050334	2.87217254	0.751415337	0.809876543	0.336693548	1.22583927	0.926485398	1.94044665	1.5922619	0.233547749	1.39901478	1.41260163	1.01920236	0.425698872	1.06277805	0.716332378	0.493957704	0.434738446	0.430738119	1.00890208	1.365	1.07	1.22	-	-	-	-	-	-	-	-
LIPID-N-0814	PE(O-18:1_20:4)	磷脂酰乙醇胺_PE(O-18:1_20:4)	GP	甘油磷脂类	PE-O	磷脂酰乙醇胺(醚键)	38	5	750.543766	751.551591	[M-H]-	C43H78NO7P	107.344633	154.129406	37.6737005	34.5679012	21.1189516	83.4181078	50.3524673	116.62531	92.2619048	19.6437407	103.940887	65.0406504	63.0231413	28.5434036	51.4087988	44.7468959	38.1168177	27.2219401	39.9898888	87.537092	61	55	63.5	-	-	-	-	-	-	-	-
LIPID-N-0813	PE(O-18:0_20:5)	磷脂酰乙醇胺_PE(O-18:0_20:5)	GP	甘油磷脂类	PE-O	磷脂酰乙醇胺(醚键)	38	5	750.543766	751.551591	[M-H]-	C43H78NO7P	0.672829995	1.17306681	0.162120432	0.140740741	0.0877016129	1.36826043	0.820745217	1.99007444	1.0515873	0.225630876	2.21674877	1.35670732	1.17183653	0.613045611	1.11715274	0.448424069	0.548841893	0.117318436	0.616784631	1.60731949	0.845	0.83	0.775	-	-	LMGP02020008	9547048	-	-	-	-
LIPID-N-0811	PE(O-17:1_20:4)	磷脂酰乙醇胺_PE(O-17:1_20:4)	GP	甘油磷脂类	PE-O	磷脂酰乙醇胺(醚键)	37	5	736.528116	737.535941	[M-H]-	C42H76NO7P	19.7740113	23.2509206	3.99897066	3.24938272	0.897177419	5.95116989	3.51460222	16.4764268	9.22619048	1.18258288	8.42364532	7.26626016	13.1954702	2.61402648	7.4147306	2.39732569	2.10976838	1.68613509	2.73003033	8.45697329	6.95	6	6.05	-	-	-	-	-	-	-	-
LIPID-N-0861	PE(O-18:2_22:5)	磷脂酰乙醇胺_PE(O-18:2_22:5)	GP	甘油磷脂类	PE-O	磷脂酰乙醇胺(醚键)	40	7	774.543766	775.551591	[M-H]-	C45H78NO7P	55.9835645	120.988953	39.3206382	31.1604938	15.8770161	64.0895219	31.3695871	60.5459057	48.859127	20.4849085	38.8669951	36.8902439	35.4012802	29.8675821	37.073653	26.408787	30.1611279	19.7562214	26.3902932	40.652819	43.9	38.7	42.5	-	-	-	-	-	-	-	-
LIPID-N-0778	PE(O-18:2_20:1)	磷脂酰乙醇胺_PE(O-18:2_20:1)	GP	甘油磷脂类	PE-O	磷脂酰乙醇胺(醚键)	38	3	754.575066	755.582891	[M-H]-	C43H82NO7P	0.409347714	0.547080484	0.270715389	0.148148148	0.110887097	0.268056968	0.216012085	0.341935484	0.347718254	0.12172192	0.115270936	0.300813008	0.292959133	0.292790584	0.210578349	0.20582617	0.153575025	0.132046724	0.45247725	0.702274975	0.311	0.2355	0.2665	-	-	-	-	-	-	-	-
LIPID-N-0862	PE(O-18:3_22:4)	磷脂酰乙醇胺_PE(O-18:3_22:4)	GP	甘油磷脂类	PE-O	磷脂酰乙醇胺(醚键)	40	7	774.543766	775.551591	[M-H]-	C45H78NO7P	0.397534669	1.1783272	0.155944416	0.405432099	0.216229839	0.528992879	0.249748238	0.535980149	0.436011905	0.0856011875	0.120197044	0.147357724	0.0905957656	0.15644924	0.235294118	0.14660936	0.18429003	0.0472320975	0.117290192	0.232937685	0.3	0.368	0.352	-	-	-	-	-	-	-	-
LIPID-N-0869	PE(O-18:3_20:5)	磷脂酰乙醇胺_PE(O-18:3_20:5)	GP	甘油磷脂类	PE-O	磷脂酰乙醇胺(醚键)	38	8	744.496816	745.504641	[M-H]-	C43H72NO7P	1.38674884	2.48290373	0.369531652	0.443950617	0.269657258	0.946083418	0.886203424	1.07692308	0.947420635	0.155368629	1.34482759	0.609756098	0.846873461	0.235899951	0.795847751	0.288443171	0.403826788	0.275774505	0.298281092	1.38971316	0.61	0.62	0.665	-	-	-	-	-	-	-	-
LIPID-N-0871	PE(O-18:2_22:6)	磷脂酰乙醇胺_PE(O-18:2_22:6)	GP	甘油磷脂类	PE-O	磷脂酰乙醇胺(醚键)	40	8	772.528116	773.535941	[M-H]-	C45H76NO7P	16.7437083	23.5665439	6.69068451	4.3654321	3.35181452	15.5645982	9.81873112	11.91067	12.5496032	4.75507175	14.6305419	12.601626	10.7336288	7.40559098	12.0612951	4.26934097	3.68076536	4.29151854	6.62285137	12.363996	11.5	9.85	11.5	-	-	-	-	-	-	-	-
LIPID-N-0872	PE(O-18:3_22:5)	磷脂酰乙醇胺_PE(O-18:3_22:5)	GP	甘油磷脂类	PE-O	磷脂酰乙醇胺(醚键)	40	8	772.528116	773.535941	[M-H]-	C45H76NO7P	4.94607088	13.3613887	2.39320638	3.88148148	1.41129032	4.27263479	2.3917422	5.21091811	5.6547619	1.22216724	3.60591133	2.20528455	1.63466273	1.30456106	2.53089471	1.80038204	2.0795569	1.07160995	1.380182	3.02176063	2.375	2.87	3.37	-	-	-	-	-	-	-	-
LIPID-N-0810	PE(O-20:5_16:0)	磷脂酰乙醇胺_PE(O-20:5_16:0)	GP	甘油磷脂类	PE-O	磷脂酰乙醇胺(醚键)	36	5	722.512466	723.520291	[M-H]-	C41H74NO7P	0.539291217	0.857443451	0.586721565	0.859259259	0.4375	0.448118006	0.332326284	0.749379653	0.773809524	0.354774864	0.300492611	0.359247967	0.866568193	0.241294752	0.483440435	0.931232092	0.624370594	0.812595226	0.970677452	1.13254204	0.585	0.478	0.5	-	-	-	-	-	-	-	-
LIPID-N-0839	PE(O-16:0_22:6)	磷脂酰乙醇胺_PE(O-16:0_22:6)	GP	甘油磷脂类	PE-O	磷脂酰乙醇胺(醚键)	38	6	748.528116	749.535941	[M-H]-	C43H76NO7P	0.755007704	1.43082588	0.312918168	0.183703704	0.0786290323	0.778229908	0.397280967	1.86600496	1.34920635	0.123701138	1.04433498	0.463414634	0.453963565	0.234428641	0.44340089	0.187679083	0.327291037	0.147282885	0.394843276	0.87537092	0.59	0.63	0.57	-	-	LMGP02020020	22833649	-	-	-	-
LIPID-N-0808	PE(O-18:3_18:2)	磷脂酰乙醇胺_PE(O-18:3_18:2)	GP	甘油磷脂类	PE-O	磷脂酰乙醇胺(醚键)	36	5	722.512466	723.520291	[M-H]-	C41H74NO7P	27.6836158	55.7601262	10.6536284	22.617284	9.375	21.4649034	14.551863	37.7171216	26.5873016	8.95596239	16.7487685	10.4166667	10.3397341	6.86611084	15.4720712	15.7593123	18.7311178	7.05942103	7.07785642	17.7546983	18.45	13.75	18	-	-	-	-	-	-	-	-
LIPID-N-0807	PE(O-16:0_20:5)	磷脂酰乙醇胺_PE(O-16:0_20:5)	GP	甘油磷脂类	PE-O	磷脂酰乙醇胺(醚键)	36	5	722.512466	723.520291	[M-H]-	C41H74NO7P	1.72059579	2.16201999	0.514668039	0.347160494	0.150705645	1.90233978	1.11782477	3.27047146	2.28670635	0.312221672	4.50246305	1.71239837	1.816839	1.34870034	2.83242709	0.70678128	1.16817724	0.224987303	0.960566229	3.64985163	1.815	1.56	1.385	-	-	LMGP02020095	52925030	-	-	-	-
LIPID-N-0806	PE(O-15:1_20:4)	磷脂酰乙醇胺_PE(O-15:1_20:4)	GP	甘油磷脂类	PE-O	磷脂酰乙醇胺(醚键)	35	5	708.496816	709.504641	[M-H]-	C40H72NO7P	3.82639959	5.03419253	0.772002059	0.730864198	0.259072581	1.7802645	0.991943605	3.86104218	2.58928571	0.257298367	2.24630542	1.51930894	1.88084687	0.608141246	1.75481957	0.635148042	0.604229607	0.599288979	0.667340748	2.1859545	1.495	1.415	1.575	-	-	-	-	-	-	-	-
LIPID-N-0820	PE(O-18:1_22:4)	磷脂酰乙醇胺_PE(O-18:1_22:4)	GP	甘油磷脂类	PE-O	磷脂酰乙醇胺(醚键)	40	5	778.575066	779.582891	[M-H]-	C45H82NO7P	4.22701592	7.62756444	1.97632527	2.48395062	1.39112903	6.00203459	3.52467271	6.99751861	6.6468254	1.50420584	5.02463054	4.48170732	3.88478582	3.52623835	3.40088977	2.89875836	2.38670695	1.55916709	2.95753286	5.83580613	4.61	3.555	3.885	-	-	-	-	-	-	-	-
LIPID-N-0823	PE(O-16:1_24:4)	磷脂酰乙醇胺_PE(O-16:1_24:4)	GP	甘油磷脂类	PE-O	磷脂酰乙醇胺(醚键)	40	5	778.575066	779.582891	[M-H]-	C45H82NO7P	0.241910632	0.395581273	0.0828615543	0.0449876543	0.22983871	0.123601221	0.197885196	0.148387097	0.33234127	0.109846611	0.112807882	0.399390244	0.194977843	0.258950466	0.158675235	0.228748806	0.133937563	0.180294566	0.468149646	0.682492582	0.224	0.2125	0.2395	-	-	-	-	-	-	-	-
LIPID-N-0825	PE(O-22:1_20:4)	磷脂酰乙醇胺_PE(O-22:1_20:4)	GP	甘油磷脂类	PE-O	磷脂酰乙醇胺(醚键)	42	5	806.606366	807.614191	[M-H]-	C47H86NO7P	0.0600924499	0.174118885	N/A	N/A	N/A	0.107324517	0.0639476334	0.117121588	0.0927579365	N/A	0.0743842365	N/A	0.0733628754	0.0568906327	0.06623826	0.0744985673	N/A	N/A	N/A	0.101384768	0.0975	0.0815	0.069	-	-	-	-	-	-	-	-
LIPID-N-0828	PE(O-18:1_24:4)	磷脂酰乙醇胺_PE(O-18:1_24:4)	GP	甘油磷脂类	PE-O	磷脂酰乙醇胺(醚键)	42	5	806.606366	807.614191	[M-H]-	C47H86NO7P	0.0796096559	0.120462914	0.044107051	0.0234074074	0.0740927419	0.0559511699	0.0624370594	0.0345905707	0.124007937	0.0429490351	0.0763546798	0.130081301	0.050713934	0.0779794017	0.0429560059	0.0721107927	0.0467270896	0.0893854749	0.191102123	0.212660732	0.088	0.0715	0.0925	-	-	-	-	-	-	-	-
LIPID-N-0838	PE(O-18:1_20:5)	磷脂酰乙醇胺_PE(O-18:1_20:5)	GP	甘油磷脂类	PE-O	磷脂酰乙醇胺(醚键)	38	6	748.528116	749.535941	[M-H]-	C43H76NO7P	4.5095018	8.36401894	1.55429748	1.15555556	0.579637097	5.64598169	3.5448137	6.99751861	4.48412698	0.791687284	7.04433498	4.44613821	6.2530773	1.75085826	5.53633218	1.29894938	1.94864048	1.03098019	2.17896866	6.13254204	2.525	3.31	3.405	-	-	-	-	-	-	-	-
LIPID-N-0837	PE(O-18:2_20:4)	磷脂酰乙醇胺_PE(O-18:2_20:4)	GP	甘油磷脂类	PE-O	磷脂酰乙醇胺(醚键)	38	6	748.528116	749.535941	[M-H]-	C43H76NO7P	96.5588084	157.811678	50.643335	35.2592593	21.421371	75.7884028	43.001007	98.7593052	71.9246032	20.5343889	59.6059113	58.4349593	64.0078779	23.8352133	64.7553139	33.9063992	31.4199396	30.1168106	38.0687563	67.2601385	49.3	52	53.5	-	-	-	-	-	-	-	-
LIPID-N-0836	PE(O-17:2_20:4)	磷脂酰乙醇胺_PE(O-17:2_20:4)	GP	甘油磷脂类	PE-O	磷脂酰乙醇胺(醚键)	37	6	734.512466	735.520291	[M-H]-	C42H74NO7P	1.92090395	3.27196213	0.37261966	0.43654321	0.209677419	0.605289929	0.455186304	1.39454094	1.29464286	0.16526472	0.743842365	0.609756098	0.881339242	0.18440412	0.9935739	0.231614136	0.189828802	0.211782631	0.276541962	0.697329377	0.5	0.63	0.68	-	-	-	-	-	-	-	-
LIPID-N-0835	PE(O-15:1_22:5)	磷脂酰乙醇胺_PE(O-15:1_22:5)	GP	甘油磷脂类	PE-O	磷脂酰乙醇胺(醚键)	37	6	734.512466	735.520291	[M-H]-	C42H74NO7P	2.04930663	3.87690689	0.381369017	0.352098765	0.0841733871	1.05289929	0.35347432	2.2133995	1.06646825	0.0940128649	1.01970443	0.589430894	0.925652388	0.251103482	0.726643599	0.375835721	0.334843907	0.375825292	0.32760364	0.914935707	0.655	0.72	0.955	-	-	-	-	-	-	-	-
LIPID-N-0841	PE(O-17:1_22:5)	磷脂酰乙醇胺_PE(O-17:1_22:5)	GP	甘油磷脂类	PE-O	磷脂酰乙醇胺(醚键)	39	6	762.543766	763.551591	[M-H]-	C44H78NO7P	6.26605033	11.2046291	2.88214102	2.95802469	0.987903226	3.70295015	2.74420947	6.35235732	5.30753968	1.00445324	5.12315271	4.15650407	3.9783358	2.42766062	3.23282254	2.86055396	2.03927492	1.01066531	2.05763397	4.45103858	3.895	3.275	4.17	-	-	-	-	-	-	-	-
LIPID-N-0842	PE(O-18:1_22:5)	磷脂酰乙醇胺_PE(O-18:1_22:5)	GP	甘油磷脂类	PE-O	磷脂酰乙醇胺(醚键)	40	6	776.559416	777.567241	[M-H]-	C45H80NO7P	70.3646636	108.364019	32.2696861	33.6790123	15.8266129	67.6500509	38.9224572	67.9900744	57.0436508	19.0004948	66.5024631	50.8130081	42.4421467	39.7743992	40.6821552	35.339064	35.2467271	20.1117318	31.2436805	59.347181	55	49.35	48.25	-	-	-	-	-	-	-	-
LIPID-N-0843	PE(O-18:0_22:6)	磷脂酰乙醇胺_PE(O-18:0_22:6)	GP	甘油磷脂类	PE-O	磷脂酰乙醇胺(醚键)	40	6	776.559416	777.567241	[M-H]-	C45H80NO7P	0.621468927	0.831141504	0.194029851	0.255802469	0.157258065	0.559511699	0.459214502	0.868486352	0.66468254	0.179614052	1.1773399	0.787601626	0.659773511	0.711132908	0.706870984	0.311365807	0.263846928	0.113763332	0.317997978	0.756676558	0.64	0.625	0.6	-	-	LMGP02020104	52923729	-	-	-	-
LIPID-N-0847	PE(O-18:1_24:5)	磷脂酰乙醇胺_PE(O-18:1_24:5)	GP	甘油磷脂类	PE-O	磷脂酰乙醇胺(醚键)	42	6	804.590716	805.598541	[M-H]-	C47H84NO7P	0.229070365	0.331404524	0.0813175502	0.0441975309	0.0751008065	0.186164802	0.226586103	0.164764268	0.18452381	0.0428005938	0.201970443	0.191565041	0.159034958	0.14664051	0.0805734058	0.135148042	0.0871097684	0.0644997461	0.376643074	0.403560831	0.191	0.1875	0.2	-	-	-	-	-	-	-	-
LIPID-N-0796	PE(O-18:0_22:4)	磷脂酰乙醇胺_PE(O-18:0_22:4)	GP	甘油磷脂类	PE-O	磷脂酰乙醇胺(醚键)	40	4	780.590716	781.598541	[M-H]-	C45H84NO7P	0.447354905	0.636507102	0.135357694	0.237037037	0.146169355	0.564598169	0.55387714	1.41439206	0.818452381	0.185056903	0.581280788	0.650406504	0.468734613	0.598332516	0.563519525	0.285100287	0.290030211	0.0716099543	0.235591507	0.672601385	0.545	0.4825	0.48	-	-	LMGP02020060	52924995	-	-	-	-
LIPID-N-0853	PE(O-14:1_22:6)	磷脂酰乙醇胺_PE(O-14:1_22:6)	GP	甘油磷脂类	PE-O	磷脂酰乙醇胺(醚键)	36	7	718.481166	719.488991	[M-H]-	C41H70NO7P	0.0878274268	0.212519726	0.0168296449	0.016	0.00514112903	0.0859613428	0.046978852	0.0640198511	0.0510912698	0.00920336467	0.106896552	0.0406504065	0.0576070901	0.0204021579	0.0163124073	0.0173352436	0.0147532729	0.00563737938	0.0116784631	0.111770524	0.0292	0.04985	0.0515	-	-	-	-	-	-	-	-
LIPID-N-0855	PE(O-18:3_20:4)	磷脂酰乙醇胺_PE(O-18:3_20:4)	GP	甘油磷脂类	PE-O	磷脂酰乙醇胺(醚键)	38	7	746.512466	747.520291	[M-H]-	C43H74NO7P	8.88546482	17.0436612	2.18219249	3.1654321	1.52721774	4.45574771	3.98791541	8.58560794	6.15079365	0.930232558	5.02463054	2.96747967	3.54012802	1.14271702	3.66782007	2.12989494	2.1550856	1.40680549	1.44084934	5.14342235	3.58	3.615	3.335	-	-	-	-	-	-	-	-
LIPID-N-0856	PE(O-18:2_20:5)	磷脂酰乙醇胺_PE(O-18:2_20:5)	GP	甘油磷脂类	PE-O	磷脂酰乙醇胺(醚键)	38	7	746.512466	747.520291	[M-H]-	C43H74NO7P	39.7534669	78.3798001	15.748842	8.69135802	5.94758065	43.0315361	23.917422	37.9156328	30.6051587	4.8045522	42.8078818	29.7764228	45.0516987	11.2800392	34.0088977	10.2674308	11.4300101	12.2905028	15.3185035	44.3125618	21.35	20.4	24.15	-	-	-	-	-	-	-	-
LIPID-N-0857	PE(O-16:1_22:6)	磷脂酰乙醇胺_PE(O-16:1_22:6)	GP	甘油磷脂类	PE-O	磷脂酰乙醇胺(醚键)	38	7	746.512466	747.520291	[M-H]-	C43H74NO7P	15.4083205	21.0415571	3.60782295	2.18765432	0.841733871	9.71515768	3.6203424	11.8610422	11.2103175	1.66749134	13.4975369	5.79268293	7.4347612	3.38891614	6.57439446	1.85291309	1.62638469	1.50330117	3.69059656	13.2542038	6.2	5.8	6.6	-	-	-	-	-	-	-	-
LIPID-N-0858	PE(O-17:1_22:6)	磷脂酰乙醇胺_PE(O-17:1_22:6)	GP	甘油磷脂类	PE-O	磷脂酰乙醇胺(醚键)	39	7	760.528116	761.535941	[M-H]-	C44H76NO7P	1.54596816	2.12519726	0.509521359	0.503703704	0.117943548	0.824008138	0.55387714	0.803970223	1.38392857	0.12172192	1.68472906	0.762195122	1.05859183	0.666993624	0.904597133	0.453677173	0.270392749	0.251396648	0.49140546	1.16716123	0.925	0.78	0.91	-	-	-	-	-	-	-	-
LIPID-N-0859	PE(O-18:1_22:6)	磷脂酰乙醇胺_PE(O-18:1_22:6)	GP	甘油磷脂类	PE-O	磷脂酰乙醇胺(醚键)	40	7	774.543766	775.551591	[M-H]-	C45H78NO7P	10.0154083	14.0452393	4.5136387	3.17037037	1.89516129	10.9359105	5.33736153	7.19602978	9.87103175	2.46412667	14.4827586	7.5203252	6.89315608	5.39480137	7.51359367	3.63419293	3.34340383	2.45810056	4.57532861	10.5341246	7.65	7.35	6.7	-	-	-	-	-	-	-	-
LIPID-N-0860	PE(O-20:3_20:4)	磷脂酰乙醇胺_PE(O-20:3_20:4)	GP	甘油磷脂类	PE-O	磷脂酰乙醇胺(醚键)	40	7	774.543766	775.551591	[M-H]-	C45H78NO7P	0.74473549	1.59389795	0.231600618	0.295308642	0.20766129	0.701932859	0.639476334	0.605459057	0.89781746	0.253834735	0.669950739	0.823170732	0.353520433	0.141736145	0.528917449	0.454154728	0.372608258	0.266632809	0.234580384	0.573689416	0.605	0.4715	0.555	-	-	-	-	-	-	-	-
LIPID-N-0834	PE(O-17:1_20:5)	磷脂酰乙醇胺_PE(O-17:1_20:5)	GP	甘油磷脂类	PE-O	磷脂酰乙醇胺(醚键)	37	6	734.512466	735.520291	[M-H]-	C42H74NO7P	3.89316898	6.31246712	1.23520329	0.740740741	0.267641129	1.69379451	1.18328298	2.67493797	2.55456349	0.200395844	4.18226601	1.45833333	2.01378631	0.711132908	1.86851211	0.639923591	0.850956697	0.43067547	1.28918099	3.1206726	1.945	1.86	1.96	-	-	-	-	-	-	-	-
LIPID-N-0831	PE(O-16:1_20:5)	磷脂酰乙醇胺_PE(O-16:1_20:5)	GP	甘油磷脂类	PE-O	磷脂酰乙醇胺(醚键)	36	6	720.496816	721.504641	[M-H]-	C41H72NO7P	58.5516179	125.723304	19.4029851	11.3580247	4.25907258	46.2868769	22.4572004	72.9528536	58.531746	5.59129144	75.862069	36.4837398	67.9468242	17.5085826	38.4083045	11.0792741	15.3575025	9.19248349	21.2335693	86.0534125	34.75	34.95	34.3	-	-	-	-	-	-	-	-
LIPID-N-0854	PE(O-15:1_22:6)	磷脂酰乙醇胺_PE(O-15:1_22:6)	GP	甘油磷脂类	PE-O	磷脂酰乙醇胺(醚键)	37	7	732.496816	733.504641	[M-H]-	C42H72NO7P	0.228556754	0.336664913	0.0212043232	0.0120987654	0.0107358871	0.0951169888	0.0473313192	0.0615384615	0.0560515873	0.0156358238	0.0891625616	0.0228658537	0.107336288	0.0162824914	0.017943648	0.0100764088	N/A	0.019908583	0.0120323559	0.0727002967	0.0695	0.065	0.03935	-	-	-	-	-	-	-	-
LIPID-N-0795	PE(O-18:2_20:2)	磷脂酰乙醇胺_PE(O-18:2_20:2)	GP	甘油磷脂类	PE-O	磷脂酰乙醇胺(醚键)	38	4	752.559416	753.567241	[M-H]-	C43H80NO7P	2.21879815	2.53550763	0.941842512	1.27407407	0.695564516	1.83621567	1.04229607	2.5955335	1.53769841	0.51954478	1.02463054	0.879065041	0.925652388	0.966159882	1.03806228	1.04584527	0.876132931	0.660233621	0.980788675	2.17111771	1.16	1.13	1.22	-	-	-	-	-	-	-	-
LIPID-N-0809	PE(O-16:1_20:4)	磷脂酰乙醇胺_PE(O-16:1_20:4)	GP	甘油磷脂类	PE-O	磷脂酰乙醇胺(醚键)	36	5	722.512466	723.520291	[M-H]-	C41H74NO7P	189.008731	339.821147	85.4348945	61.7283951	27.9737903	123.601221	50.8559919	224.317618	177.579365	29.6882731	122.660099	99.5934959	121.1226	53.4575772	101.828967	49.1881566	60.9264854	34.4337227	68.2507583	169.139466	93	96	98	-	-	-	-	-	-	-	-
LIPID-N-0793	PE(O-18:0_20:4)	磷脂酰乙醇胺_PE(O-18:0_20:4)	GP	甘油磷脂类	PE-O	磷脂酰乙醇胺(醚键)	38	4	752.559416	753.567241	[M-H]-	C43H80NO7P	4.19619928	5.94423987	1.59032424	1.45679012	0.927419355	3.19938962	2.04431017	4.65012407	3.35813492	0.742206828	4.15270936	2.60670732	2.64401773	1.36341344	2.4567474	1.67621777	1.52064451	1.24428644	1.80485339	3.65479723	2.41	2.45	2.415	-	-	LMGP02020092	52925027	-	-	-	-
LIPID-N-0734	PE(O-16:1_16:0)	磷脂酰乙醇胺_PE(O-16:1_16:0)	GP	甘油磷脂类	PE-O	磷脂酰乙醇胺(醚键)	32	1	674.512466	675.520291	[M-H]-	C37H74NO7P	4.79198767	6.4702788	4.32321153	4.56296296	3.92641129	2.83316378	2.05438066	2.44168734	3.47718254	4.13656606	1.73891626	4.86788618	2.86065977	7.69985287	5.78348987	6.20821394	6.04229607	4.41340782	7.28008089	6.5776459	5.05	4.485	4.75	-	-	-	-	-	-	-	-
LIPID-N-0736	PE(O-16:0_18:1)	磷脂酰乙醇胺_PE(O-16:0_18:1)	GP	甘油磷脂类	PE-O	磷脂酰乙醇胺(醚键)	34	1	702.543766	703.551591	[M-H]-	C39H78NO7P	5.13610683	3.65597054	3.6489964	2.95308642	2.15221774	3.76398779	2.49748238	6.35235732	4.85615079	4.65611084	3.95073892	6.96138211	6.74544559	8.19028936	5.8329214	1.97707736	3.0060423	2.0162519	2.64914055	3.88229476	4.9	4.635	4.49	-	HMDB0011157	LMGP02020018	42607455	-	-	-	-
LIPID-N-0738	PE(O-18:0_18:1)	磷脂酰乙醇胺_PE(O-18:0_18:1)	GP	甘油磷脂类	PE-O	磷脂酰乙醇胺(醚键)	36	1	730.575066	731.582891	[M-H]-	C41H82NO7P	1.201849	0.820620726	0.581574884	0.383703704	0.295866935	0.834181078	0.490936556	1.05210918	0.763888889	0.429985156	0.556650246	0.924796748	1.06843919	0.720941638	0.687098369	0.465138491	0.334843907	0.431183342	0.540950455	1.13254204	0.62	0.615	0.665	-	-	LMGP02020047	52924982	-	-	-	-
LIPID-N-0742	PE(O-18:0_20:1)	磷脂酰乙醇胺_PE(O-18:0_20:1)	GP	甘油磷脂类	PE-O	磷脂酰乙醇胺(醚键)	38	1	758.606366	759.614191	[M-H]-	C43H86NO7P	0.220852594	0.233561284	0.10499228	0.102716049	0.0751008065	0.199898271	0.191339376	0.317121588	0.311507937	0.0737258783	0.075862069	0.135162602	0.152141802	0.131436979	0.12605042	0.0902578797	0.114300101	0.0568816658	0.141051567	0.272502473	0.19	0.1645	0.18	-	-	LMGP02020054	52924989	-	-	-	-
LIPID-N-0748	PE(O-16:1_16:1)	磷脂酰乙醇胺_PE(O-16:1_16:1)	GP	甘油磷脂类	PE-O	磷脂酰乙醇胺(醚键)	32	2	672.496816	673.504641	[M-H]-	C37H72NO7P	3.73394967	3.49815886	2.43952651	1.35802469	1.2046371	1.9328586	1.18328298	3.02233251	4.46428571	2.46412667	1.04926108	3.50609756	5.56376169	5.64001962	4.36480475	1.4565425	1.54582075	1.42204165	2.20930233	3.88724036	2.82	2.96	2.97	-	-	-	-	-	-	-	-
LIPID-N-0749	PE(O-16:0_18:2)	磷脂酰乙醇胺_PE(O-16:0_18:2)	GP	甘油磷脂类	PE-O	磷脂酰乙醇胺(醚键)	34	2	700.528116	701.535941	[M-H]-	C39H76NO7P	8.16640986	9.41609679	2.78435409	5.72839506	5.14112903	10.9867752	9.81873112	20.1488834	16.9642857	13.8545275	11.3793103	16.9207317	14.3771541	23.737126	17.4987642	10.4106972	13.2930514	4.26612494	8.69565217	8.95153314	10.9	12.4	11.1	-	-	LMGP02020100	52925035	-	-	-	-
LIPID-N-0750	PE(O-16:1_18:1)	磷脂酰乙醇胺_PE(O-16:1_18:1)	GP	甘油磷脂类	PE-O	磷脂酰乙醇胺(醚键)	34	2	700.528116	701.535941	[M-H]-	C39H76NO7P	120.698511	89.4266176	82.3468863	55.308642	64.516129	82.9094608	55.387714	120.099256	93.2539683	113.805047	62.0689655	194.105691	263.417036	233.447769	168.561542	52.0534862	49.2950655	62.97613	73.3063701	142.927794	112	115.5	113.5	-	-	-	-	-	-	-	-
LIPID-N-0751	PE(O-17:1_18:1)	磷脂酰乙醇胺_PE(O-17:1_18:1)	GP	甘油磷脂类	PE-O	磷脂酰乙醇胺(醚键)	35	2	714.543766	715.551591	[M-H]-	C40H78NO7P	6.72829995	4.61336139	2.125579	1.54567901	0.655241935	2.75686673	1.39979859	6.15384615	3.0406746	1.24690747	2.15270936	3.66361789	6.54849828	2.30995586	3.91992091	1.39923591	1.05236657	1.05129507	1.44084934	3.16023739	2.8	2.55	2.825	-	-	-	-	-	-	-	-
LIPID-N-0755	PE(O-16:1_20:1)	磷脂酰乙醇胺_PE(O-16:1_20:1)	GP	甘油磷脂类	PE-O	磷脂酰乙醇胺(醚键)	36	2	728.559416	729.567241	[M-H]-	C41H80NO7P	1.60246533	2.27248816	1.13741637	0.627160494	0.519153226	1.13936928	0.84592145	1.99007444	1.71130952	0.436417615	0.522167488	1.2550813	1.26046283	1.13290829	0.884824518	0.635148042	0.689828802	0.563737938	1.79474216	2.58654797	1.095	1.05	1.085	-	-	-	-	-	-	-	-
LIPID-N-0756	PE(O-16:1_21:1)	磷脂酰乙醇胺_PE(O-16:1_21:1)	GP	甘油磷脂类	PE-O	磷脂酰乙醇胺(醚键)	37	2	742.575066	743.582891	[M-H]-	C42H82NO7P	0.0310734463	0.049500263	0.0195573855	0.0132839506	0.0177923387	0.00885045778	0.0217522659	0.0287344913	0.038343254	0.0106382979	0.00733990148	0.0301829268	0.0271787297	0.0145169201	0.0171527435	0.0276981853	0.0195871098	0.0265617064	0.0611729019	0.100395648	0.0255	0.0257	0.0238	-	-	-	-	-	-	-	-
LIPID-N-0758	PE(O-18:1_20:1)	磷脂酰乙醇胺_PE(O-18:1_20:1)	GP	甘油磷脂类	PE-O	磷脂酰乙醇胺(醚键)	38	2	756.590716	757.598541	[M-H]-	C43H84NO7P	1.43297381	1.59915834	0.797735461	0.617283951	0.460685484	1.18006104	1.0020141	1.36476427	1.46825397	0.3478476	0.586206897	0.868902439	0.763170852	0.691515449	0.523974296	0.787965616	0.579053374	0.507872016	1.63296259	2.08704253	1.1	0.885	0.975	-	-	-	-	-	-	-	-
LIPID-N-0759	PE(O-16:1_22:1)	磷脂酰乙醇胺_PE(O-16:1_22:1)	GP	甘油磷脂类	PE-O	磷脂酰乙醇胺(醚键)	38	2	756.590716	757.598541	[M-H]-	C43H84NO7P	0.529019004	0.741714887	0.247555327	0.116049383	0.385584677	0.260427263	0.599194361	0.24764268	0.902777778	0.232063335	0.210344828	0.670731707	0.411619892	0.519862678	0.265447355	0.491881566	0.356495468	0.533265617	1.76946411	2.2007913	0.71	0.515	0.535	-	-	-	-	-	-	-	-
LIPID-N-0760	PE(O-20:1_18:1)	磷脂酰乙醇胺_PE(O-20:1_18:1)	GP	甘油磷脂类	PE-O	磷脂酰乙醇胺(醚键)	38	2	756.590716	757.598541	[M-H]-	C43H84NO7P	0.329224448	0.244082062	0.091610911	0.0587654321	0.0821572581	0.170905392	0.136455186	0.286352357	0.204365079	0.104898565	0.133497537	0.222560976	0.229935992	0.173614517	0.173999011	0.14947469	0.120845921	0.109700356	0.131951466	0.384767557	0.1965	0.186	0.218	-	-	-	-	-	-	-	-
LIPID-N-0761	PE(O-18:1_21:1)	磷脂酰乙醇胺_PE(O-18:1_21:1)	GP	甘油磷脂类	PE-O	磷脂酰乙醇胺(醚键)	39	2	770.606366	771.614191	[M-H]-	C44H86NO7P	0.0482794042	0.0547080484	0.0197117859	0.0263703704	0.0325604839	0.0209562564	0.052366566	0.0408436725	0.0500992063	0.0051954478	0.0216256158	0.0452743902	0.031117676	0.0549288867	0.0292140386	0.0730659026	0.058408862	0.063991874	0.102123357	0.108803165	0.0635	0.0441	0.0545	-	-	-	-	-	-	-	-
LIPID-N-0763	PE(O-18:1_22:1)	磷脂酰乙醇胺_PE(O-18:1_22:1)	GP	甘油磷脂类	PE-O	磷脂酰乙醇胺(醚键)	40	2	784.622016	785.629841	[M-H]-	C45H88NO7P	0.246019517	0.311415045	0.187853834	0.089382716	0.324596774	0.196337742	0.503524673	0.144416873	0.64484127	0.257298367	0.127586207	0.655487805	0.243722304	0.573810692	0.155709343	0.41260745	0.235649547	0.523108177	1.20323559	1.19188922	0.545	0.4365	0.398	-	-	-	-	-	-	-	-
LIPID-N-0770	PE(O-17:1_18:2)	磷脂酰乙醇胺_PE(O-17:1_18:2)	GP	甘油磷脂类	PE-O	磷脂酰乙醇胺(醚键)	35	3	712.528116	713.535941	[M-H]-	C40H76NO7P	25.1155624	32.0357706	13.1755018	13.5802469	4.92943548	15.2085453	9.06344411	28.5856079	20.8829365	7.27362692	16.3546798	10.7723577	13.3924175	8.3374203	12.5556105	13.4670487	10.2215509	7.21178263	10.4651163	17.2601385	13.05	12.95	14.4	-	-	-	-	-	-	-	-
LIPID-N-0771	PE(O-17:2_18:1)	磷脂酰乙醇胺_PE(O-17:2_18:1)	GP	甘油磷脂类	PE-O	磷脂酰乙醇胺(醚键)	35	3	712.528116	713.535941	[M-H]-	C40H76NO7P	0.868002054	0.836401894	0.369016984	0.108641975	0.171875	0.287894201	0.193856999	0.555831266	0.465277778	0.153389411	0.386206897	0.43597561	0.556376169	0.319274154	0.442906574	0.267908309	0.202416918	0.219400711	0.279069767	0.722057369	0.287	0.28	0.3115	-	-	-	-	-	-	-	-
LIPID-N-0786	PE(O-18:2_24:1)	磷脂酰乙醇胺_PE(O-18:2_24:1)	GP	甘油磷脂类	PE-O	磷脂酰乙醇胺(醚键)	42	3	810.637666	811.645491	[M-H]-	C47H90NO7P	0.0259373395	0.0384534456	0.0118373649	0.00883950617	0.041078629	0.0183621567	0.0370594159	0.00893300248	0.0470734127	0.0267689263	0.0192118227	0.0523373984	0.0236829148	0.0583619421	0.0125556105	0.0465616046	0.0256797583	0.0523108177	0.0995955511	0.146389713	0.03845	0.04035	0.03575	-	-	-	-	-	-	-	-
LIPID-N-0785	PE(O-24:2_18:1)	磷脂酰乙醇胺_PE(O-24:2_18:1)	GP	甘油磷脂类	PE-O	磷脂酰乙醇胺(醚键)	42	3	810.637666	811.645491	[M-H]-	C47H90NO7P	0.0193117617	0.0359284587	0.01626351	0.0225679012	0.0121471774	0.0258901322	0.0114300101	0.0472456576	0.0240079365	0.0152399802	0.0183251232	0.0405487805	0.0441161989	0.0396763119	0.0469105289	0.0298471824	0.00921450151	0.0171660741	0.00955510617	0.0259643917	0.0233	0.0155	0.02585	-	-	-	-	-	-	-	-
LIPID-N-0783	PE(O-18:1_22:2)	磷脂酰乙醇胺_PE(O-18:1_22:2)	GP	甘油磷脂类	PE-O	磷脂酰乙醇胺(醚键)	40	3	782.606366	783.614191	[M-H]-	C45H86NO7P	0.303030303	0.427669648	0.184251158	0.118024691	0.230846774	0.196846389	0.373111782	0.194044665	0.560515873	0.179119248	0.123152709	0.358231707	0.229935992	0.34919078	0.163124073	0.336198663	0.213494461	0.336211275	0.707785642	0.855588526	0.409	0.343	0.3795	-	-	-	-	-	-	-	-
LIPID-N-0782	PE(O-22:1_18:2)	磷脂酰乙醇胺_PE(O-22:1_18:2)	GP	甘油磷脂类	PE-O	磷脂酰乙醇胺(醚键)	40	3	782.606366	783.614191	[M-H]-	C45H86NO7P	0.129943503	0.0899526565	0.0586721565	0.0666666667	0.149193548	0.139877925	0.134441088	0.280397022	0.15922619	0.0915388422	0.0975369458	0.0731707317	0.0640078779	0.149092692	0.124073159	0.250716332	0.0725075529	0.0533265617	0.113245703	0.150840752	0.199	0.1425	0.115	-	-	-	-	-	-	-	-
LIPID-N-0781	PE(O-18:2_22:1)	磷脂酰乙醇胺_PE(O-18:2_22:1)	GP	甘油磷脂类	PE-O	磷脂酰乙醇胺(醚键)	40	3	782.606366	783.614191	[M-H]-	C45H86NO7P	0.386235234	0.589163598	0.218219249	0.092345679	0.438508065	0.245167854	0.574018127	0.168238213	0.808531746	0.214250371	0.201970443	0.767276423	0.378138848	0.681706719	0.196243203	0.577841452	0.301611279	0.501777552	1.39029323	1.8743818	0.645	0.4575	0.56	-	-	-	-	-	-	-	-
LIPID-N-0772	PE(O-16:0_20:3)	磷脂酰乙醇胺_PE(O-16:0_20:3)	GP	甘油磷脂类	PE-O	磷脂酰乙醇胺(醚键)	36	3	726.543766	727.551591	[M-H]-	C41H78NO7P	0.100667694	0.0610205155	0.0354091611	0.0148148148	0.0142641129	0.0986775178	0.0614300101	0.125558313	0.137400794	0.0228104899	0.0921182266	0.169715447	0.138847858	0.163315351	0.157686604	0.0213944604	0.0242698892	0.0331132555	0.0824064712	0.140949555	0.104	0.086	0.061	-	-	LMGP02020096	52925031	-	-	-	-
LIPID-N-0773	PE(O-18:1_18:2)	磷脂酰乙醇胺_PE(O-18:1_18:2)	GP	甘油磷脂类	PE-O	磷脂酰乙醇胺(醚键)	36	3	726.543766	727.551591	[M-H]-	C41H78NO7P	233.17925	324.039979	125.064334	148.148148	96.2701613	269.074262	143.504532	285.359801	255.952381	119.742702	224.137931	152.439024	162.481536	123.099559	156.697973	199.140401	179.758308	122.397156	151.162791	257.171118	175.5	166	185	-	-	-	-	-	-	-	-
LIPID-N-0774	PE(O-18:2_18:1)	磷脂酰乙醇胺_PE(O-18:2_18:1)	GP	甘油磷脂类	PE-O	磷脂酰乙醇胺(醚键)	36	3	726.543766	727.551591	[M-H]-	C41H78NO7P	52.9019004	36.6123093	25.0128667	12.0493827	19.1028226	23.0417091	17.8751259	32.4069479	26.5376984	21.523998	16.5517241	40.4979675	37.2722797	30.9465424	28.6702916	19.1021968	16.163142	18.0802438	25.9858443	46.4886251	28.1	25.35	28.15	-	-	-	-	-	-	-	-
LIPID-N-0794	PE(O-18:1_20:3)	磷脂酰乙醇胺_PE(O-18:1_20:3)	GP	甘油磷脂类	PE-O	磷脂酰乙醇胺(醚键)	38	4	752.559416	753.567241	[M-H]-	C43H80NO7P	3.02003082	3.54550237	0.983015955	0.977777778	0.60483871	1.82095626	1.26888218	2.50620347	2.38095238	0.440376051	2.60098522	1.70731707	1.56080748	0.676802354	1.40385566	0.902578797	0.956696878	0.716099543	0.995955511	2.06726014	1.33	1.515	1.48	-	-	-	-	-	-	-	-
LIPID-N-0729	PE(O-16:0_16:0)	磷脂酰乙醇胺_PE(O-16:0_16:0)	GP	甘油磷脂类	PE-O	磷脂酰乙醇胺(醚键)	32	0	676.528116	677.535941	[M-H]-	C37H76NO7P	0.163328197	0.21094161	0.156973752	0.15654321	0.126008065	0.103255341	0.0775427996	0.0987593052	0.114583333	0.147451757	0.045320197	0.151422764	0.130477597	0.305051496	0.185368265	0.136580707	0.12286002	0.094972067	0.184529828	0.221562809	0.2015	0.1575	0.149	-	-	LMGP02020103	52925038	-	-	-	-
LIPID-N-0792	PE(O-16:0_22:4)	磷脂酰乙醇胺_PE(O-16:0_22:4)	GP	甘油磷脂类	PE-O	磷脂酰乙醇胺(醚键)	38	4	752.559416	753.567241	[M-H]-	C43H80NO7P	0.903954802	1.62019989	0.389603706	0.402469136	0.228326613	1.10376399	0.80060423	2.83870968	1.84027778	0.388916378	0.842364532	1.21443089	1.27523387	1.10838646	1.54720712	0.525310411	0.579053374	0.152869477	0.631951466	1.34520277	0.915	0.805	0.825	-	-	LMGP02020037	52924972	-	-	-	-
LIPID-N-0791	PE(O-18:2_18:2)	磷脂酰乙醇胺_PE(O-18:2_18:2)	GP	甘油磷脂类	PE-O	磷脂酰乙醇胺(醚键)	36	4	724.528116	725.535941	[M-H]-	C41H76NO7P	218.798151	327.722251	158.003088	147.160494	90.7258065	237.029502	114.300101	311.662531	202.876984	106.877783	137.931034	165.650407	211.718365	134.870034	182.896688	144.69914	136.455186	112.747588	127.401416	198.318497	163	156.5	167	-	-	-	-	-	-	-	-
LIPID-N-0790	PE(O-18:3_18:1)	磷脂酰乙醇胺_PE(O-18:3_18:1)	GP	甘油磷脂类	PE-O	磷脂酰乙醇胺(醚键)	36	4	724.528116	725.535941	[M-H]-	C41H76NO7P	4.97175141	3.71383482	2.11528564	1.44691358	0.927419355	1.82604273	1.59113797	4.08436725	2.66865079	0.920336467	1.74876847	2.87601626	3.35795175	1.35360471	2.60504202	1.14613181	1.05236657	0.919248349	1.69362993	3.88229476	2	1.75	2.16	-	-	-	-	-	-	-	-
LIPID-N-0789	PE(O-16:1_20:3)	磷脂酰乙醇胺_PE(O-16:1_20:3)	GP	甘油磷脂类	PE-O	磷脂酰乙醇胺(醚键)	36	4	724.528116	725.535941	[M-H]-	C41H76NO7P	52.9019004	69.9631773	20.3293875	15.4074074	6.19959677	35.3509664	16.2134945	62.5310174	50.5952381	10.4403761	31.5763547	25.3556911	36.0413589	17.9009318	26.8907563	12.7029608	16.0120846	10.1066531	19.6157735	47.8239367	26.55	27.75	26.05	-	-	-	-	-	-	-	-
LIPID-N-0730	PE(O-18:0_16:0)	磷脂酰乙醇胺_PE(O-18:0_16:0)	GP	甘油磷脂类	PE-O	磷脂酰乙醇胺(醚键)	34	0	704.559416	705.567241	[M-H]-	C39H80NO7P	0.142270159	0.189374014	0.0890375708	0.164938272	0.152721774	0.11190234	0.104229607	0.0803970223	0.101686508	0.105888174	0.10591133	0.227642276	0.131462334	0.267287886	0.160158181	0.300382044	0.212487412	0.209751143	0.235085945	0.228981207	0.1905	0.1935	0.1515	-	-	LMGP02020094	52925029	-	-	-	-
LIPID-N-0840	PE(O-16:1_22:5)	磷脂酰乙醇胺_PE(O-16:1_22:5)	GP	甘油磷脂类	PE-O	磷脂酰乙醇胺(醚键)	38	6	748.528116	749.535941	[M-H]-	C43H76NO7P	62.1468927	127.30142	28.5640762	19.4074074	6.80443548	44.5066124	19.939577	81.8858561	56.547619	11.8258288	45.4679803	30.8434959	42.4421467	17.5576263	35.5412753	15.7115568	19.8388721	9.95429152	22.9524772	58.8526212	36.05	33.05	34	-	-	-	-	-	-	-	-
LIPID-N-0788	PE(O-16:0_20:4)	磷脂酰乙醇胺_PE(O-16:0_20:4)	GP	甘油磷脂类	PE-O	磷脂酰乙醇胺(醚键)	36	4	724.528116	725.535941	[M-H]-	C41H76NO7P	15.767848	20.1998948	4.32835821	4.70123457	1.98084677	12.4618515	8.4592145	39.5037221	20.734127	3.82978723	15.4187192	15.9044715	16.6912851	8.28837666	16.7078596	4.91881566	5.18630413	2.23971559	7.28008089	17.3095945	11.4	10.5	11.15	-	-	LMGP02020019	42607456	-	-	-	-
LIPID-P-1328	PE(P-15:0_18:2)	磷脂酰乙醇胺_PE(P-15:0_18:2)	GP	甘油磷脂类	PE-P	溶血磷脂酰乙醇胺(烯醚键)	33	2	686.512466	685.504641	[M+H]+	C38H72NO7P	8.98818695	8.83745397	3.23726197	4.8	2.27318548	6.00203459	2.01913394	6.99751861	6.10119048	2.57793172	4.06896552	3.24695122	5.41605121	3.46248161	4.55264459	4.05921681	2.38670695	2.57998984	3.76643074	5.48961424	4.07	5.1	5.4	C00350	-	-	-	-	-	-	ko00563,ko00564,ko01100,ko04136,ko04140,ko04723,ko05167
LIPID-P-0650	PE(P-18:0_22:3)	磷脂酰乙醇胺_PE(P-18:0_22:3)	GP	甘油磷脂类	PE-P	磷脂酰乙醇胺(烯醚键)	40	3	782.606366	781.598541	[M+H]+	C45H84NO7P	0.544427324	1.30457654	0.277920741	0.165432099	0.258568548	0.406917599	0.389728097	0.392555831	0.625	0.220188026	0.240394089	0.286077236	0.422451994	0.445316332	0.123578843	0.682903534	0.268378651	0.364144236	0.925176946	1.29574679	0.68	0.4645	0.635	C00350	-	-	53480883	-	-	-	ko00563,ko00564,ko01100,ko04136,ko04140,ko04723,ko05167
LIPID-P-0651	PE(P-15:0_20:4)	磷脂酰乙醇胺_PE(P-15:0_20:4)	GP	甘油磷脂类	PE-P	磷脂酰乙醇胺(烯醚键)	35	4	710.512466	709.504641	[M+H]+	C40H72NO7P	2.86594761	2.48290373	1.36901698	1.25925926	0.458165323	2.16174975	1.06747231	2.18362283	2.04365079	0.397328055	1.98522167	1.60569106	2.01378631	1.02991663	1.08749382	0.778414518	0.750251762	0.746571864	1.00101112	1.75074184	1.135	1.755	1.93	C00350	-	-	-	-	-	-	ko00563,ko00564,ko01100,ko04136,ko04140,ko04723,ko05167
LIPID-P-0649	PE(P-18:0_20:3)	磷脂酰乙醇胺_PE(P-18:0_20:3)	GP	甘油磷脂类	PE-P	磷脂酰乙醇胺(烯醚键)	38	3	754.575066	753.567241	[M+H]+	C43H80NO7P	6.1633282	6.20725934	1.97117859	1.6691358	0.625	3.85045778	1.57603223	1.80148883	2.28670635	0.407224146	2.54187192	2.22052846	3.32348597	1.81461501	1.64112704	0.426934097	1.10775428	0.848146267	0.626895854	2.04747774	3	2.36	3.91	C00350	HMDB0011383	LMGP02030055	53480854	-	-	-	ko00563,ko00564,ko01100,ko04136,ko04140,ko04723,ko05167
LIPID-P-0657	PE(P-16:0_20:5)	磷脂酰乙醇胺_PE(P-16:0_20:5)	GP	甘油磷脂类	PE-P	磷脂酰乙醇胺(烯醚键)	36	5	722.512466	721.504641	[M+H]+	C41H72NO7P	129.943503	170.436612	59.7014925	35.9506173	17.3387097	127.670397	49.0433031	89.8263027	113.59127	22.068283	137.931034	82.3170732	140.324963	54.9288867	88.9767672	28.5100287	34.7935549	22.0416455	50.1516684	170.128586	80.5	91.5	102.5	C00350	HMDB0011354	LMGP02030028	52925061	-	-	-	ko00563,ko00564,ko01100,ko04136,ko04140,ko04723,ko05167
LIPID-P-0654	PE(P-18:0_20:4)	磷脂酰乙醇胺_PE(P-18:0_20:4)	GP	甘油磷脂类	PE-P	磷脂酰乙醇胺(烯醚键)	38	4	752.559416	751.551591	[M+H]+	C43H78NO7P	499.743195	631.246712	205.352548	191.604938	88.7096774	379.450661	204.431017	351.861042	398.809524	79.6635329	399.014778	326.219512	277.695716	148.602256	279.782501	194.364852	127.895267	100.050787	190.091001	377.843719	307	257.5	321	C00350	HMDB0005779	LMGP02030003	9547058	-	-	-	ko00563,ko00564,ko01100,ko04136,ko04140,ko04723,ko05167
LIPID-P-1331	PE(P-18:0_18:2)	磷脂酰乙醇胺_PE(P-18:0_18:2)	GP	甘油磷脂类	PE-P	溶血磷脂酰乙醇胺(烯醚键)	36	2	728.559416	727.551591	[M+H]+	C41H78NO7P	45.6086287	53.6559705	20.3293875	28.9876543	11.7439516	42.370295	17.0694864	30.471464	29.0674603	13.5576447	23.546798	20.6808943	24.1752831	18.7837175	23.3316856	24.2120344	17.6233635	10.5637379	17.6946411	23.9861523	26.65	23.85	27.6	C00350	HMDB0011376	LMGP02030046	52925079	-	-	-	ko00563,ko00564,ko01100,ko04136,ko04140,ko04723,ko05167
LIPID-P-0653	PE(P-17:0_20:4)	磷脂酰乙醇胺_PE(P-17:0_20:4)	GP	甘油磷脂类	PE-P	磷脂酰乙醇胺(烯醚键)	37	4	738.543766	737.535941	[M+H]+	C42H76NO7P	19.1576785	26.1441347	7.56562017	7.0617284	2.99395161	7.98575788	6.04229607	14.3424318	11.4583333	2.03364671	10.591133	9.24796748	14.0817331	4.68857283	8.89767672	4.67048711	3.79154079	3.18435754	4.64610718	11.2265084	9.6	10.45	10.75	C00350	-	-	-	-	-	-	ko00563,ko00564,ko01100,ko04136,ko04140,ko04723,ko05167
LIPID-P-0658	PE(P-18:1_20:4)	磷脂酰乙醇胺_PE(P-18:1_20:4)	GP	甘油磷脂类	PE-P	磷脂酰乙醇胺(烯醚键)	38	5	750.543766	749.535941	[M+H]+	C43H76NO7P	224.447869	247.238296	123.520329	116.049383	88.2056452	179.552391	126.384693	167.741935	176.09127	75.7050965	129.55665	169.715447	184.638109	91.7116233	188.334157	92.6456543	70.4934542	77.7044185	107.68453	167.161227	163.5	151.5	160	C00350	-	-	85366510	-	-	-	ko00563,ko00564,ko01100,ko04136,ko04140,ko04723,ko05167
LIPID-P-1329	PE(P-18:1_16:1)	磷脂酰乙醇胺_PE(P-18:1_16:1)	GP	甘油磷脂类	PE-P	溶血磷脂酰乙醇胺(烯醚键)	34	2	700.528116	699.520291	[M+H]+	C39H74NO7P	7.55007704	3.76117833	3.19608852	1.69382716	2.34879032	2.46693795	2.29607251	2.61042184	4.78670635	2.83523008	1.28571429	5.05081301	4.27375677	5.68906327	4.1028176	2.47851003	1.19838872	2.02133062	3.90798787	5.9347181	3.755	3.325	3.71	C00350	-	-	-	-	-	-	ko00563,ko00564,ko01100,ko04136,ko04140,ko04723,ko05167
LIPID-P-0659	PE(P-17:0_22:5)	磷脂酰乙醇胺_PE(P-17:0_22:5)	GP	甘油磷脂类	PE-P	磷脂酰乙醇胺(烯醚键)	39	5	764.559416	763.551591	[M+H]+	C44H78NO7P	18.2845403	27.1436086	11.0653628	12.1975309	3.02923387	13.8860631	8.25780463	15.0372208	13.4424603	3.21128154	16.4039409	10.7723577	11.1767602	5.78715056	9.24369748	8.02292264	5.99194361	3.87506348	9.04954499	14.2927794	12.45	11.55	11.75	C00350	-	-	-	-	-	-	ko00563,ko00564,ko01100,ko04136,ko04140,ko04723,ko05167
LIPID-P-0652	PE(P-16:0_20:4)	磷脂酰乙醇胺_PE(P-16:0_20:4)	GP	甘油磷脂类	PE-P	磷脂酰乙醇胺(烯醚键)	36	4	724.528116	723.520291	[M+H]+	C41H74NO7P	439.650745	531.299316	203.808543	182.222222	86.1895161	295.015259	140.986908	374.689826	407.738095	105.39337	279.310345	255.081301	369.276219	170.181462	271.37914	119.866285	104.733132	88.3697308	183.013145	360.039565	312.5	273	297.5	C00350	HMDB0011352	LMGP02030093	52925126	-	-	-	ko00563,ko00564,ko01100,ko04136,ko04140,ko04723,ko05167
LIPID-P-0662	PE(P-18:0_22:6)	磷脂酰乙醇胺_PE(P-18:0_22:6)	GP	甘油磷脂类	PE-P	磷脂酰乙醇胺(烯醚键)	40	6	776.559416	775.551591	[M+H]+	C45H78NO7P	49.1011813	62.5986323	22.9027277	15.7037037	8.26612903	52.8992879	27.1399799	30.6203474	42.2123016	10.6877783	73.3990148	30.0813008	30.4283604	17.4104953	29.3129016	17.7172875	13.2426989	9.64956831	25.429727	52.4233432	36.7	33.6	37	C00350	HMDB0011394	LMGP02030005	42607458	-	-	-	ko00563,ko00564,ko01100,ko04136,ko04140,ko04723,ko05167
LIPID-P-1330	PE(P-16:0_20:2)	磷脂酰乙醇胺_PE(P-16:0_20:2)	GP	甘油磷脂类	PE-P	溶血磷脂酰乙醇胺(烯醚键)	36	2	728.559416	727.551591	[M+H]+	C41H78NO7P	23.9856189	26.7753814	12.5579002	12.1481481	4.41532258	16.0732452	7.35146022	20.7940447	21.2797619	5.04700643	12.6600985	9.60365854	11.3737075	11.3290829	11.1220959	8.54823305	7.75427996	3.96140173	10.7178969	25.12364	14.1	12.9	15.95	C00350	HMDB0011349	LMGP02030026	52925059	-	-	-	ko00563,ko00564,ko01100,ko04136,ko04140,ko04723,ko05167
LIPID-P-1314	PE(P-18:1_14:0)	磷脂酰乙醇胺_PE(P-18:1_14:0)	GP	甘油磷脂类	PE-P	溶血磷脂酰乙醇胺(烯醚键)	32	1	674.512466	673.504641	[M+H]+	C37H72NO7P	1.19157678	0.867964229	0.411219763	0.407901235	0.64516129	0.564598169	0.385699899	0.373200993	0.828373016	0.318159327	0.312315271	1.15853659	0.630231413	0.799411476	0.469105289	0.754536772	0.411883182	0.914169629	1.90596562	1.69634026	0.63	0.785	0.81	C00350	-	-	-	-	-	-	ko00563,ko00564,ko01100,ko04136,ko04140,ko04723,ko05167
LIPID-P-1315	PE(P-14:0_18:1)	磷脂酰乙醇胺_PE(P-14:0_18:1)	GP	甘油磷脂类	PE-P	溶血磷脂酰乙醇胺(烯醚键)	32	1	674.512466	673.504641	[M+H]+	C37H72NO7P	2.92758089	2.31457128	0.828615543	0.8	0.453629032	2.30925738	0.946626385	2.50124069	2.19246032	0.905492331	1.4679803	1.66666667	4.18513048	2.04021579	2.33316856	1.30850048	0.916414904	0.873539868	1.17795753	2.89317507	2.285	1.61	1.795	C00350	-	-	-	-	-	-	ko00563,ko00564,ko01100,ko04136,ko04140,ko04723,ko05167
LIPID-P-1316	PE(P-15:0_18:1)	磷脂酰乙醇胺_PE(P-15:0_18:1)	GP	甘油磷脂类	PE-P	溶血磷脂酰乙醇胺(烯醚键)	33	1	688.528116	687.520291	[M+H]+	C38H74NO7P	2.3317925	1.99368753	0.993309315	0.745679012	0.365927419	1.15971516	0.770392749	1.95037221	1.36904762	0.345373577	1.17241379	1.42276423	2.51600197	0.951446788	1.61146812	0.473734479	0.533736153	0.429151854	0.920121335	1.85459941	1.47	1.405	1.49	C00350	-	-	-	-	-	-	ko00563,ko00564,ko01100,ko04136,ko04140,ko04723,ko05167
LIPID-P-1317	PE(P-17:0_18:1)	磷脂酰乙醇胺_PE(P-17:0_18:1)	GP	甘油磷脂类	PE-P	溶血磷脂酰乙醇胺(烯醚键)	35	1	716.559416	715.551591	[M+H]+	C40H78NO7P	20.1335388	13.256181	7.10241894	5.38271605	1.95060484	7.78229908	4.12890232	12.4565757	7.53968254	3.87926769	5.56650246	10.4674797	19.596258	8.28837666	9.73801285	4.20725883	2.29607251	2.19908583	2.75025278	7.91295747	10.15	8.85	9.45	C00350	-	-	-	-	-	-	ko00563,ko00564,ko01100,ko04136,ko04140,ko04723,ko05167
LIPID-P-1318	PE(P-16:0_20:1)	磷脂酰乙醇胺_PE(P-16:0_20:1)	GP	甘油磷脂类	PE-P	溶血磷脂酰乙醇胺(烯醚键)	36	1	730.575066	729.567241	[M+H]+	C41H80NO7P	9.09090909	10.9942136	7.10241894	4.4	2.44455645	6.66327569	4.16918429	6.55086849	10.1190476	2.67194458	2.61083744	6.80894309	7.4347612	5.83619421	4.70588235	3.95893028	2.87512588	2.71711529	9.70677452	12.9574679	6.6	7.1	6.3	C00350	HMDB0011348	LMGP02030025	52925058	-	-	-	ko00563,ko00564,ko01100,ko04136,ko04140,ko04723,ko05167
LIPID-P-1323	PE(P-18:0_20:1)	磷脂酰乙醇胺_PE(P-18:0_20:1)	GP	甘油磷脂类	PE-P	溶血磷脂酰乙醇胺(烯醚键)	38	1	758.606366	757.598541	[M+H]+	C43H84NO7P	2.88135593	4.63440295	2.70715389	1.8617284	1.05342742	3.71312309	2.44712991	2.87344913	3.54166667	0.910440376	1.67487685	3.25711382	2.04825209	1.93722413	1.75976273	1.90544413	1.48539778	0.792280345	4.59555106	5.09396637	1.9	2.285	2.835	C00350	HMDB0011381	LMGP02030053	52925086	-	-	-	ko00563,ko00564,ko01100,ko04136,ko04140,ko04723,ko05167
LIPID-P-0661	PE(P-16:0_22:6)	磷脂酰乙醇胺_PE(P-16:0_22:6)	GP	甘油磷脂类	PE-P	磷脂酰乙醇胺(烯醚键)	38	6	748.528116	747.520291	[M+H]+	C43H74NO7P	66.2557781	89.9526565	29.2846114	20.5432099	7.91330645	51.3733469	23.7160121	44.9627792	62.0039683	14.2998516	66.0098522	32.2154472	52.6834072	25.4536538	42.8077113	11.9866285	12.4370594	8.32910107	28.2103134	71.2166172	34.3	41.95	47	C00350	HMDB0005780	LMGP02030001	5283497	-	-	-	ko00563,ko00564,ko01100,ko04136,ko04140,ko04723,ko05167
LIPID-P-0664	PE(P-18:1_22:6)	磷脂酰乙醇胺_PE(P-18:1_22:6)	GP	甘油磷脂类	PE-P	磷脂酰乙醇胺(烯醚键)	40	7	774.543766	773.535941	[M+H]+	C45H76NO7P	34.3605547	51.446607	20.8955224	11.2098765	9.77822581	38.5554425	24.6223565	22.133995	27.9761905	11.1825829	34.2857143	24.0345528	28.3604136	15.1544875	26.5941671	10.5539637	8.35850957	9.85271712	19.2113246	31.6518299	20.3	25.65	27.9	C00350	HMDB0011460	LMGP02030006	52925039	-	-	-	ko00563,ko00564,ko01100,ko04136,ko04140,ko04723,ko05167
LIPID-P-1388	PE(P-18:2_20:4)	磷脂酰乙醇胺_PE(P-18:2_20:4)	GP	甘油磷脂类	PE-P	溶血磷脂酰乙醇胺(烯醚键)	38	6	748.528116	747.520291	[M+H]+	C43H74NO7P	22.4447869	27.459232	8.44055584	12.1481481	7.40927419	13.1739573	10.8761329	13.5980149	12.9960317	5.69025235	10.9359606	8.18089431	8.02560315	2.99656694	10.0346021	6.92454632	5.74018127	3.0218385	5	10.5341246	9.75	11.5	10.45	C00350	-	-	-	-	-	-	ko00563,ko00564,ko01100,ko04136,ko04140,ko04723,ko05167
LIPID-P-1406	PE(P-18:3_22:5)	磷脂酰乙醇胺_PE(P-18:3_22:5)	GP	甘油磷脂类	PE-P	溶血磷脂酰乙醇胺(烯醚键)	40	8	772.528116	771.520291	[M+H]+	C45H74NO7P	12.1212121	23.6191478	4.97169326	5.58024691	2.16229839	9.51169888	6.24370594	10.471464	6.34920635	2.31073726	6.60098522	3.60772358	6.59773511	2.42766062	4.66139397	3.99713467	4.94964753	2.53936008	3.03336704	8.30860534	6.6	8	6.9	C00350	-	-	-	-	-	-	ko00563,ko00564,ko01100,ko04136,ko04140,ko04723,ko05167
LIPID-P-1362	PE(P-19:0_20:4)	磷脂酰乙醇胺_PE(P-19:0_20:4)	GP	甘油磷脂类	PE-P	溶血磷脂酰乙醇胺(烯醚键)	39	4	766.575066	765.567241	[M+H]+	C44H80NO7P	5.44427324	5.26038927	1.2609367	1.84691358	0.491431452	2.29908444	1.64652568	2.40198511	3.07539683	0.471053934	2.24630542	1.99186992	1.94485475	0.995586072	1.32970835	1.31805158	0.589123867	0.6297613	0.707785642	1.98318497	2.085	1.915	2.17	C00350	-	-	-	-	-	-	ko00563,ko00564,ko01100,ko04136,ko04140,ko04723,ko05167
LIPID-P-1357	PE(P-18:1_20:3)	磷脂酰乙醇胺_PE(P-18:1_20:3)	GP	甘油磷脂类	PE-P	溶血磷脂酰乙醇胺(烯醚键)	38	4	752.559416	751.551591	[M+H]+	C43H78NO7P	61.1196713	81.0099947	40.5043747	40.7901235	21.3709677	74.2624619	39.0735146	47.146402	55.0595238	28.3028204	42.8078818	48.7296748	47.0704087	32.6630701	41.9673752	37.0105062	25.7804632	25.3428136	38.6248736	57.3689416	49.8	41.4	52	C00350	-	-	-	-	-	-	ko00563,ko00564,ko01100,ko04136,ko04140,ko04723,ko05167
LIPID-P-1355	PE(P-16:0_22:4)	磷脂酰乙醇胺_PE(P-16:0_22:4)	GP	甘油磷脂类	PE-P	溶血磷脂酰乙醇胺(烯醚键)	38	4	752.559416	751.551591	[M+H]+	C43H78NO7P	24.7046739	37.4539716	13.381369	12.4444444	6.60282258	29.5015259	11.2789527	30.1736973	36.5079365	10.8857001	20.1477833	23.2723577	27.5726243	18.2442374	23.0350964	11.1270296	9.71802618	8.98933469	23.4074823	42.4826904	23.4	21.15	27.4	C00350	-	LMGP02030033	52925066	-	-	-	ko00563,ko00564,ko01100,ko04136,ko04140,ko04723,ko05167
LIPID-P-1354	PE(P-18:3_18:1)	磷脂酰乙醇胺_PE(P-18:3_18:1)	GP	甘油磷脂类	PE-P	溶血磷脂酰乙醇胺(烯醚键)	36	4	724.528116	723.520291	[M+H]+	C41H74NO7P	4.74062661	3.10889006	2.23880597	1.45185185	0.76108871	1.84638861	1.53575025	3.98511166	1.83531746	1.07372588	1.09359606	4.375	4.61841457	1.82442374	3.35640138	0.850047755	0.755287009	1.2595226	1.02628918	3.70425321	2.065	1.84	3	C00350	-	-	-	-	-	-	ko00563,ko00564,ko01100,ko04136,ko04140,ko04723,ko05167
LIPID-P-1353	PE(P-18:2_18:2)	磷脂酰乙醇胺_PE(P-18:2_18:2)	GP	甘油磷脂类	PE-P	溶血磷脂酰乙醇胺(烯醚键)	36	4	724.528116	723.520291	[M+H]+	C41H74NO7P	23.8315357	36.1388743	17.6016469	32.345679	18.0947581	25.0254323	14.652568	23.325062	22.9166667	17.8624443	12.955665	12.1443089	10.0443131	9.71064247	14.3845774	18.8634193	16.8680765	9.54799391	9.55510617	15.628091	16	18.7	22.6	C00350	-	-	-	-	-	-	ko00563,ko00564,ko01100,ko04136,ko04140,ko04723,ko05167
LIPID-P-1352	PE(P-14:0_20:4)	磷脂酰乙醇胺_PE(P-14:0_20:4)	GP	甘油磷脂类	PE-P	溶血磷脂酰乙醇胺(烯醚键)	34	4	696.496816	695.488991	[M+H]+	C39H70NO7P	7.2932717	10.9416097	1.48224395	1.36790123	0.665322581	4.85757884	2.73413897	4.70967742	5.45634921	0.99455715	3.66995074	2.43902439	4.88429345	1.46150074	2.68907563	1.86246418	1.33937563	1.12747588	1.52679474	5.68743818	2.84	3.2	3.815	C00350	-	-	-	-	-	-	ko00563,ko00564,ko01100,ko04136,ko04140,ko04723,ko05167
LIPID-P-1347	PE(P-22:1_18:2)	磷脂酰乙醇胺_PE(P-22:1_18:2)	GP	甘油磷脂类	PE-P	溶血磷脂酰乙醇胺(烯醚键)	40	3	782.606366	781.598541	[M+H]+	C45H84NO7P	0.459681561	0.657548659	0.230571282	0.378271605	0.272177419	0.513733469	0.187311178	0.494292804	0.36359127	0.183077684	0.110344828	0.202235772	0.292959133	0.268759196	0.243697479	0.357211079	0.411379658	0.0914169629	0.15065723	0.418892186	0.427	0.3725	0.356	C00350	-	-	-	-	-	-	ko00563,ko00564,ko01100,ko04136,ko04140,ko04723,ko05167
LIPID-P-1364	PE(P-20:1_20:3)	磷脂酰乙醇胺_PE(P-20:1_20:3)	GP	甘油磷脂类	PE-P	溶血磷脂酰乙醇胺(烯醚键)	40	4	780.590716	779.582891	[M+H]+	C45H82NO7P	0.476117103	0.86270384	0.28615543	0.236049383	0.116935484	0.640895219	0.228600201	0.493300248	0.303075397	0.0905492331	0.330541872	0.304878049	0.23042836	0.228052967	0.421156698	0.29417383	0.112789527	0.0868461148	0.207280081	0.367952522	0.299	0.312	0.378	C00350	-	-	-	-	-	-	ko00563,ko00564,ko01100,ko04136,ko04140,ko04723,ko05167
LIPID-P-1345	PE(P-16:0_22:3)	磷脂酰乙醇胺_PE(P-16:0_22:3)	GP	甘油磷脂类	PE-P	溶血磷脂酰乙醇胺(烯醚键)	38	3	754.575066	753.567241	[M+H]+	C43H80NO7P	1.51515152	2.56180957	0.597014925	0.34617284	1.01310484	0.645981689	0.684793555	0.472952854	1.60218254	0.658090054	0.645320197	1.35670732	0.969965534	1.4811182	0.652496293	1.08404967	0.961732125	0.909090909	2.80586451	3.77843719	1.365	1.355	1.6	C00350	-	-	-	-	-	-	ko00563,ko00564,ko01100,ko04136,ko04140,ko04723,ko05167
LIPID-P-1332	PE(P-18:1_19:1)	磷脂酰乙醇胺_PE(P-18:1_19:1)	GP	甘油磷脂类	PE-P	溶血磷脂酰乙醇胺(烯醚键)	37	2	742.575066	741.567241	[M+H]+	C42H80NO7P	1.17616846	0.978432404	0.720535255	0.492345679	0.352822581	0.640895219	0.273413897	0.570719603	0.436507937	0.278574963	0.350246305	0.574186992	0.323978336	0.386463953	0.3440435	0.520534862	0.249244713	0.224479431	0.535894843	0.96933729	0.56	0.62	0.64	C00350	-	-	-	-	-	-	ko00563,ko00564,ko01100,ko04136,ko04140,ko04723,ko05167
LIPID-P-0648	PE(P-17:0_20:3)	磷脂酰乙醇胺_PE(P-17:0_20:3)	GP	甘油磷脂类	PE-P	磷脂酰乙醇胺(烯醚键)	37	3	740.559416	739.551591	[M+H]+	C42H78NO7P	8.78274268	10.310363	3.33504889	4.54814815	1.31048387	4.42014242	3.22255791	6.00496278	5.40674603	1.32112815	4.04926108	4.71036585	5.80994584	3.73222168	3.98418191	1.89589303	1.53071501	1.15286948	2.63902932	4.93076162	5.3	4.665	4.37	C00350	-	-	-	-	-	-	ko00563,ko00564,ko01100,ko04136,ko04140,ko04723,ko05167
LIPID-P-1343	PE(P-16:1_22:2)	磷脂酰乙醇胺_PE(P-16:1_22:2)	GP	甘油磷脂类	PE-P	溶血磷脂酰乙醇胺(烯醚键)	38	3	754.575066	753.567241	[M+H]+	C43H80NO7P	21.6743708	25.4602841	8.59495625	7.7037037	3.41229839	14.1912513	8.6102719	12.8039702	15.0297619	3.39930727	15.6157635	12.703252	11.3737075	5.49288867	10.5289174	7.44985673	6.34441088	4.63179279	8.34175935	16.2215628	11.25	10.4	13.5	C00350	-	-	-	-	-	-	ko00563,ko00564,ko01100,ko04136,ko04140,ko04723,ko05167
LIPID-P-1342	PE(P-18:1_20:2)	磷脂酰乙醇胺_PE(P-18:1_20:2)	GP	甘油磷脂类	PE-P	溶血磷脂酰乙醇胺(烯醚键)	38	3	754.575066	753.567241	[M+H]+	C43H80NO7P	11.5562404	13.4665965	6.5362841	7.30864198	3.33165323	9.56256358	5.63947633	9.33002481	8.48214286	3.17169718	5.41871921	6.14837398	5.56376169	6.424718	5.78348987	5.44412607	4.45115811	2.9710513	5.30839232	9.64391691	7.4	6.45	8.2	C00350	-	-	-	-	-	-	ko00563,ko00564,ko01100,ko04136,ko04140,ko04723,ko05167
LIPID-P-1341	PE(P-18:2_18:1)	磷脂酰乙醇胺_PE(P-18:2_18:1)	GP	甘油磷脂类	PE-P	溶血磷脂酰乙醇胺(烯醚键)	36	3	726.543766	725.535941	[M+H]+	C41H76NO7P	6.57421674	3.81378222	2.61966032	2.54814815	2.15725806	2.51271617	2.90533736	3.82630273	3.11507937	2.16229589	2.42857143	4.10060976	4.09650419	2.44237371	3.41571923	2.40210124	1.45015106	1.62519045	2.46713852	4.60929773	3.75	2.76	3.215	C00350	-	-	-	-	-	-	ko00563,ko00564,ko01100,ko04136,ko04140,ko04723,ko05167
LIPID-P-1340	PE(P-16:0_20:3)	磷脂酰乙醇胺_PE(P-16:0_20:3)	GP	甘油磷脂类	PE-P	溶血磷脂酰乙醇胺(烯醚键)	36	3	726.543766	725.535941	[M+H]+	C41H76NO7P	140.215716	154.655445	73.0828616	68.6419753	21.3709677	113.428281	48.2880161	107.692308	127.97619	37.9020287	99.0147783	69.1056911	94.0423437	54.9288867	79.5847751	44.3170965	47.3816717	31.7927882	67.7451972	130.563798	94	87.5	97	C00350	HMDB0011351	LMGP02030027	52925060	-	-	-	ko00563,ko00564,ko01100,ko04136,ko04140,ko04723,ko05167
LIPID-P-1336	PE(P-18:1_22:1)	磷脂酰乙醇胺_PE(P-18:1_22:1)	GP	甘油磷脂类	PE-P	溶血磷脂酰乙醇胺(烯醚键)	40	2	784.622016	783.614191	[M+H]+	C45H86NO7P	0.739599384	1.00473435	0.251672671	0.132345679	0.5	0.287894201	0.679758308	0.14044665	1.03174603	0.349332014	0.527093596	1.17886179	0.841949778	1.0201079	0.504201681	0.477554919	0.372104733	0.568816658	2.00707786	3.33827893	0.65	0.7	0.785	C00350	-	-	-	-	-	-	ko00563,ko00564,ko01100,ko04136,ko04140,ko04723,ko05167
LIPID-P-1344	PE(P-20:1_18:2)	磷脂酰乙醇胺_PE(P-20:1_18:2)	GP	甘油磷脂类	PE-P	溶血磷脂酰乙醇胺(烯醚键)	38	3	754.575066	753.567241	[M+H]+	C43H80NO7P	3.41037494	5.05523409	2.74318065	2.3654321	1.29032258	4.62360122	2.01409869	3.38957816	3.19940476	1.85551707	2.16256158	2.26117886	2.05317578	2.62873958	3.17844785	2.49283668	1.80261833	1.04113763	1.54701719	2.34421365	2.99	2.325	3.15	C00350	-	-	-	-	-	-	ko00563,ko00564,ko01100,ko04136,ko04140,ko04723,ko05167
LIPID-P-1366	PE(P-16:0_24:4)	磷脂酰乙醇胺_PE(P-16:0_24:4)	GP	甘油磷脂类	PE-P	溶血磷脂酰乙醇胺(烯醚键)	40	4	780.590716	779.582891	[M+H]+	C45H82NO7P	0.893682589	1.0310363	0.304683479	N/A	0.497983871	0.402848423	0.45367573	0.316129032	0.95734127	0.196437407	0.302955665	1.11788618	0.585918267	0.83374203	0.353435492	0.673352436	0.187814703	0.61960386	1.80485339	2.10187933	0.785	0.905	0.835	C00350	-	-	-	-	-	-	ko00563,ko00564,ko01100,ko04136,ko04140,ko04723,ko05167
LIPID-P-1374	PE(P-16:0_22:5)	磷脂酰乙醇胺_PE(P-16:0_22:5)	GP	甘油磷脂类	PE-P	溶血磷脂酰乙醇胺(烯醚键)	38	5	750.543766	749.535941	[M+H]+	C43H76NO7P	265.023112	354.024198	134.843026	118.024691	45.8669355	199.898271	98.6908359	236.724566	237.103175	71.2518555	188.17734	167.174797	248.645987	136.83178	178.44785	68.7679083	76.0322256	51.2950736	121.840243	262.116716	184.5	177	179	C00350	-	-	-	-	-	-	ko00563,ko00564,ko01100,ko04136,ko04140,ko04723,ko05167
LIPID-P-1405	PE(P-18:2_22:6)	磷脂酰乙醇胺_PE(P-18:2_22:6)	GP	甘油磷脂类	PE-P	溶血磷脂酰乙醇胺(烯醚键)	40	8	772.528116	771.520291	[M+H]+	C45H74NO7P	2.13148433	3.01946344	0.895522388	1.30864198	0.640120968	1.95829095	1.40483384	1.40942928	2.00892857	0.476496784	1.99014778	1.06199187	0.674544559	0.355076018	0.894710826	0.773638968	0.528700906	0.36515998	0.448938322	1.5727003	1.495	0.96	1.25	C00350	-	-	-	-	-	-	ko00563,ko00564,ko01100,ko04136,ko04140,ko04723,ko05167
LIPID-P-1400	PE(P-18:3_22:4)	磷脂酰乙醇胺_PE(P-18:3_22:4)	GP	甘油磷脂类	PE-P	溶血磷脂酰乙醇胺(烯醚键)	40	7	774.543766	773.535941	[M+H]+	C45H76NO7P	0.570107858	1.20988953	0.458054555	0.503703704	0.221270161	0.752797558	0.470795569	0.789081886	0.580357143	0.0752102919	0.314778325	0.518292683	0.414574101	0.0980872977	0.453781513	0.241642789	0.335347432	0.153885221	0.196157735	0.588526212	0.57	0.473	0.59	C00350	-	-	-	-	-	-	ko00563,ko00564,ko01100,ko04136,ko04140,ko04723,ko05167
LIPID-P-1399	PE(P-20:3_20:4)	磷脂酰乙醇胺_PE(P-20:3_20:4)	GP	甘油磷脂类	PE-P	溶血磷脂酰乙醇胺(烯醚键)	40	7	774.543766	773.535941	[M+H]+	C45H76NO7P	1.17616846	1.33087849	0.725681935	0.627160494	0.267137097	1.02746694	0.901309164	0.516129032	0.793650794	0.241959426	0.945812808	1.18902439	0.620384047	0.246199117	0.894710826	0.473256925	0.287009063	0.43829355	0.242669363	0.860534125	0.695	0.855	0.72	C00350	-	-	-	-	-	-	ko00563,ko00564,ko01100,ko04136,ko04140,ko04723,ko05167
LIPID-P-1398	PE(P-18:2_22:5)	磷脂酰乙醇胺_PE(P-18:2_22:5)	GP	甘油磷脂类	PE-P	溶血磷脂酰乙醇胺(烯醚键)	40	7	774.543766	773.535941	[M+H]+	C45H76NO7P	8.88546482	15.4655445	4.74523932	7.80246914	3.02419355	7.93489318	5.58912387	6.94789082	6.8452381	2.10291935	5.81280788	2.97764228	2.64894141	2.00588524	3.66287692	2.9226361	3.48439074	2.01117318	1.9413549	5.44015826	4.68	5.15	5.1	C00350	-	-	-	-	-	-	ko00563,ko00564,ko01100,ko04136,ko04140,ko04723,ko05167
LIPID-P-1397	PE(P-18:3_20:4)	磷脂酰乙醇胺_PE(P-18:3_20:4)	GP	甘油磷脂类	PE-P	溶血磷脂酰乙醇胺(烯醚键)	38	7	746.512466	745.504641	[M+H]+	C43H72NO7P	22.6502311	28.9847449	7.51415337	8.98765432	4.17842742	11.8006104	8.4592145	15.4342432	14.2361111	3.32508659	11.8719212	8.7398374	14.9187592	3.70279549	10.1828967	5.20534862	6.59617321	3.73793804	4.85338726	16.9634026	12.7	10.75	11.1	C00350	-	-	-	-	-	-	ko00563,ko00564,ko01100,ko04136,ko04140,ko04723,ko05167
LIPID-P-1396	PE(P-18:2_20:5)	磷脂酰乙醇胺_PE(P-18:2_20:5)	GP	甘油磷脂类	PE-P	溶血磷脂酰乙醇胺(烯醚键)	38	7	746.512466	745.504641	[M+H]+	C43H72NO7P	5.12069851	7.46975276	2.82038085	2.78024691	1.63306452	5.02034588	4.10876133	2.808933	3.98313492	1.00940129	4.39901478	2.15955285	3.27917282	1.28003923	3.00049432	1.87679083	1.94864048	1.04113763	1.82507583	5.88526212	3.22	3.835	3.575	C00350	-	-	-	-	-	-	ko00563,ko00564,ko01100,ko04136,ko04140,ko04723,ko05167
LIPID-P-1393	PE(P-18:1_24:5)	磷脂酰乙醇胺_PE(P-18:1_24:5)	GP	甘油磷脂类	PE-P	溶血磷脂酰乙醇胺(烯醚键)	42	6	804.590716	803.582891	[M+H]+	C47H82NO7P	0.74473549	1.33087849	0.480699949	0.192592593	0.306451613	0.465412004	0.906344411	0.265012407	0.615079365	0.258782781	0.596059113	0.81300813	0.59084195	0.524767043	0.374196738	0.611270296	0.30715005	0.436769934	1.34984833	1.73095945	0.54	0.4045	0.665	C00350	-	-	-	-	-	-	ko00563,ko00564,ko01100,ko04136,ko04140,ko04723,ko05167
LIPID-P-1392	PE(P-18:0_24:6)	磷脂酰乙醇胺_PE(P-18:0_24:6)	GP	甘油磷脂类	PE-P	溶血磷脂酰乙醇胺(烯醚键)	42	6	804.590716	803.582891	[M+H]+	C47H82NO7P	0.785824345	1.6675434	0.638188369	0.259753086	0.446572581	0.971515768	0.664652568	0.565756824	1.17063492	0.451261752	0.669950739	1.11788618	0.74347612	0.681706719	0.466139397	0.447468959	0.416918429	0.448958862	1.84529828	2.04747774	0.825	0.885	0.795	C00350	-	-	-	-	-	-	ko00563,ko00564,ko01100,ko04136,ko04140,ko04723,ko05167
LIPID-P-1391	PE(P-16:0_24:6)	磷脂酰乙醇胺_PE(P-16:0_24:6)	GP	甘油磷脂类	PE-P	溶血磷脂酰乙醇胺(烯醚键)	40	6	776.559416	775.551591	[M+H]+	C45H78NO7P	0.960451977	1.77801157	0.337622234	0.263209877	0.377520161	0.808748728	0.599194361	0.526054591	0.97718254	0.304799604	0.497536946	1.07215447	0.733628754	0.686611084	0.58329214	0.611270296	0.374622356	0.63991874	2.41658241	2.64094955	0.93	0.795	1.15	C00350	-	-	-	-	-	-	ko00563,ko00564,ko01100,ko04136,ko04140,ko04723,ko05167
LIPID-P-1390	PE(P-18:1_22:5)	磷脂酰乙醇胺_PE(P-18:1_22:5)	GP	甘油磷脂类	PE-P	溶血磷脂酰乙醇胺(烯醚键)	40	6	776.559416	775.551591	[M+H]+	C45H78NO7P	92.449923	137.822199	63.8188369	47.654321	30.141129	101.7294	57.9053374	76.426799	70.9325397	39.6833251	62.0689655	71.6463415	82.717873	52.4767043	71.1814137	38.061127	32.6787513	33.6211275	51.5672396	70.7220574	61.5	65.5	74	C00350	-	-	-	-	-	-	ko00563,ko00564,ko01100,ko04136,ko04140,ko04723,ko05167
LIPID-P-1389	PE(P-17:0_22:6)	磷脂酰乙醇胺_PE(P-17:0_22:6)	GP	甘油磷脂类	PE-P	溶血磷脂酰乙醇胺(烯醚键)	39	6	762.543766	761.535941	[M+H]+	C44H76NO7P	3.14329738	2.18832194	1.33299022	0.824691358	0.1875	1.60732452	0.941591138	1.7866005	2.06845238	0.742206828	2.96551724	1.68699187	2.39783358	0.990681707	1.56203658	0.702005731	0.447129909	0.316912138	0.697674419	1.60731949	1.49	1.215	1.775	C00350	-	-	-	-	-	-	ko00563,ko00564,ko01100,ko04136,ko04140,ko04723,ko05167
LIPID-P-1387	PE(P-18:1_20:5)	磷脂酰乙醇胺_PE(P-18:1_20:5)	GP	甘油磷脂类	PE-P	溶血磷脂酰乙醇胺(烯醚键)	38	6	748.528116	747.520291	[M+H]+	C43H74NO7P	63.6877247	93.1088901	39.1662378	29.2345679	18.9516129	90.5391658	56.898288	42.3325062	56.0515873	18.3077684	75.3694581	64.0243902	75.8247169	33.2515939	64.2609985	23.400191	23.7160121	27.2219401	36.8048534	74.1839763	50.5	54	58	C00350	-	-	-	-	-	-	ko00563,ko00564,ko01100,ko04136,ko04140,ko04723,ko05167
LIPID-P-1382	PE(P-18:0_24:5)	磷脂酰乙醇胺_PE(P-18:0_24:5)	GP	甘油磷脂类	PE-P	溶血磷脂酰乙醇胺(烯醚键)	42	5	806.606366	805.598541	[M+H]+	C47H84NO7P	0.975860298	1.44660705	0.431291817	N/A	0.483366935	0.839267548	1.1530715	0.451612903	0.66468254	N/A	0.837438424	0.802845528	0.689315608	0.524767043	0.372219476	0.668576886	0.371601208	0.348908075	1.83518706	1.98813056	0.725	0.94	0.855	C00350	-	-	-	-	-	-	ko00563,ko00564,ko01100,ko04136,ko04140,ko04723,ko05167
LIPID-P-1377	PE(P-18:1_22:4)	磷脂酰乙醇胺_PE(P-18:1_22:4)	GP	甘油磷脂类	PE-P	溶血磷脂酰乙醇胺(烯醚键)	40	5	778.575066	777.567241	[M+H]+	C45H80NO7P	7.96096559	12.5723304	5.66134843	5.03703704	3.92137097	12.0040692	6.64652568	9.03225806	9.92063492	4.61652647	5.32019704	8.84146341	7.82865583	6.37567435	7.36529906	4.44126074	3.01107754	3.89537836	6.26895854	10.9297725	7.9	6.6	8.15	C00350	-	-	-	-	-	-	ko00563,ko00564,ko01100,ko04136,ko04140,ko04723,ko05167
LIPID-P-1376	PE(P-16:0_24:5)	磷脂酰乙醇胺_PE(P-16:0_24:5)	GP	甘油磷脂类	PE-P	溶血磷脂酰乙醇胺(烯醚键)	40	5	778.575066	777.567241	[M+H]+	C45H80NO7P	3.22033898	3.49289847	0.844055584	0.32691358	0.78125	1.81078332	1.75226586	1.26550868	2.31150794	0.692726373	1.22167488	2.11382114	1.54111275	1.77538009	0.909540287	1.10792741	0.981873112	0.837988827	5.40950455	5.24233432	2.045	1.94	1.89	C00350	-	-	-	-	-	-	ko00563,ko00564,ko01100,ko04136,ko04140,ko04723,ko05167
LIPID-P-1375	PE(P-18:0_20:5)	磷脂酰乙醇胺_PE(P-18:0_20:5)	GP	甘油磷脂类	PE-P	溶血磷脂酰乙醇胺(烯醚键)	38	5	750.543766	749.535941	[M+H]+	C43H76NO7P	84.232152	110.994214	42.6659804	31.5555556	15.7762097	113.936928	61.9335347	51.6129032	67.4603175	13.5576447	157.635468	80.2845528	84.6873461	35.3114272	68.2155215	37.7745941	36.102719	26.9172169	51.5672396	131.552918	76.5	68.5	81	C00350	HMDB0011387	LMGP02030056	52925089	-	-	-	ko00563,ko00564,ko01100,ko04136,ko04140,ko04723,ko05167
LIPID-P-1409	PE(P-18:3_22:6)	磷脂酰乙醇胺_PE(P-18:3_22:6)	GP	甘油磷脂类	PE-P	溶血磷脂酰乙醇胺(烯醚键)	40	9	770.512466	769.504641	[M+H]+	C45H72NO7P	1.96199281	3.11941084	0.977869274	0.834567901	0.564516129	1.93794507	1.29405841	1.33498759	1.62202381	0.165759525	2.2364532	0.706300813	1.54603644	0.414909269	0.884824518	0.290353391	0.699899295	0.3702387	0.462082912	2.53214639	0.875	1.045	1.145	C00350	-	-	-	-	-	-	ko00563,ko00564,ko01100,ko04136,ko04140,ko04723,ko05167
LIPID-P-0647	PE(P-18:1_18:2)	磷脂酰乙醇胺_PE(P-18:1_18:2)	GP	甘油磷脂类	PE-P	磷脂酰乙醇胺(烯醚键)	36	3	726.543766	725.535941	[M+H]+	C41H76NO7P	312.275295	395.581273	262.995368	301.234568	216.733871	378.942014	193.353474	284.367246	278.27381	301.830777	176.35468	255.081301	288.035451	259.440902	270.884825	306.112703	238.16717	203.148807	208.796764	258.160237	278	271.5	345	C00350	HMDB0011377	LMGP02030047	52925080	-	-	-	ko00563,ko00564,ko01100,ko04136,ko04140,ko04723,ko05167
LIPID-P-1309	PE(P-16:0_16:0)	磷脂酰乙醇胺_PE(P-16:0_16:0)	GP	甘油磷脂类	PE-P	溶血磷脂酰乙醇胺(烯醚键)	32	0	676.528116	675.520291	[M+H]+	C37H74NO7P	12.9429892	22.3566544	12.4034997	12.5925926	8.46774194	8.49440488	5.8408862	7.0471464	10.3174603	6.82830282	4.92610837	9.95934959	6.59773511	9.51446788	10.5289174	13.2760267	12.9405841	8.68461148	20.6268959	18.2492582	12.5	10.15	11.8	C00350	HMDB0011158	LMGP02030013	52925046	-	-	-	ko00563,ko00564,ko01100,ko04136,ko04140,ko04723,ko05167
LIPID-P-0645	PE(P-16:0_18:3)	磷脂酰乙醇胺_PE(P-16:0_18:3)	GP	甘油磷脂类	PE-P	磷脂酰乙醇胺(烯醚键)	34	3	698.512466	697.504641	[M+H]+	C39H72NO7P	92.9635336	69.4371383	31.3432836	33.2839506	13.9616935	43.8453713	9.61732125	68.9826303	66.9642857	28.0059377	28.817734	48.8821138	177.252585	76.9985287	60.8007909	16.5234002	22.8600201	12.9507364	26.3902932	63.7982196	43.5	48.4	62	C00350	HMDB0011344	LMGP02030019	52925052	-	-	-	ko00563,ko00564,ko01100,ko04136,ko04140,ko04723,ko05167
LIPID-P-0631	PE(P-18:0_18:0)	磷脂酰乙醇胺_PE(P-18:0_18:0)	GP	甘油磷脂类	PE-P	磷脂酰乙醇胺(烯醚键)	36	0	732.590716	731.582891	[M+H]+	C41H82NO7P	5.00256805	3.69279327	2.83067422	1.69382716	1.15423387	3.85554425	2.08459215	3.48387097	3.6359127	1.56853043	2.4679803	4.90345528	4.12604628	2.88867092	3.90509145	2.3400191	1.24874119	1.12747588	2.63397371	4.80217606	2.725	2.775	3.235	C00350	HMDB0011373	LMGP02030045	52925078	-	-	-	ko00563,ko00564,ko01100,ko04136,ko04140,ko04723,ko05167
LIPID-P-0634	PE(P-16:0_16:1)	磷脂酰乙醇胺_PE(P-16:0_16:1)	GP	甘油磷脂类	PE-P	磷脂酰乙醇胺(烯醚键)	32	1	674.512466	673.504641	[M+H]+	C37H72NO7P	7.75552131	5.17622304	4.83273289	2.89876543	2.15221774	4.6948118	2.63846928	6.40198511	8.38293651	4.76991588	2.20197044	7.16463415	13.3924175	11.034821	7.66188828	2.55014327	2.56294058	2.10259015	6.26895854	8.1107814	6.8	6	7.15	C00350	HMDB0011339	-	52925047	-	-	-	ko00563,ko00564,ko01100,ko04136,ko04140,ko04723,ko05167
LIPID-P-0635	PE(P-16:0_17:1)	磷脂酰乙醇胺_PE(P-16:0_17:1)	GP	甘油磷脂类	PE-P	磷脂酰乙醇胺(烯醚键)	33	1	688.528116	687.520291	[M+H]+	C38H74NO7P	2.09553159	1.63598106	1.32784354	1.02716049	0.544354839	1.40386572	0.866062437	2.27791563	2.44047619	1.03908956	1	1.48882114	2.86065977	1.77047572	1.95254572	0.630372493	0.664652568	0.761808024	1.3346815	2.23541048	2.035	1.245	1.97	C00350	-	LMGP02030016	52925049	-	-	-	ko00563,ko00564,ko01100,ko04136,ko04140,ko04723,ko05167
LIPID-P-0636	PE(P-16:0_18:1)	磷脂酰乙醇胺_PE(P-16:0_18:1)	GP	甘油磷脂类	PE-P	磷脂酰乙醇胺(烯醚键)	34	1	702.543766	701.535941	[M+H]+	C39H76NO7P	323.06112	216.201999	183.221822	101.234568	78.6290323	220.752798	106.243706	261.042184	233.630952	139.534884	129.064039	257.113821	379.615953	228.052967	275.827978	100.286533	84.592145	85.8303707	166.329626	327.398615	238.5	188.5	230.5	C00350	HMDB0011342	LMGP02030095	52925128	-	-	-	ko00563,ko00564,ko01100,ko04136,ko04140,ko04723,ko05167
LIPID-P-0638	PE(P-16:0_22:1)	磷脂酰乙醇胺_PE(P-16:0_22:1)	GP	甘油磷脂类	PE-P	磷脂酰乙醇胺(烯醚键)	38	1	758.606366	757.598541	[M+H]+	C43H84NO7P	1.20698511	2.68279853	0.761708698	0.310123457	1.17439516	0.773143438	1.27391742	0.521091811	2.80753968	0.717466601	0.822660099	3.0945122	1.51157065	1.6478666	0.9935739	1.06494747	0.916414904	1.14271204	5.61172902	6.97329377	1.865	1.66	2.33	C00350	-	LMGP02030031	52925064	-	-	-	ko00563,ko00564,ko01100,ko04136,ko04140,ko04723,ko05167
LIPID-P-0640	PE(P-16:0_18:2)	磷脂酰乙醇胺_PE(P-16:0_18:2)	GP	甘油磷脂类	PE-P	磷脂酰乙醇胺(烯醚键)	34	2	700.528116	699.520291	[M+H]+	C39H74NO7P	672.829995	804.839558	432.321153	490.37037	248.991935	615.462869	252.265861	630.272953	664.68254	372.093023	392.118227	415.650407	640.078779	490.436488	538.803757	347.659981	390.735146	218.892839	364.509606	588.526212	525	505	590	C00350	HMDB0011343	LMGP02030094	52925127	-	-	-	ko00563,ko00564,ko01100,ko04136,ko04140,ko04723,ko05167
LIPID-P-0641	PE(P-18:1_17:1)	磷脂酰乙醇胺_PE(P-18:1_17:1)	GP	甘油磷脂类	PE-P	磷脂酰乙醇胺(烯醚键)	35	2	714.543766	713.535941	[M+H]+	C40H76NO7P	1.71032357	1.0783798	0.591868245	0.194567901	0.78125	0.615462869	0.480866062	1.22580645	1.22519841	0.56407719	0.684729064	1.54979675	1.62481536	0.887690044	0.889767672	0.754536772	0.354984894	0.475876079	1.3346815	1.37982196	1.125	0.885	1.31	C00350	-	-	-	-	-	-	ko00563,ko00564,ko01100,ko04136,ko04140,ko04723,ko05167
LIPID-P-0642	PE(P-18:1_18:1)	磷脂酰乙醇胺_PE(P-18:1_18:1)	GP	甘油磷脂类	PE-P	磷脂酰乙醇胺(烯醚键)	36	2	728.559416	727.551591	[M+H]+	C41H78NO7P	170.518747	109.416097	96.7575914	47.9506173	60.483871	83.9267548	53.87714	78.9081886	89.781746	69.2726373	53.2019704	132.113821	135.40128	97.1064247	104.300544	60.1719198	48.3383686	53.3265617	98.0788675	161.226508	101	94.5	103.5	C00350	HMDB0009115	-	53479670	-	-	-	ko00563,ko00564,ko01100,ko04136,ko04140,ko04723,ko05167
LIPID-P-0644	PE(P-18:0_22:2)	磷脂酰乙醇胺_PE(P-18:0_22:2)	GP	甘油磷脂类	PE-P	磷脂酰乙醇胺(烯醚键)	40	2	784.622016	783.614191	[M+H]+	C45H86NO7P	0.373394967	1.12046291	0.204323212	0.12345679	0.325100806	0.339267548	0.52366566	0.469478908	1.03670635	0.102919347	0.45320197	0.81300813	0.516986706	0.362923001	0.406821552	0.216332378	0.226586103	0.392585069	1.66329626	1.8644906	0.3985	0.484	0.565	C00350	HMDB0011390	LMGP02030060	52925093	-	-	-	ko00563,ko00564,ko01100,ko04136,ko04140,ko04723,ko05167
LIPID-N-1156	PG(16:1_17:1)	磷脂酰甘油_PG(16:1_17:1)	GP	甘油磷脂类	PG	磷脂酰甘油	33	2	731.4863155	732.4941355	[M-H]-	C39H73O10P	0.994350282	1.03419253	0.874935666	0.605432099	0.629032258	0.701932859	0.755287009	1.34987593	1.35912698	0.999505195	0.539901478	0.867886179	1.64451009	1.03972536	0.87394958	0.438395415	0.448136959	0.480446927	0.697674419	1.08803165	0.681	0.768	1.02	-	-	LMGP04010209	52926474	-	-	-	-
LIPID-N-1152	PG(16:0_16:2)	磷脂酰甘油_PG(16:0_16:2)	GP	甘油磷脂类	PG	磷脂酰甘油	32	2	717.4706655	718.4784855	[M-H]-	C38H71O10P	2.52696456	3.02998422	3.51003603	2.40987654	1.52217742	1.66836216	1.28902316	1.86600496	2.45039683	2.91934686	1.13300493	2.32723577	3.33825702	3.55076018	2.17498764	1.58548233	1.63141994	2.03148807	2.46713852	3.70919881	2.19	2.26	2.31	-	-	-	-	-	-	-	-
LIPID-N-1151	PG(14:0_18:2)	磷脂酰甘油_PG(14:0_18:2)	GP	甘油磷脂类	PG	磷脂酰甘油	32	2	717.4706655	718.4784855	[M-H]-	C38H71O10P	0.312275295	0.390320884	0.232629954	0.302222222	0.216733871	0.159715158	0.162134945	0.21439206	0.3125	0.303809995	0.127093596	0.316056911	0.421467258	0.358018637	0.259021256	0.127029608	0.257804632	0.238699848	0.156723964	0.333333333	0.229	0.31	0.253	-	-	LMGP04010342	52926607	-	-	-	-
LIPID-N-1148	PG(22:0_18:1)	磷脂酰甘油_PG(22:0_18:1)	GP	甘油磷脂类	PG	磷脂酰甘油	40	1	831.6115161	832.6193361	[M-H]-	C46H89O10P	0.529019004	0.913203577	0.794647452	0.439506173	0.515120968	0.621566633	0.304128902	0.538957816	0.549603175	0.304799604	0.25320197	0.634146341	0.952240276	0.696419814	0.665348492	0.230181471	0.2306143	0.281361097	0.422649141	0.59446093	0.468	0.422	0.703	-	-	LMGP04010946	52927209	-	-	-	-
LIPID-N-1147	PG(18:0_22:1)	磷脂酰甘油_PG(18:0_22:1)	GP	甘油磷脂类	PG	磷脂酰甘油	40	1	831.6115161	832.6193361	[M-H]-	C46H89O10P	0.568053416	1.31509732	0.445702522	0.517530864	0.666330645	0.768056968	0.865055388	0.541935484	0.60218254	0.324591786	0.533990148	0.524390244	0.377154111	0.399215302	0.453781513	0.46991404	0.647532729	0.411376333	0.315470172	0.50049456	0.501	0.673	0.527	-	-	LMGP04010320	52926585	-	-	-	-
LIPID-N-1143	PG(17:0_22:1)	磷脂酰甘油_PG(17:0_22:1)	GP	甘油磷脂类	PG	磷脂酰甘油	39	1	817.595866	818.603686	[M-H]-	C45H87O10P	0.0782742681	0.166228301	0.0749356665	0.0870123457	0.0914314516	0.075584944	0.0766364552	0.111166253	0.0510912698	0.0470064325	0.138916256	0.0425813008	0.0915805022	0.0429622364	0.0668314385	0.0871060172	0.0715005035	0.0725241239	0.0370070779	0.131552918	0.0543	0.0707	0.0576	-	-	LMGP04010245	52926510	-	-	-	-
LIPID-N-1135	PG(18:0_16:1)	磷脂酰甘油_PG(18:0_16:1)	GP	甘油磷脂类	PG	磷脂酰甘油	34	1	747.5176157	748.5254357	[M-H]-	C40H77O10P	0.886492039	1.23093109	0.278950077	0.103703704	0.0685483871	0.571719227	0.253776435	0.62133995	0.682539683	0.170212766	0.755665025	0.453252033	0.70605613	0.403138794	0.456747405	0.106017192	0.183282981	0.123920772	0.21536906	0.901088032	0.457	0.504	0.476	-	HMDB0010587	LMGP04010211	52926476	-	-	-	-
LIPID-N-1158	PG(16:0_20:2)	磷脂酰甘油_PG(16:0_20:2)	GP	甘油磷脂类	PG	磷脂酰甘油	36	2	773.5332657	774.5410857	[M-H]-	C42H79O10P	0.297894196	0.731194108	0.251158003	0.558024691	0.341733871	0.344862665	0.304128902	0.187593052	0.1875	0.202869866	0.296551724	0.201219512	0.141802068	0.119666503	0.0775086505	0.542502388	0.484390735	0.36769934	0.283114257	0.317507418	0.309	0.385	0.337	-	-	LMGP04010197	52926462	-	-	-	-
LIPID-N-1132	PG(15:0_16:1)	磷脂酰甘油_PG(15:0_16:1)	GP	甘油磷脂类	PG	磷脂酰甘油	31	1	705.4706655	706.4784855	[M-H]-	C37H71O10P	0.224961479	0.356654392	0.170869789	0.260740741	0.226814516	0.103763988	0.121852971	0.143920596	0.0933531746	0.101929738	0.0995073892	0.0945121951	0.067159035	0.0920058852	0.128521997	0.12034384	0.127895267	0.128999492	0.136501517	0.194856578	0.137	0.123	0.164	-	-	LMGP04010205	52926470	-	-	-	-
LIPID-N-1130	PG(14:0_16:1)	磷脂酰甘油_PG(14:0_16:1)	GP	甘油磷脂类	PG	磷脂酰甘油	30	1	691.4550154	692.4628354	[M-H]-	C36H69O10P	0.966615306	1.04260915	0.726711271	0.78617284	0.643145161	0.399796541	0.370594159	0.338461538	0.451388889	0.507669471	0.434482759	0.542682927	0.601674052	0.464933791	0.465645082	0.756446991	0.554884189	0.570848146	0.656218402	0.865479723	0.537	0.543	0.548	-	-	LMGP04010203	52926468	-	-	-	-
LIPID-N-1127	PG(12:0_16:1)	磷脂酰甘油_PG(12:0_16:1)	GP	甘油磷脂类	PG	磷脂酰甘油	28	1	663.4237153	664.4315353	[M-H]-	C34H65O10P	0.0462249615	0.0816412415	0.0739063304	0.147160494	0.102822581	0.0623601221	0.0695871098	0.0256079404	0.0574404762	0.049678377	0.0404926108	0.025203252	0.0729689808	0.0391368318	0.0237271379	0.11556829	0.157099698	0.105637379	0.0673407482	0.0634025717	0.0667	0.0804	0.0874	-	-	LMGP04010049	52926314	-	-	-	-
LIPID-N-1120	PG(16:0_22:0)	磷脂酰甘油_PG(16:0_22:0)	GP	甘油磷脂类	PG	磷脂酰甘油	38	0	805.595866	806.603686	[M-H]-	C44H87O10P	3.0816641	4.9026828	3.79825013	3.17037037	2.34879032	2.37029502	2.59818731	2.40198511	3.76984127	3.40425532	2.2364532	3.31300813	6.6568193	2.75625307	3.26248146	2.3591213	2.02416918	2.93550025	3.09403438	4.13452028	3.03	2.09	3.65	-	-	LMGP04010705	52926970	-	-	-	-
LIPID-N-1119	PG(18:0_19:0)	磷脂酰甘油_PG(18:0_19:0)	GP	甘油磷脂类	PG	磷脂酰甘油	37	0	791.5802159	792.5880359	[M-H]-	C43H85O10P	2.29070365	3.82956339	0.991250643	0.730864198	0.241935484	1.53611394	0.604229607	1.30024814	1.48809524	0.338446314	1.61576355	0.720528455	1.88084687	0.649337911	0.891744933	0.394460363	0.502517623	0.555611986	0.654196158	2.28486647	1.07	1.23	1.28	-	-	LMGP04010317	52926582	-	-	-	-
LIPID-N-1115	PG(16:0_20:0)	磷脂酰甘油_PG(16:0_20:0)	GP	甘油磷脂类	PG	磷脂酰甘油	36	0	777.5645659	778.5723859	[M-H]-	C42H83O10P	0.391371341	0.37769595	0.777148739	0.458271605	0.436491935	0.121057986	0.221550856	0.410918114	0.37202381	0.537357744	0.161576355	0.50203252	0.404726736	0.534575772	0.43697479	0.188156638	0.343403827	0.357541899	0.389282103	0.667655786	0.605	0.418	0.454	-	-	LMGP04010864	52927129	-	-	-	-
LIPID-N-0444	PG(18:2_16:0)	磷脂酰甘油_PG(18:2_16:0)	GP	甘油磷脂类	PG	磷脂酰甘油	34	2	745.509789	746.509787	[M-H]-	C40H75O10P	4.10888546	7.71173067	2.94390118	4.85925926	3.09475806	3.44862665	2.28600201	1.89578164	2.53968254	1.87036121	1.95073892	1.80894309	4.21467258	2.04021579	1.78942165	3.74403056	4.72306143	4.19502285	3.36703741	5.65776459	2.83	3.01	3.5	-	HMDB0010645	LMGP04010877	52927142	-	-	-	-
LIPID-N-1140	PG(16:0_22:1)	磷脂酰甘油_PG(16:0_22:1)	GP	甘油磷脂类	PG	磷脂酰甘油	38	1	803.5802159	804.5880359	[M-H]-	C44H85O10P	5.16692347	5.7864282	6.46423057	4.12839506	4.30443548	5.20854527	7.88519637	3.70223325	5.66468254	3.9782286	6.24630542	4.62398374	7.76957164	6.31682197	4.67622343	6.35148042	7.05941591	7.67902489	4.71183013	10.1879327	6.59	6.17	7.5	-	-	LMGP04010199	52926464	-	-	-	-
LIPID-N-0432	PG(16:0_16:0)	磷脂酰甘油_PG(16:0_16:0)	GP	甘油磷脂类	PG	磷脂酰甘油	32	0	721.509789	722.509787	[M-H]-	C38H75O10P	0.780688238	1.48869016	1.21976325	1.42222222	0.897177419	0.824008138	0.56898288	1.06699752	1.35912698	0.959920831	0.586206897	0.660569106	1.96454948	0.760176557	0.894710826	1.26074499	1.1530715	1.52361605	1.65824065	1.71612265	1.14	1.155	1.24	-	HMDB0010570	LMGP04010986	446440	-	460605	-	-
LIPID-N-0436	PG(16:0_16:1)	磷脂酰甘油_PG(16:0_16:1)	GP	甘油磷脂类	PG	磷脂酰甘油	32	1	719.494139	720.494137	[M-H]-	C38H73O10P	0.0659476117	0.0758548133	0.100257334	0.0879012346	0.0726814516	0.0591047813	0.0515609265	0.0969727047	0.10515873	0.0710539337	0.0695566502	0.031300813	0.266863614	0.0860225601	0.0772120613	0.0851957975	0.0798590131	0.0720162519	0.0886754297	0.15727003	0.0828	0.0989	0.0957	-	HMDB0010571	LMGP04010910	52927174	-	-	-	-
LIPID-N-1164	PG(18:1_21:1)	磷脂酰甘油_PG(18:1_21:1)	GP	甘油磷脂类	PG	磷脂酰甘油	39	2	815.5802159	816.5880359	[M-H]-	C45H85O10P	0.105803801	0.0699631773	0.121461657	0.084345679	0.0708669355	0.0792472024	0.131923464	0.0591563275	0.115079365	0.0942107867	0.0783251232	0.12804878	0.0903003447	0.124570868	0.0804745428	0.0885386819	0.0808660624	0.0649060437	0.106167846	0.126607319	0.0729	0.0723	0.11	-	-	-	-	-	-	-	-
LIPID-N-0445	PG(17:1_18:1)	磷脂酰甘油_PG(17:1_18:1)	GP	甘油磷脂类	PG	磷脂酰甘油	35	2	759.51422	760.525437	[M-H]-	C41H77O10P	0.161273754	0.21567596	0.683479156	0.24691358	0.334677419	0.547304171	0.148036254	0.386104218	0.625	0.29787234	0.335960591	0.399390244	1.00443131	0.288376655	0.6495304	0.337153773	0.271903323	0.405281869	0.613751264	0.630069238	0.328	0.478	0.51	-	-	LMGP04010259	-	-	-	-	-
LIPID-N-0446	PG(18:1_18:1)	磷脂酰甘油_PG(18:1_18:1)	GP	甘油磷脂类	PG	磷脂酰甘油	36	2	773.541089	774.541087	[M-H]-	C42H79O10P	1.21725732	1.6675434	1.49253731	1.22962963	1.40625	0.818921668	0.795568983	0.674937965	1.14583333	0.831271648	0.581280788	0.762195122	3.23485968	0.779794017	0.840336134	0.811843362	0.896273917	1.04621635	1.09201213	1.60731949	1.025	1.115	1.27	-	-	LMGP04010033	460605	-	460605	-	-
LIPID-N-0447	PG(18:0_18:2)	磷脂酰甘油_PG(18:0_18:2)	GP	甘油磷脂类	PG	磷脂酰甘油	36	2	773.541089	774.541087	[M-H]-	C42H79O10P	12.8402671	19.5686481	5.21873392	7.7037037	8.51814516	7.06002035	7.87512588	7.53349876	7.43055556	5.4131618	6.03940887	6.06707317	8.2422452	4.36488475	6.05042017	7.44030564	9.19436052	5.59674962	4.33771486	7.33926805	7.02	6.99	8.36	-	HMDB0010605	LMGP04010982	52927245	-	-	-	-
LIPID-N-0449	PG(20:1_18:1)	磷脂酰甘油_PG(20:1_18:1)	GP	甘油磷脂类	PG	磷脂酰甘油	38	2	801.572389	802.572387	[M-H]-	C44H83O10P	0.582434515	0.458705944	0.446731858	0.238024691	0.151209677	0.287894201	0.147029204	0.652109181	0.490079365	0.192973775	0.174384236	0.338414634	0.761201379	0.323688082	0.364804745	0.170009551	0.163141994	0.197054342	0.207280081	0.53115727	0.328	0.367	0.431	-	-	LMGP04010540	52926805	-	-	-	-
LIPID-N-0451	PG(18:2_18:1)	磷脂酰甘油_PG(18:2_18:1)	GP	甘油磷脂类	PG	磷脂酰甘油	36	3	771.525439	772.525437	[M-H]-	C42H77O10P	1.11967129	0.922672278	0.834791559	0.721975309	0.446572581	0.78636826	0.721047331	0.476426799	0.484126984	0.429490351	0.434482759	0.349593496	1.87099951	0.393330064	0.475531389	0.780324737	0.878147029	0.777044185	0.65520728	0.963402572	0.669	0.753	0.598	-	HMDB0010649	LMGP04010350	52926615	-	460605	-	-
LIPID-N-0452	PG(18:1_20:2)	磷脂酰甘油_PG(18:1_20:2)	GP	甘油磷脂类	PG	磷脂酰甘油	38	3	799.556739	800.556737	[M-H]-	C44H81O10P	0.0945043657	0.166228301	0.188368502	0.126419753	0.16733871	0.0881993896	0.113796576	0.0631265509	0.0619047619	0.174171202	0.0756650246	0.114837398	0.171344165	0.103972536	0.0843302027	0.0951289398	0.104733132	0.160487557	0.156723964	0.159248269	0.15	0.112	0.147	-	-	LMGP04010357	52926622	-	-	-	-
LIPID-N-0453	PG(18:2_18:2)	磷脂酰甘油_PG(18:2_18:2)	GP	甘油磷脂类	PG	磷脂酰甘油	36	4	769.509789	770.509787	[M-H]-	C42H75O10P	1.91063174	2.78274592	1.8116315	2.4	1.40120968	1.87690743	2.09969789	0.923076923	1.47321429	1.1627907	1.33497537	0.74695122	1.68389956	0.828837666	0.692041522	4.53677173	2.32628399	1.48806501	1.48129424	3.56577646	1.67	1.73	1.855	-	HMDB0010650	LMGP04010956	52927219	-	460605	-	-
LIPID-N-0455	PG(18:0_20:4)	磷脂酰甘油_PG(18:0_20:4)	GP	甘油磷脂类	PG	磷脂酰甘油	38	4	797.541089	798.541087	[M-H]-	C44H79O10P	0.394453005	0.67648606	0.317035512	0.329876543	0.427419355	0.238046796	0.360523666	0.249131514	0.326388889	0.248391885	0.278817734	0.195121951	0.494337765	0.271701815	0.19871478	0.502387775	0.459214502	0.356526155	0.330637007	0.521266073	0.305	0.333	0.446	-	HMDB0010610	LMGP04010039	24779553	-	460605	-	-
LIPID-N-0433	PG(18:0_16:0)	磷脂酰甘油_PG(18:0_16:0)	GP	甘油磷脂类	PG	磷脂酰甘油	34	0	749.541089	750.541087	[M-H]-	C40H79O10P	0.425269646	0.84797475	0.546577458	0.785185185	0.419354839	0.292980671	0.704934542	0.326550868	0.704365079	0.247402276	0.224630542	0.140243902	2.20580995	0.195193722	0.268907563	0.519579752	0.555891239	0.464195023	0.497472194	0.923837784	0.547	0.592	0.532	-	HMDB0010600	LMGP04010888	52927153	-	-	-	-
LIPID-N-0456	PG(18:1_20:3)	磷脂酰甘油_PG(18:1_20:3)	GP	甘油磷脂类	PG	磷脂酰甘油	38	4	797.541089	798.541087	[M-H]-	C44H79O10P	0.108885465	0.143082588	0.114256305	0.177777778	0.151209677	0.0939979654	0.102719033	0.0335483871	0.070734127	0.122711529	0.074679803	0.0822154472	0.167405219	0.0936733693	0.0504201681	0.103151862	0.10775428	0.139156932	0.113245703	0.113748764	0.074	0.0931	0.121	-	HMDB0010639	LMGP04010335	52926600	-	-	-	-
LIPID-N-0459	PG(18:1_20:4)	磷脂酰甘油_PG(18:1_20:4)	GP	甘油磷脂类	PG	磷脂酰甘油	38	5	795.525439	796.525437	[M-H]-	C44H77O10P	0.134565999	0.130457654	0.0854348945	0.0804938272	0.0615927419	0.0519837233	0.0608257805	0.0307692308	0.0947420635	0.0383968333	0.0177339901	0.0286585366	0.545544067	0.0191270231	0.0485417696	0.0676217765	0.0224572004	0.0422549518	0.0632962588	0.0941641939	0.0587	0.106	0.0776	-	HMDB0010640	LMGP04010879	52927144	-	460605	-	-
LIPID-N-1160	PG(18:1_19:1)	磷脂酰甘油_PG(18:1_19:1)	GP	甘油磷脂类	PG	磷脂酰甘油	37	2	787.5489158	788.5567358	[M-H]-	C43H81O10P	0.0436569081	0.0209363493	0.146165723	0.0979753086	0.201612903	0.0600203459	0.086102719	0.0512158809	0.101190476	0.129638793	0.121182266	0.117886179	0.199901526	0.176557136	0.178942165	0.109837631	0.163141994	0.0597257491	0.169868554	0.150346192	0.144	0.131	0.135	-	-	LMGP04010492	52926757	-	-	-	-
LIPID-N-1161	PG(16:0_22:2)	磷脂酰甘油_PG(16:0_22:2)	GP	甘油磷脂类	PG	磷脂酰甘油	38	2	801.5645659	802.5723859	[M-H]-	C44H83O10P	0.0760143811	0.0838506049	0.0965517241	0.0514567901	0.0459677419	0.0483214649	0.036858006	0.0742431762	0.053968254	0.0315685304	0.0179310345	0.0609756098	0.0892171344	0.0315841099	0.0619871478	0.0245463228	0.0163141994	0.043067547	0.0697674419	0.0987141444	0.0785	0.0579	0.103	-	-	LMGP04010200	52926465	-	-	-	-
LIPID-N-1162	PG(18:0_20:2)	磷脂酰甘油_PG(18:0_20:2)	GP	甘油磷脂类	PG	磷脂酰甘油	38	2	801.5645659	802.5723859	[M-H]-	C44H83O10P	0.106831022	0.113624408	0.0370560988	0.0961975309	0.11391129	0.0348931841	0.116817724	0.0861538462	0.0680555556	0.0195942603	0.0884729064	0.0575203252	0.0930576071	0.0501226091	0.0389520514	0.0836676218	0.116817724	0.0678517014	0.0337714863	0.122650841	0.0694	0.0718	0.0765	-	-	LMGP04010569	52926834	-	-	-	-
LIPID-N-0442	PG(18:1_16:1)	磷脂酰甘油_PG(18:1_16:1)	GP	甘油磷脂类	PG	磷脂酰甘油	34	2	745.509789	746.509787	[M-H]-	C40H75O10P	0.321520288	0.375591794	0.617601647	0.362469136	0.424395161	0.0559511699	0.0839879154	0.160794045	0.197420635	0.34240475	0.120197044	0.204268293	0.50418513	0.165767533	0.195748888	0.209169054	0.198388721	0.302691722	0.349848332	0.385756677	0.203	0.207	0.275	-	HMDB0010631	LMGP04010881	52927146	-	460605	-	-
LIPID-N-0440	PG(18:0_18:1)	磷脂酰甘油_PG(18:0_18:1)	GP	甘油磷脂类	PG	磷脂酰甘油	36	1	775.556739	776.556737	[M-H]-	C42H81O10P	4.97175141	6.52288269	3.89089038	3.9308642	6.5625	3.55035605	4.57200403	5.06203474	6.51785714	3.45373577	4.43349754	3.79065041	7.36582964	4.10004904	4.09293129	3.42884432	4.33031219	2.86439817	3.619818	6.62710188	4.2	4.54	5.15	-	HMDB0010604	LMGP04010037	24779551	-	460605	-	-
LIPID-N-0439	PG(17:0_18:1)	磷脂酰甘油_PG(17:0_18:1)	GP	甘油磷脂类	PG	磷脂酰甘油	35	1	761.52203	762.541087	[M-H]-	C41H79O10P	0.627632255	1.39926355	1.00051467	1.52098765	0.861895161	0.630722279	0.470292044	0.366253102	0.508928571	0.305789213	0.390147783	0.263211382	0.453963565	0.216772928	0.254078102	0.903533906	0.724068479	0.726256983	0.834175935	0.773491592	0.539	0.578	0.623	-	-	LMGP04010893	-	-	-	-	-
LIPID-N-0438	PG(16:0_18:1)	磷脂酰甘油_PG(16:0_18:1)	GP	甘油磷脂类	PG	磷脂酰甘油	34	1	747.525439	748.525437	[M-H]-	C40H77O10P	13.9702106	34.823777	23.9835306	29.037037	21.1693548	17.802645	13.2930514	10.719603	16.9642857	14.2503711	10.4433498	12.0934959	38.7001477	11.868563	11.3692536	21.8720153	20.5438066	20.4164551	21.4357937	25.9149357	16.7	18.3	22.5	-	-	LMGP04010002	5283509	-	-	-	-
LIPID-N-0437	PG(18:1_14:0)	磷脂酰甘油_PG(18:1_14:0)	GP	甘油磷脂类	PG	磷脂酰甘油	32	1	719.494139	720.494137	[M-H]-	C38H73O10P	0.0536209553	0.0538663861	0.0616572311	0.0812839506	0.0367943548	0.0331637843	0.020040282	0.0318610422	0.0424603175	0.0387926769	0.0306403941	0.0145325203	0.125061546	0.0234428641	0.0589223925	0.0238777459	0.0219536757	0.0395124429	0.032760364	0.0413452028	0.0441	0.0558	0.0548	-	-	LMGP04010882	460605	-	460605	-	-
LIPID-N-0457	PG(18:2_18:3)	磷脂酰甘油_PG(18:2_18:3)	GP	甘油磷脂类	PG	磷脂酰甘油	36	5	767.494139	768.494137	[M-H]-	C42H73O10P	0.704673857	0.689110994	0.317035512	0.580740741	0.377016129	0.441505595	0.715005035	0.261042184	0.310515873	0.148441366	0.492610837	0.222560976	0.994583949	0.314860226	0.246169056	0.802292264	0.484390735	0.308786186	0.311425683	1.19683482	0.466	0.528	0.578	-	HMDB0010651	LMGP04010351	52926616	-	-	-	-
LIPID-N-1165	PG(21:0_18:2)	磷脂酰甘油_PG(21:0_18:2)	GP	甘油磷脂类	PG	磷脂酰甘油	39	2	815.5802159	816.5880359	[M-H]-	C45H85O10P	0.27837699	0.40189374	0.466289243	0.461234568	0.540322581	0.793489318	0.486404834	0.843672457	0.488095238	0.434438397	0.377339901	0.661585366	0.445100935	0.522805297	0.524962926	0.608404967	0.740181269	0.326053834	0.444893832	0.398615232	0.522	0.43	0.704	-	-	LMGP04010361	52926626	-	-	-	-
LIPID-N-1122	PG(18:0_22:0)	磷脂酰甘油_PG(18:0_22:0)	GP	甘油磷脂类	PG	磷脂酰甘油	40	0	833.6271661	834.6349861	[M-H]-	C46H91O10P	0.238315357	0.266175697	0.13381369	0.112592593	0.151209677	0.214649034	0.136958711	0.198511166	0.169642857	0.173181593	0.109359606	0.220528455	0.267848351	0.313879353	0.229362333	0.148042025	0.0961732125	0.12595226	0.177957533	0.15727003	0.139	0.16	0.162	-	-	LMGP04010847	52927112	-	-	-	-
LIPID-N-1173	PG(16:0_18:3)	磷脂酰甘油_PG(16:0_18:3)	GP	甘油磷脂类	PG	磷脂酰甘油	34	3	743.4863155	744.4941355	[M-H]-	C40H73O10P	38.315357	68.9110994	36.6443644	42.1728395	33.8709677	34.0793489	39.7784491	38.6104218	35.9126984	32.6571004	37.635468	30.1829268	36.6322009	29.6223639	31.83391	40.8787011	47.8348439	34.7384459	33.0637007	47.5766568	36.6	35.8	39.1	-	HMDB0010660	LMGP04010372	52926637	-	-	-	-
LIPID-N-1171	PG(16:1_16:2)	磷脂酰甘油_PG(16:1_16:2)	GP	甘油磷脂类	PG	磷脂酰甘油	32	3	715.4550154	716.4628354	[M-H]-	C38H69O10P	0.127375449	0.108364019	0.192485847	0.0618271605	0.0764112903	0.0492370295	0.0362537764	0.0641191067	0.159722222	0.190004948	0.01408867	0.205284553	0.23633678	0.188327612	0.166089965	0.0557784145	0.0313192346	0.0986287456	0.0539939333	0.111770524	0.12	0.112	0.119	-	-	-	-	-	-	-	-
LIPID-N-1215	PG(22:1_20:5)	磷脂酰甘油_PG(22:1_20:5)	GP	甘油磷脂类	PG	磷脂酰甘油	42	6	849.5645659	850.5723859	[M-H]-	C48H83O10P	0.152028762	0.3135192	0.0639217705	0.0631111111	0.0173387097	0.171922686	0.105740181	0.1191067	0.108134921	0.00401781296	0.115270936	0.104674797	0.235352043	0.173614517	0.154226396	0.0504297994	0.0979859013	0.0820721178	0.0670374115	0.268051434	0.0847	0.118	0.121	-	-	LMGP04010674	52926939	-	-	-	-
LIPID-N-1212	PG(19:2_20:4)	磷脂酰甘油_PG(19:2_20:4)	GP	甘油磷脂类	PG	磷脂酰甘油	39	6	807.5176157	808.5254357	[M-H]-	C45H77O10P	1.6538264	1.95686481	0.721564591	0.558024691	0.402217742	0.950152594	0.559919436	1.58808933	1.48809524	0.537357744	1.12315271	1.18902439	1.96947317	0.903384012	1.25556105	0.35052531	0.711983887	0.454037583	0.568250758	1.64193867	1.2	1.11	1.08	-	-	-	-	-	-	-	-
LIPID-N-1206	PG(19:2_20:3)	磷脂酰甘油_PG(19:2_20:3)	GP	甘油磷脂类	PG	磷脂酰甘油	39	5	809.5332657	810.5410857	[M-H]-	C45H79O10P	0.140729327	0.118884797	0.0715388574	0.0997530864	0.0484879032	0.124109868	0.0889224572	0.106203474	0.0831349206	0.0913409203	0.082955665	0.0635162602	0.074643033	0.0766061795	0.13247652	0.0964660936	0.101711984	0.101574403	0.0635995956	0.137487636	0.0972	0.0867	0.114	-	-	-	-	-	-	-	-
LIPID-N-1205	PG(16:0_20:5)	磷脂酰甘油_PG(16:0_20:5)	GP	甘油磷脂类	PG	磷脂酰甘油	36	5	767.4863155	768.4941355	[M-H]-	C42H73O10P	1.96199281	2.52498685	1.02624807	1.14567901	0.789314516	1.6785351	1.20845921	1.77667494	1.99404762	1.18753093	1.29064039	1.16869919	1.94977843	1.01029917	1.22590213	1.50907354	1.01711984	1.07668867	1.05156724	2.00791296	1.28	1.27	1.27	-	-	LMGP04010654	52926919	-	-	-	-
LIPID-N-1195	PG(18:2_22:2)	磷脂酰甘油_PG(18:2_22:2)	GP	甘油磷脂类	PG	磷脂酰甘油	40	4	825.5645659	826.5723859	[M-H]-	C46H83O10P	0.763225475	1.22041031	0.375707669	0.476049383	0.467741935	0.557477111	0.329305136	0.783126551	0.466269841	0.212765957	0.216748768	0.56199187	0.920728705	0.582638548	0.639644093	0.448901624	0.44612286	0.480446927	0.285136502	0.65776459	0.49	0.533	0.512	-	-	LMGP04010364	52926629	-	-	-	-
LIPID-N-1194	PG(18:1_22:3)	磷脂酰甘油_PG(18:1_22:3)	GP	甘油磷脂类	PG	磷脂酰甘油	40	4	825.5645659	826.5723859	[M-H]-	C46H83O10P	0.249614792	0.398737507	0.173957797	0.202469136	0.142137097	0.168870804	0.108761329	0.272952854	0.234126984	0.0852053439	0.097635468	0.148373984	0.281634663	0.119666503	0.23826001	0.106972302	0.179254783	0.153377349	0.0898887765	0.225519288	0.207	0.208	0.212	-	-	-	-	-	-	-	-
LIPID-N-1193	PG(19:0_20:4)	磷脂酰甘油_PG(19:0_20:4)	GP	甘油磷脂类	PG	磷脂酰甘油	39	4	811.5489158	812.5567358	[M-H]-	C45H81O10P	0.90190036	2.25144661	0.998455996	0.876049383	0.361895161	0.413021363	0.75327291	0.620347395	0.898809524	0.46412667	0.939901478	0.642276423	0.489414082	0.345267288	0.504201681	0.561604585	0.501510574	0.457084815	0.602628918	0.834817013	0.775	0.521	0.745	-	-	LMGP04010472	52926737	-	-	-	-
LIPID-N-1192	PG(18:2_21:2)	磷脂酰甘油_PG(18:2_21:2)	GP	甘油磷脂类	PG	磷脂酰甘油	39	4	811.5489158	812.5567358	[M-H]-	C45H81O10P	5.01284027	7.23829563	3.64384972	4.33580247	2.30846774	4.34384537	2.41691843	4.19851117	3.66071429	1.74171202	2.73891626	3.07926829	4.22451994	2.97204512	3.55907069	3.16141356	4.09869084	2.30573895	2.61880688	4.77744807	3.44	3.53	3.89	-	-	-	-	-	-	-	-
LIPID-N-1188	PG(16:1_20:3)	磷脂酰甘油_PG(16:1_20:3)	GP	甘油磷脂类	PG	磷脂酰甘油	36	4	769.5019656	770.5097856	[M-H]-	C42H75O10P	2.73240883	3.38769069	1.46165723	1.28395062	0.703629032	2.10579858	1.74219537	1.95533499	1.88492063	0.978723404	2.54187192	1.8800813	2.04825209	1.40264836	1.52249135	1.66189112	1.31923464	1.12747588	2.04246714	2.78931751	1.32	1.53	1.94	-	HMDB0010594	LMGP04010219	52926484	-	-	-	-
LIPID-N-1187	PG(16:1_18:3)	磷脂酰甘油_PG(16:1_18:3)	GP	甘油磷脂类	PG	磷脂酰甘油	34	4	741.4706655	742.4784855	[M-H]-	C40H71O10P	14.7919877	15.2551289	8.95522388	6.91358025	4.01209677	6.39877925	3.79657603	8.41687345	9.92063492	7.39238001	7.36945813	10.5691057	26.4894141	13.5360471	10.4794859	6.34192932	8.95266868	6.62265109	11.5267947	14.2433234	9.15	9.78	11.4	-	HMDB0010591	LMGP04010212	52926477	-	-	-	-
LIPID-N-1183	PG(22:1_18:2)	磷脂酰甘油_PG(22:1_18:2)	GP	甘油磷脂类	PG	磷脂酰甘油	40	3	827.5802159	828.5880359	[M-H]-	C46H85O10P	2.5577812	4.78695423	1.90427174	2.27160494	1.38104839	2.2380468	1.39979859	2.65012407	2.28174603	0.975754577	1.71428571	1.56504065	2.64894141	1.72633644	1.83885319	1.88156638	2.68882175	1.45251397	1.42568251	2.94757666	1.9	1.96	2.5	-	-	LMGP04010363	52926628	-	-	-	-
LIPID-N-1180	PG(21:1_18:2)	磷脂酰甘油_PG(21:1_18:2)	GP	甘油磷脂类	PG	磷脂酰甘油	39	3	813.5645659	814.5723859	[M-H]-	C45H83O10P	0.75192604	2.12519726	1.30725682	1.27407407	1.11895161	1.2716175	0.839879154	0.676923077	0.842261905	1.06877783	0.718226601	0.459349593	0.482520926	0.755272192	0.702916461	1.08882521	1.41993958	0.971051295	0.938321537	1.05835806	0.957	1.01	1.57	-	-	-	-	-	-	-	-
LIPID-N-1179	PG(18:1_21:2)	磷脂酰甘油_PG(18:1_21:2)	GP	甘油磷脂类	PG	磷脂酰甘油	39	3	813.5645659	814.5723859	[M-H]-	C45H83O10P	0.248587571	0.228300894	0.271744725	0.148148148	0.215725806	0.252288911	0.263846928	0.236228288	0.195436508	0.345373577	0.209852217	0.317073171	0.42934515	0.372731731	0.306475531	0.205348615	0.187311178	0.281361097	0.246713852	0.335311573	0.202	0.247	0.309	-	-	-	-	-	-	-	-
LIPID-N-1178	PG(20:1_18:2)	磷脂酰甘油_PG(20:1_18:2)	GP	甘油磷脂类	PG	磷脂酰甘油	38	3	799.5489158	800.5567358	[M-H]-	C44H81O10P	0.647149461	0.734350342	0.455995883	0.504691358	0.353830645	0.388606307	0.298086606	0.863523573	0.454365079	0.319643741	0.333004926	0.292682927	0.50418513	0.245218244	0.289668809	0.400191022	0.449144008	0.397155917	0.250758342	0.665677547	0.368	0.348	0.509	-	HMDB0116576	LMGP04010541	52926806	-	-	-	-
LIPID-N-1189	PG(18:1_18:3)	磷脂酰甘油_PG(18:1_18:3)	GP	甘油磷脂类	PG	磷脂酰甘油	36	4	769.5019656	770.5097856	[M-H]-	C42H75O10P	2.11607601	6.19673856	2.55275347	3.38765432	3.09475806	2.96032553	2.35649547	2.382134	3.05555556	2.41464621	1.7044335	3.07926829	3.90940423	3.60961256	2.90657439	2.28271251	2.306143	1.95022854	1.82002022	3.06627102	2.21	2.71	2.64	-	HMDB0010636	LMGP04010330	52926595	-	-	-	-
LIPID-N-1176	PG(17:1_18:2)	磷脂酰甘油_PG(17:1_18:2)	GP	甘油磷脂类	PG	磷脂酰甘油	35	3	757.5019656	758.5097856	[M-H]-	C41H75O10P	0.0832049307	0.13256181	0.0925373134	0.0912592593	0.0941532258	0.0580874873	0.0483383686	0.0991563275	0.130952381	0.0709549728	0.0314285714	0.125	0.189069424	0.104953409	0.151260504	0.0642788921	0.0391742195	0.043067547	0.0502527806	0.102868447	0.0773	0.0845	0.128	-	-	LMGP04010260	52926525	-	-	-	-
LIPID-N-1175	PG(18:0_16:3)	磷脂酰甘油_PG(18:0_16:3)	GP	甘油磷脂类	PG	磷脂酰甘油	34	3	743.4863155	744.4941355	[M-H]-	C40H73O10P	0.105803801	0.232509206	0.0664951107	0.0915555556	0.0746975806	0.0644964395	0.0563947633	0.152853598	0.0719246032	0.0465116279	0.0354679803	0.0825203252	0.124076809	0.0766061795	0.0759268413	0.0923591213	0.0592145015	0.063484002	0.0179979778	0.139465875	0.109	0.0955	0.073	-	-	-	-	-	-	-	-
LIPID-N-1174	PG(16:1_18:2)	磷脂酰甘油_PG(16:1_18:2)	GP	甘油磷脂类	PG	磷脂酰甘油	34	3	743.4863155	744.4941355	[M-H]-	C40H73O10P	0.687211094	0.876380852	1.03962944	0.648888889	0.589717742	0.395727365	0.320241692	0.415880893	0.665674603	0.822365166	0.184236453	1.02642276	1.51649434	1.06915154	0.909540287	0.287488061	0.408862034	0.496698832	0.336703741	0.860534125	0.525	0.64	0.606	-	HMDB0010590	LMGP04010901	52927166	-	-	-	-
LIPID-N-1177	PG(16:0_22:3)	磷脂酰甘油_PG(16:0_22:3)	GP	甘油磷脂类	PG	磷脂酰甘油	38	3	799.5489158	800.5567358	[M-H]-	C44H81O10P	0.228043143	0.254602841	0.120432321	0.105679012	0.0670362903	0.0704984741	0.0713997986	0.284863524	0.139880952	0.0595744681	0.138916256	0.0544715447	0.122107336	0.0781755763	0.0802768166	0.0492836676	0.146022155	0.0744540376	0.109201213	0.21859545	0.103	0.0904	0.121	-	-	-	-	-	-	-	-
LIPID-N-0524	PI(18:0_20:4)	磷脂酰肌醇_PI(18:0_20:4)	GP	甘油磷脂类	PI	磷脂酰肌醇	38	4	885.557134	886.557132	[M-H]-	C47H83O13P	677.966102	368.227249	325.270201	280.493827	256.048387	478.128179	422.960725	635.235732	601.190476	164.670955	618.719212	392.276423	516.001969	256.98872	587.246663	542.502388	394.763343	274.250889	422.649141	516.320475	654	688	500	-	HMDB0009815	LMGP06010010	42607491	-	-	-	-
LIPID-N-0523	PI(17:0_20.4)	磷脂酰肌醇_PI(17:0_20.4)	GP	甘油磷脂类	PI	磷脂酰肌醇	37	4	871.53424	872.541482	[M-H]-	C46H81O13P	2.403698	0.972119937	1.39372105	0.624197531	0.679435484	1.15971516	1.66364552	1.59801489	1.07539683	0.77387432	1.41477833	1.2296748	1.54603644	0.937714566	1.60158181	1.73447947	0.849949648	0.849162011	1.41961577	0.890207715	1.616	1.328	1.044	-	-	LMGP06010004	9547141	-	-	-	-
LIPID-N-1441	PI(18:1_20:4)	磷脂酰肌醇_PI(18:1_20:4)	GP	甘油磷脂类	PI	磷脂酰肌醇	38	5	883.5336597	884.5414797	[M-H]-	C47H81O13P	10.9296353	7.02788006	11.24035	6.28148148	3.64919355	7.99593082	7.85498489	7.34491315	11.8055556	4.49282533	6.75862069	7.01219512	11.816839	5.21824424	11.0133465	7.0487106	8.11681772	5.89131539	6.49140546	9.9901088	10.92	10.38	8.02	-	HMDB0009896	LMGP06010599	52928052	-	-	-	-
LIPID-N-0522	PI(16:0_20:4)	磷脂酰肌醇_PI(16:0_20:4)	GP	甘油磷脂类	PI	磷脂酰肌醇	36	4	857.525834	858.525832	[M-H]-	C45H79O13P	3.69799692	1.62230405	2.51158003	1.0962963	0.85483871	1.86571719	1.68378651	3.09677419	2.32142857	1.12419594	1.43448276	1.56097561	2.44214673	0.965179009	1.56994563	1.30659026	2.13494461	1.97257491	1.4661274	1.859545	2.08	1.966	2.32	-	HMDB0009789	LMGP06010958	52928411	-	-	-	-
LIPID-N-0514	PI(20:3_18:0)	磷脂酰肌醇_PI(20:3_18:0)	GP	甘油磷脂类	PI	磷脂酰肌醇	38	3	887.572784	888.572782	[M-H]-	C47H85O13P	133.949666	112.361915	87.9053011	96.3950617	78.0241935	169.48118	116.414904	120.8933	114.484127	53.043048	157.044335	84.5528455	94.7316593	67.4840608	106.969847	198.662846	142.195368	71.1020823	129.221436	85.0642928	166.2	183.8	142	-	HMDB0009880	LMGP06010568	53480094	-	-	-	-
LIPID-N-0509	PI(16:0_20:3)	磷脂酰肌醇_PI(16:0_20:3)	GP	甘油磷脂类	PI	磷脂酰肌醇	36	3	859.541484	860.541482	[M-H]-	C45H81O13P	1.60451977	1.57601262	1.41636644	0.926419753	0.842741935	1.34893184	1.39979859	1.50074442	1.43849206	0.916378031	2.10837438	1.76422764	1.45741014	1.4811182	1.3504696	1.92932187	1.85699899	0.542407313	1.13245703	0.690405539	2.06	1.42	1.374	-	HMDB0009788	LMGP06010875	52928328	-	-	-	-
LIPID-N-0508	PI(18:1_18:2)	磷脂酰肌醇_PI(18:1_18:2)	GP	甘油磷脂类	PI	磷脂酰肌醇	36	3	859.541484	860.541482	[M-H]-	C45H81O13P	5.89625064	6.18621778	7.53474009	5.39259259	5.36290323	4.51678535	4.53172205	6.05459057	9.30555556	5.38347353	4.5320197	6.2195122	11.6789759	7.49386954	9.98517054	8.02292264	7.51258812	5.78974099	6.61274014	7.41839763	9.7	10.9	6.04	-	HMDB0009838	LMGP06010931	52928384	-	-	-	-
LIPID-N-0502	PI(18:0_20:2)	磷脂酰肌醇_PI(18:0_20:2)	GP	甘油磷脂类	PI	磷脂酰肌醇	38	2	889.588434	890.588432	[M-H]-	C47H87O13P	1.60862866	1.34665965	2.0998456	1.49333333	0.661290323	2.62461851	1.86706949	1.78263027	2.18253968	1.00148441	1.90344828	1.96747967	2.50123092	1.62432565	3.32179931	3.26647564	1.12386707	1.27171153	2.34580384	1.95252226	1.7	1.84	2.86	-	HMDB0009876	LMGP06010537	52927990	-	-	-	-
LIPID-N-0499	PI(18:0_19:2)	磷脂酰肌醇_PI(18:0_19:2)	GP	甘油磷脂类	PI	磷脂酰肌醇	37	2	875.564957	876.572782	[M-H]-	C46H85O13P	3.96507447	4.608101	0.644364385	0.823703704	0.227822581	2.95015259	1.09969789	3.15632754	2.32142857	0.277090549	4.27586207	1.2296748	4.15558838	0.898479647	0.601087494	0.729703916	0.418932528	0.158862367	0.736097068	5.45994065	2.24	2.06	1.762	-	-	-	-	-	-	-	-
LIPID-N-1423	PI(18:0_20:3)	磷脂酰肌醇_PI(18:0_20:3)	GP	甘油磷脂类	PI	磷脂酰肌醇	38	3	887.5649598	888.5727798	[M-H]-	C47H85O13P	66.153056	32.1935823	30.0566135	30.2222222	25	55.1373347	42.0946626	60.942928	62.5	15.7545769	63.0541872	40.2439024	53.1757755	30.9955861	62.0860109	62.6552053	42.4974824	30.472321	43.8827098	69.0405539	59.2	60.2	55	-	HMDB0009887	LMGP06010568	52928021	-	-	-	-
LIPID-N-0496	PI(18:1_18:1)	磷脂酰肌醇_PI(18:1_18:1)	GP	甘油磷脂类	PI	磷脂酰肌醇	36	2	861.557134	862.557132	[M-H]-	C45H83O13P	35.1309707	31.35192	63.8188369	37.1358025	26.2096774	35.8087487	26.9889225	50.6203474	77.3809524	32.6571004	19.9014778	40.2439024	82.3239783	39.0387445	77.1131982	48.3285578	32.8298087	26.206196	51.3650152	59.7428289	67.6	59	52	-	-	-	-	-	-	-	-
LIPID-N-0471	PI(18:0_18:0)	磷脂酰肌醇_PI(18:0_18:0)	GP	甘油磷脂类	PI	磷脂酰肌醇	36	0	865.588434	866.588432	[M-H]-	C45H87O13P	14.4838213	14.2240926	16.6134843	16.0592593	14.0524194	17.802645	9.48640483	14.5111663	18.015873	12.6274122	10.1871921	12.6422764	18.8872477	16.7729279	16.3717252	27.8892073	24.3705942	8.57287963	23.6602629	14.4015826	24.4	20.2	17.28	-	HMDB0009808	LMGP06010008	42607490	-	-	-	-
LIPID-N-0478	PI(16:0_18:1)	磷脂酰肌醇_PI(16:0_18:1)	GP	甘油磷脂类	PI	磷脂酰肌醇	34	1	835.541484	836.541482	[M-H]-	C43H81O13P	20.5444273	35.1394003	71.2300566	47.2098765	60.0806452	52.4923703	32.2255791	48.4367246	51.1904762	31.2716477	22.0689655	41.2601626	76.2186115	37.8616969	54.1769649	92.8366762	71.0976838	57.694261	80.4853387	56.7754698	85.2	87.6	52.8	-	HMDB0009782	LMGP06010001	53480051	-	-	-	-
LIPID-N-0479	PI(18:0_17:1)	磷脂酰肌醇_PI(18:0_17:1)	GP	甘油磷脂类	PI	磷脂酰肌醇	35	1	849.549308	850.557132	[M-H]-	C44H83O13P	9.30662558	9.70015781	4.92022645	6.18271605	3.3266129	9.68463886	6.3041289	8.19851117	10.6746032	2.25630876	10.1674877	9.83739837	11.9547021	4.33545856	12.4567474	3.45749761	5.74018127	2.64093448	5.5611729	10.3857567	9.02	7.6	9.94	-	-	LMGP06010281	52927734	-	-	-	-
LIPID-N-0480	PI(17:0_18:1)	磷脂酰肌醇_PI(17:0_18:1)	GP	甘油磷脂类	PI	磷脂酰肌醇	35	1	849.549308	850.557132	[M-H]-	C44H83O13P	3.47200822	3.70331405	1.29696346	0.489876543	0.929435484	2.58392675	0.954682779	4.08933002	1.80555556	0.199901039	0.977339901	0.729674797	2.40275726	1.90093183	5.43746911	1.15186246	1.3796576	0.495683088	1.22750253	2.45301682	1.642	2.16	2.9	-	-	LMGP06010295	52927748	-	-	-	-
LIPID-N-0482	PI(18:0_18:1)	磷脂酰肌醇_PI(18:0_18:1)	GP	甘油磷脂类	PI	磷脂酰肌醇	36	1	863.572784	864.572782	[M-H]-	C45H85O13P	203.389831	159.284587	189.397838	195.555556	146.975806	225.839268	150.654582	183.027295	216.269841	128.847105	137.142857	155.894309	218.611521	174.399215	225.40781	336.198663	261.83283	110.919248	283.114257	169.732938	304	284	202	-	-	LMGP06010957	52928410	-	-	-	-
LIPID-N-0495	PI(18:0_18:2)	磷脂酰肌醇_PI(18:0_18:2)	GP	甘油磷脂类	PI	磷脂酰肌醇	36	2	861.557134	862.557132	[M-H]-	C45H83O13P	133.127889	108.78485	130.10808	124.839506	161.895161	149.1353	122.86002	121.091811	114.285714	71.2518555	120.985222	78.6585366	83.3087149	73.9578225	103.806228	265.520535	233.635448	113.153885	131.648129	96.933729	210	210	163.2	-	HMDB0009809	LMGP06010956	52928409	-	-	-	-
LIPID-N-0484	PI(18:0_19:1)	磷脂酰肌醇_PI(18:0_19:1)	GP	甘油磷脂类	PI	磷脂酰肌醇	37	1	877.580608	878.5884	[M-H]-	C46H87O13P	18.7159733	19.3582325	5.31137416	3.04197531	1.10685484	13.9572737	3.52467271	16.2382134	9.20634921	1.40722415	9.53694581	4.81707317	8.68537666	3.37420304	7.96836382	3.78223496	3.98791541	1.94210259	4.16582406	12.9574679	9.28	10.48	9.1	-	-	LMGP06010286	52927739	-	-	-	-
LIPID-N-0528	PI(19:0_20:4)	磷脂酰肌醇_PI(19:0_20:4)	GP	甘油磷脂类	PI	磷脂酰肌醇	39	4	899.564957	900.5728	[M-H]-	C48H85O13P	4.49922958	0.934245134	2.01338137	1.87654321	0.913306452	2.68565615	3.00100705	4.08933002	3.59126984	0.781791192	3.7044335	2.07317073	3.66322009	0.929867582	3.32179931	3.34288443	1.29305136	1.09903504	2.81092012	2.13649852	4.06	4.36	3.28	-	-	LMGP06010471	52927924	-	-	-	-
LIPID-N-0487	PI(18:0_20:1)	磷脂酰肌醇_PI(18:0_20:1)	GP	甘油磷脂类	PI	磷脂酰肌醇	38	1	891.604084	892.604082	[M-H]-	C47H89O13P	5.38263996	4.98684903	7.47297993	7.98024691	6.55241935	9.56256358	7.37160121	5.7369727	4.8015873	4.49282533	3.66502463	4.32926829	6.04628262	5.29671408	5.04201681	10.678128	7.57301108	3.83951244	6.2487361	4.03560831	9.78	10.18	6.98	-	-	LMGP06010935	52928388	-	-	-	-
LIPID-N-0490	PI(18:2_16:0)	磷脂酰肌醇_PI(18:2_16:0)	GP	甘油磷脂类	PI	磷脂酰肌醇	34	2	833.525834	834.525832	[M-H]-	C43H79O13P	2.21879815	2.75644398	3.84971693	3.02222222	3.5483871	2.1363174	3.00100705	3.65260546	3.88888889	1.86442355	2.40394089	2.27642276	3.87986214	1.87542913	4.29065744	3.85864374	4.91440081	2.92534281	1.60970677	3.99604352	4.26	6.28	3.86	-	HMDB0009846	LMGP06010847	52928300	-	-	-	-
LIPID-N-0469	PI(16:0_18:0)	磷脂酰肌醇_PI(16:0_18:0)	GP	甘油磷脂类	PI	磷脂酰肌醇	34	0	837.557134	838.557132	[M-H]-	C43H83O13P	2.07498716	2.39873751	3.39680906	1.57432099	3.08467742	3.43845371	2.07452165	2.71960298	2.36111111	1.32211776	1.15665025	4.26829268	4.78581979	2.3737126	3.46020761	6.55205349	4.91440081	3.20975114	7.60364004	3.83778437	4.2	3.84	2.84	-	HMDB0009781	LMGP06010878	52928331	-	-	-	-
LIPID-N-0529	PI(18:0_22:4)	磷脂酰肌醇_PI(18:0_22:4)	GP	甘油磷脂类	PI	磷脂酰肌醇	40	4	913.588434	914.588432	[M-H]-	C49H87O13P	10.190036	7.8905839	5.55841482	5.49135802	4.51612903	14.8118006	11.4199396	10.0248139	16.5079365	3.2063335	16.5320197	7.25609756	8.29148203	10.6326631	12.2590213	14.0592168	5.96173212	5.46470289	10.7785642	10.7814045	10.72	12.4	11.4	-	HMDB0009817	LMGP06010853	53480065	-	-	-	-
LIPID-N-1419	PI(18:0_18:3)	磷脂酰肌醇_PI(18:0_18:3)	GP	甘油磷脂类	PI	磷脂酰肌醇	36	3	859.5336597	860.5414797	[M-H]-	C45H81O13P	7.56034926	5.28143083	3.9114771	3.00246914	4.29435484	2.99084435	3.44410876	4.10918114	4.30555556	1.52597724	4.98522167	3.21138211	8.74446086	4.4139284	5.12110727	6.89589303	5.86102719	3.92077197	5.27805865	5.59841741	6.5	6.18	5.16	-	HMDB0009810	LMGP06010283	52927736	-	-	-	-
LIPID-N-0539	PI(18:0_20:5)	磷脂酰肌醇_PI(18:0_20:5)	GP	甘油磷脂类	PI	磷脂酰肌醇	38	5	883.541484	884.541482	[M-H]-	C47H81O13P	3.3076528	2.54602841	1.29696346	0.470123457	0.689516129	3.05188199	0.590130916	1.84218362	2.75793651	0.324591786	3.408867	0.981707317	5.12063023	1.63413438	1.75383094	1.07545368	2.65861027	1.78567801	2.58847321	3.30365974	2.9	2.26	1.868	-	-	LMGP06010628	52928081	-	-	-	-
LIPID-N-1373	PI(10:0_16:0)	磷脂酰肌醇_PI(10:0_16:0)	GP	甘油磷脂类	PI	磷脂酰肌醇	26	0	725.4241092	726.4319292	[M-H]-	C35H67O13P	9.30662558	9.00578643	4.65259907	2.9037037	4.31451613	7.62970498	4.20946626	9.6674938	7.1031746	3.91885205	8.01970443	9.24796748	11.5608075	5.92447278	12.8521997	6.17000955	6.42497482	3.85982732	6.69362993	7.22057369	11.48	13.16	10.42	-	-	LMGP06010963	70698913	-	-	-	-
LIPID-N-1374	PI(12:0_18:0)	磷脂酰肌醇_PI(12:0_18:0)	GP	甘油磷脂类	PI	磷脂酰肌醇	30	0	781.4867095	782.4945295	[M-H]-	C39H75O13P	6.53312789	6.29142557	3.17035512	1.71061728	2.03629032	5.45269583	2.49748238	7.4044665	5.5952381	2.71152895	4.94581281	6.40243902	7.99606105	4.19813634	10.2224419	3.66762178	4.612286	2.57998984	4.570273	5.47972305	7.18	8.36	6.96	-	-	LMGP06010860	52928313	-	-	-	-
LIPID-N-1375	PI(15:0_17:0)	磷脂酰肌醇_PI(15:0_17:0)	GP	甘油磷脂类	PI	磷脂酰肌醇	32	0	809.5180096	810.5258296	[M-H]-	C41H79O13P	5.32100668	5.7864282	7.96706125	5.41234568	6.65322581	6.32756867	4.93454179	2.16377171	3.05555556	4.57199406	3.7635468	4.89837398	6.00689316	3.74693477	4.17202175	12.817574	9.66767372	7.92280345	10.1314459	5.69732938	10.3	7.86	5.88	-	-	LMGP06010867	52928320	-	-	-	-
LIPID-N-1376	PI(16:0_16:0)	磷脂酰肌醇_PI(16:0_16:0)	GP	甘油磷脂类	PI	磷脂酰肌醇	32	0	809.5180096	810.5258296	[M-H]-	C41H79O13P	13.846944	15.6549185	14.3901184	13.7283951	11.5927419	20.5493388	10.4531722	9.72704715	15.4960317	12.0930233	6.99507389	10.3658537	8.586903	8.82785679	11.4285714	27.3161414	20.9466264	14.9517522	28.3114257	11.15727	25.4	23.4	16.56	-	HMDB0009778	LMGP06010007	24779556	-	-	-	-
LIPID-N-1379	PI(15:0_19:0)	磷脂酰肌醇_PI(15:0_19:0)	GP	甘油磷脂类	PI	磷脂酰肌醇	34	0	837.5493097	838.5571297	[M-H]-	C43H83O13P	2.58859784	2.39873751	4.73494596	3.31851852	5	3.60122075	1.91540785	3.09677419	3.96825397	2.57298367	3.15270936	2.74390244	4.68734613	3.84502207	5.06178942	6.15090735	5.29707956	5.26155409	5.76339737	2.67062315	6.16	6.28	4.46	-	-	LMGP06010839	52928292	-	-	-	-
LIPID-N-0538	PI(20:4_18:1)	磷脂酰肌醇_PI(20:4_18:1)	GP	甘油磷脂类	PI	磷脂酰肌醇	38	5	883.541484	884.541482	[M-H]-	C47H81O13P	5.60862866	2.63019463	3.27328873	2.44938272	1.89717742	3.54018311	3.02114804	3.27543424	3.78968254	1.85452746	3.80295567	4.18699187	5.31757755	2.09906817	4.7652002	3.49570201	3.60523666	3.0472321	3.53892821	4.70820969	4.96	3.82	5.78	-	HMDB0009895	LMGP06010599	53480102	-	-	-	-
LIPID-N-1386	PI(12:0_18:1)	磷脂酰肌醇_PI(12:0_18:1)	GP	甘油磷脂类	PI	磷脂酰肌醇	30	1	779.4710594	780.4788794	[M-H]-	C39H73O13P	75.3980483	61.0205155	50.643335	31.8024691	43.75	69.1759919	56.3947633	78.4119107	73.8095238	38.9905987	71.1330049	60.1626016	69.1285081	33.5458558	104.399407	56.1604585	67.0694864	36.9730828	62.082912	69.4362018	79.4	94.6	71	-	-	LMGP06010290	52927743	-	-	-	-
LIPID-N-1388	PI(18:0_13:1)	磷脂酰肌醇_PI(18:0_13:1)	GP	甘油磷脂类	PI	磷脂酰肌醇	31	1	793.4867095	794.4945295	[M-H]-	C40H75O13P	6.01951721	7.61704366	6.38188369	7.46666667	11.391129	10.5595117	7.29103726	6.96774194	6.38888889	3.7605146	6.52216749	6.70731707	7.60216642	3.4919078	10.5388038	14.8424069	15.0251762	8.02437786	10.8998989	6.82492582	11.18	12.84	11.34	-	-	-	-	-	-	-	-
LIPID-N-1390	PI(18:0_14:1)	磷脂酰肌醇_PI(18:0_14:1)	GP	甘油磷脂类	PI	磷脂酰肌醇	32	1	807.5023595	808.5101795	[M-H]-	C41H77O13P	7.64252696	8.05891636	5.49665466	3.39753086	3.9516129	8.44354018	4.12890232	10.2431762	7.59920635	4.23552697	8	9.43089431	11.0684392	5.41441883	14.7108255	6.80038204	7.73413897	4.32706958	6.67340748	6.70623145	10.74	12.32	10.1	-	-	LMGP06010087	52927540	-	-	-	-
LIPID-N-1392	PI(15:0_19:1)	磷脂酰肌醇_PI(15:0_19:1)	GP	甘油磷脂类	PI	磷脂酰肌醇	34	1	835.5336597	836.5414797	[M-H]-	C43H81O13P	29.5839753	27.9852709	56.8193515	37.1358025	46.3709677	37.4364191	21.9536757	31.1662531	46.031746	21.5734785	26.2068966	25.8130081	49.0398818	29.6223639	43.8952051	63.0372493	52.9707956	43.4738446	68.554095	39.5647873	64	59.6	48.4	-	-	LMGP06010117	52927570	-	-	-	-
LIPID-N-1393	PI(19:0_15:1)	磷脂酰肌醇_PI(19:0_15:1)	GP	甘油磷脂类	PI	磷脂酰肌醇	34	1	835.5336597	836.5414797	[M-H]-	C43H81O13P	3.78017463	4.08206207	6.875965	5.88641975	6.43145161	6.89725331	3.5448137	3.75186104	6.96428571	3.30529441	2.89655172	3.96341463	8.38995569	4.51201569	9.25358379	10.9837631	10.2517623	5.60690706	10.3741153	4.43125618	8.94	10.96	8.56	-	-	LMGP06010146	52927599	-	-	-	-
LIPID-N-1382	PI(15:0_21:0)	磷脂酰肌醇_PI(15:0_21:0)	GP	甘油磷脂类	PI	磷脂酰肌醇	36	0	865.5806099	866.5884299	[M-H]-	C45H87O13P	10.3749358	9.99473961	12.3520329	12.3061728	9.45564516	13.8351984	8.90231621	12.4069479	14.0873016	9.48045522	10.08867	11.504065	15.7754801	11.4173615	12.6149283	18.2808023	15.0453172	5.87100051	15.8746208	9.73293769	18.44	20.4	13.52	-	-	LMGP06010647	52928100	-	-	-	-
LIPID-N-0553	PI(18:1_22:5)	磷脂酰肌醇_PI(18:1_22:5)	GP	甘油磷脂类	PI	磷脂酰肌醇	40	6	909.557134	910.557132	[M-H]-	C49H83O13P	2.05444273	1.03524461	1.71281523	0.819753086	0.754032258	1.07019329	1.44612286	1.85409429	2.26190476	0.926274122	0.74679803	1.68495935	2.50123092	0.802354095	2.19476026	1.40401146	1.20241692	0.4936516	1.62386249	2.61127596	2.26	1.53	1.744	-	-	-	-	-	-	-	-
LIPID-N-0551	PI(18:0_22:6)	磷脂酰肌醇_PI(18:0_22:6)	GP	甘油磷脂类	PI	磷脂酰肌醇	40	6	909.557134	910.557132	[M-H]-	C49H83O13P	3.73908577	2.33561284	2.02985075	0.985679012	1.39112903	2.76703967	2.90030211	3.77171216	3.75	0.952003958	3.86206897	1.95731707	2.95420975	1.12211869	2.80771132	2.84622732	1.19033233	1.13357034	2.34580384	3.04648863	3.34	3.16	2.6	-	HMDB0009821	LMGP06010012	52927465	-	-	-	-
LIPID-N-0544	PI(18:0_22:5)	磷脂酰肌醇_PI(18:0_22:5)	GP	甘油磷脂类	PI	磷脂酰肌醇	40	5	911.572784	912.572782	[M-H]-	C49H85O13P	72.932717	50.7101526	40.3499743	36.1481481	20.9677419	71.8209563	59.0130916	82.1836228	70.4365079	19.0004948	89.8522167	43.699187	78.7789266	46.6895537	56.5496787	84.0496657	65.2567976	32.7069578	64.1051567	78.140455	82.4	79	79.4	-	-	-	-	-	-	-	-
LIPID-N-1422	PI(14:1_24:2)	磷脂酰肌醇_PI(14:1_24:2)	GP	甘油磷脂类	PI	磷脂酰肌醇	38	3	887.5649598	888.5727798	[M-H]-	C47H85O13P	2.81458654	2.09153077	1.03345342	1.7837037	1.5483871	1.95320448	2.09466264	2.06451613	2.95634921	0.746165265	3.17241379	0.953252033	2.04825209	0.953408534	1.71626298	3.85864374	2.11480363	1.68816658	2.44691608	2.25519288	2.94	3.66	3.14	-	-	-	-	-	-	-	-
LIPID-N-1418	PI(18:1_17:2)	磷脂酰肌醇_PI(18:1_17:2)	GP	甘油磷脂类	PI	磷脂酰肌醇	35	3	845.5180096	846.5258296	[M-H]-	C44H79O13P	4.51977401	3.21935823	4.69377252	2.72592593	2.90322581	3.27568667	2.23564955	3.57320099	4.18650794	1.78525482	3.7635468	7.03252033	4.74643033	2.33447769	9.5304004	5.42502388	3.26283988	2.94565769	3.5793731	4.60929773	5.22	7.14	5.16	-	-	-	-	-	-	-	-
LIPID-N-1413	PI(19:0_19:2)	磷脂酰肌醇_PI(19:0_19:2)	GP	甘油磷脂类	PI	磷脂酰肌醇	38	2	889.5806099	890.5884299	[M-H]-	C47H87O13P	2.05444273	2.33561284	1.63252702	2.23209877	2.56048387	3.78433367	2.86002014	1.08784119	2.55952381	1.1954478	2.67980296	1.30487805	2.38306253	1.76557136	2.82748393	5.04297994	3.30312185	1.2940579	3.17492417	0.927794263	3.44	3.48	2.4	-	-	-	-	-	-	-	-
LIPID-N-1394	PI(15:0_20:1)	磷脂酰肌醇_PI(15:0_20:1)	GP	甘油磷脂类	PI	磷脂酰肌醇	35	1	849.5493097	850.5571297	[M-H]-	C44H83O13P	4.17051875	5.11309837	3.99382398	2.60740741	2.27822581	1.96337742	2.29607251	2.16377171	4.46428571	1.88619495	2.06896552	1.22154472	2.61939931	1.85777342	2.88680178	5.73065903	3.32326284	1.61503301	4.73205258	1.97823937	4.24	3.38	4.62	-	-	LMGP06010119	52927572	-	-	-	-
LIPID-N-1406	PI(15:1_18:1)	磷脂酰肌醇_PI(15:1_18:1)	GP	甘油磷脂类	PI	磷脂酰肌醇	33	2	819.5023595	820.5101795	[M-H]-	C42H77O13P	3.80071905	1.16149395	0.681420484	0.991604938	2.39919355	1.3733469	1.31117825	0.784119107	0.763888889	1.15982187	1.14285714	0.613821138	0.764155588	0.50416871	1.16262976	1.9025788	1.78046324	0.698831894	1.09605662	0.955489614	1.546	1.078	1.798	-	-	LMGP06010141	52927594	-	-	-	-
LIPID-N-1404	PI(14:1_18:1)	磷脂酰肌醇_PI(14:1_18:1)	GP	甘油磷脂类	PI	磷脂酰肌醇	32	2	805.4867095	806.4945295	[M-H]-	C41H75O13P	11.1761685	17.9063651	12.0638188	8.37530864	11.0483871	14.9542218	10.1913394	16.5756824	12.0833333	8.13458684	12.8275862	14.6544715	23.042836	7.92545365	28.8680178	18.4527221	13.2326284	13.8953784	11.3650152	23.7388724	27.2	22.2	18.82	-	-	LMGP06010088	52927541	-	-	-	-
LIPID-N-1398	PI(19:0_17:1)	磷脂酰肌醇_PI(19:0_17:1)	GP	甘油磷脂类	PI	磷脂酰肌醇	36	1	863.5649598	864.5727798	[M-H]-	C45H85O13P	19.4350282	16.8753288	15.1106536	17.4617284	12.1370968	26.2461851	13.9577039	19.8511166	19.265873	13.3993073	14.7192118	12.7642276	22.4519941	14.4188328	28.0771132	30.7545368	24.9748238	9.46673438	25.0758342	12.6805143	25.6	26.4	22.8	-	-	LMGP06010232	52927685	-	-	-	-
[truncated: 423 more rows]
