# Supplementary material for: Comparative Analysis of Meat Quality and Flavor Among Four Categories of Mongolian Horses
Source: Foods. 2026 Jun 5;15(11):2044. doi: 10.3390/foods15112044 (PMC13256809; doi:10.3390/foods15112044)
Supplement: Supplementary file 1 [file foods-15-02044-s001.zip › foods-4318301-Supplementary Materials/Supplementary Material S2.xlsx]

## Sheet: WS_VS_BC_VS_BE_BS_WZ
Index	Formula	Compounds	Class I	Class II	lipidmaps ID	WS-1	WS-2	WS-3	WS-4	WS-5	BC-1	BC-2	BC-3	BC-4	BC-5	BE-1	BE-2	BE-3	BE-4	BE-5	WZ-1	WZ-2	WZ-3	WZ-4	WZ-5	VIP	Pvalue	FDR	Type	WS	BC	BE	WZ		ko_ID	Kegg_pathway
LIPID-P-0383	C26H48NO7P	LPC(18:3)	GP	LPC	LMGP01050038	7303.54	8511.31	8203.81	10963	6885.08	3499.49	3141.99	2709.68	5724.21	3552.7	3665.02	3404.47	10733.6	5551.74	3628.27	8624.64	11983.9	5738.95	8311.43	7299.7	2.33679	0.00771036	0.156394	sig	8373.34a	3725.61b	5396.63ab	8391.72a	ko00564,ko05231	ko04976	Bile secretion
LIPID-P-0384	C28H52NO7P	LPC(20:3)	GP	LPC	LMGP01050133	3369.29	4713.31	3376.22	6518.52	2671.37	2777.21	3806.65	1399.5	3204.37	1395.35	2709.36	1636.18	1959.63	1216.28	1463.17	3954.15	4008.06	2803.45	3913.04	3204.75	2.11171	0.00991874	0.164768	sig	4129.74a	2516.62ab	1796.92b	3576.69a	ko00564,ko05231	ko00120	Primary bile acid biosynthesis
LIPID-P-0379	C26H50NO7P	LPC(18:2/0:0)	GP	LPC	LMGP01050034	2136.62	3671.75	4220.28	7990.12	5655.24	2410.99	3474.32	1607.94	2549.6	2246.41	2049.26	1432.93	2255.05	1569.4	1601.58	5950.33	6525.68	3463.69	3963.6	3264.09	2.27257	0.00665309	0.150922	sig	4734.80a	2457.85ab	1781.64b	4633.48a	ko00564,ko05231	ko01100	Metabolic pathways
LIPID-P-0378	C26H50NO7P	LPC(0:0/18:2)	GP	LPC	-	2126.35	3892.69	4209.98	8000	5645.16	2451.68	3403.83	1637.72	2569.44	2276.1	2059.11	1473.58	2245.2	1589.01	1641.13	5988.54	6253.78	3626.21	3913.04	3224.53	2.27503	0.00553691	0.142716	sig	4774.84a	2467.75ab	1801.61b	4601.22a	ko00564,ko05231	ko04979	Cholesterol metabolism
LIPID-P-0391	C30H52NO7P	LPC(22:5/0:0)	GP	LPC	LMGP01050142	2013.35	3787.48	2563.05	3091.36	1330.65	1953.2	1873.11	986.6	1795.63	1029.19	1576.35	958.333	1053.67	955.37	891.745	2244.51	2537.76	1269.68	2082.91	1572.7	1.87777	0.00977539	0.164768	sig	2557.18a	1527.55ab	1087.09b	1941.51ab	ko00564,ko05231	ko04714	Thermogenesis
LIPID-P-0390	C30H52NO7P	LPC(0:0/22:5)	GP	LPC	-	1910.63	3366.65	2696.86	3051.85	1360.89	1943.03	1832.83	967.742	1775.79	903.513	1556.65	941.057	1043.82	898.48	881.859	2320.92	2346.42	1279.84	2123.36	1622.16	1.97886	0.0063582	0.150922	sig	2477.38a	1484.58b	1064.37b	1938.54ab	ko00564,ko05231	ko04931	Insulin resistance
LIPID-P-0380	C28H54NO7P	LPC(0:0/20:2)	GP	LPC	-	527.992	733.298	862.584	1412.35	684.476	459.817	651.561	332.506	571.429	284.018	418.719	243.902	322.009	250.123	250.124	819.484	868.077	423.565	568.251	543.027	2.00002	0.00556581	0.142716	sig	844.14a	459.87b	296.98b	644.48ab	ko00564,ko05231	ko00600	Sphingolipid metabolism
LIPID-P-0386	C28H50NO7P	LPC(20:4)	GP	LPC	LMGP01050048	187.982	234.613	166.752	239.012	137.097	126.144	157.1	83.2754	152.778	66.6997	111.33	80.2846	104.382	58.5581	85.6154	197.708	157.1	122.905	171.891	147.379	2.29022	0.00104827	0.0593583	sig	193.09a	117.20bc	88.03c	159.40ab	ko00564,ko05231	ko04071	Sphingolipid signaling pathway
LIPID-P-0387	C30H54NO7P	LPC(0:0/22:4)	GP	LPC	-	109.913	255.655	207.926	275.556	152.218	190.234	200.403	93.1017	165.675	91.5388	143.842	75.813	86.1645	87.9843	75.6303	196.753	196.375	122.905	155.713	180.02	1.77458	0.0209074	0.221978	sig	200.25a	148.19ab	93.89b	170.35ab	ko00564,ko05231	ko04217	Necroptosis
LIPID-P-0381	C28H54NO7P	LPC(20:2/0:0)	GP	LPC	LMGP01050132	54.7509	99.737	32.63	84.7407	38.8105	24.9237	27.291	16.0794	17.6587	10.9847	28.0788	21.8496	27.9665	14.1246	14.1374	34.4795	40.3827	10.8685	22.4469	47.0821	1.74562	0.00360343	0.11868	sig	62.13a	19.39b	21.23b	31.05b	ko00564,ko05231	ko04722	Neurotrophin signaling pathway
LIPID-P-0373	C28H56NO7P	LPC(0:0/20:1)	GP	LPC	-	42.0134	77.7486	196.603	194.568	96.1694	60.9359	69.0836	24.3176	36.0119	33.2509	18.1281	19.5122	26.9818	24.5218	17.1033	85.6734	87.1098	35.1447	49.2417	38.18	1.50524	0.00569424	0.143305	sig	121.42a	44.72b	21.25b	59.07b	ko00564,ko05231	ko04920	Adipocytokine signaling pathway
LIPID-P-0377	C32H64NO7P	LPC(24:1)	GP	LPC	LMGP01050144	29.584	44.1873	94.8019	206.42	133.065	54.4252	62.1349	18.4615	47.123	72.6373	36.1576	20.5285	15.1649	15.4978	21.651	106.017	146.022	93.2453	99.3933	34.1246	1.79884	0.0268644	0.251784	sig	101.61a	50.96ab	21.80b	95.76a	ko00564,ko05231	ko04933	AGE-RAGE signaling pathway in diabetic complications
LIPID-P-0354	C24H50NO7P	LPC(16:0/0:0)	GP	LPC	LMGP01050018	22.8043	21.6728	28.7185	22.716	46.4718	30.3154	40.7855	23.9206	22.0238	30.0841	29.064	21.2398	33.7765	20.5983	22.7385	65.234	56.999	32.1991	46.0061	59.3472	2.0933	0.0016293	0.0738073	sig	28.48b	29.43b	25.48b	51.96a	ko00564,ko05231	ko05140	Leishmaniasis
LIPID-P-0374	C28H56NO7P	LPC(20:1/0:0)	GP	LPC	LMGP01050047	15.9219	19.253	23.3659	22.6173	22.9839	10.3764	13.8973	5.55831	8.87897	5.3043	6.98522	6.82927	7.84835	8.11182	5.56599	10.3152	10.9768	4.15439	8.12942	8.1998	1.42137	1.92387e-06	0.00261454	sig	20.83a	8.80b	7.07b	8.36b	ko00564,ko05231	ko05415	Diabetic cardiomyopathy
LIPID-P-0353	C24H50NO7P	LPC(0:0/16:0)	GP	LPC	LMGP01050074	14.5865	19.5686	22.4395	24.4938	28.9315	13.2248	15.005	8.00993	8.7996	12.766	12.5123	9.93902	14.3772	10.5934	8.79881	27.3161	25.2769	16.2519	21.9414	23.9367	2.80863	0.000117767	0.0160046	sig	22.00a	11.56b	11.24b	22.94a	ko00564,ko05231	ko00561	Glycerolipid metabolism
LIPID-P-0372	C27H54NO7P	LPC(19:1)	GP	LPC	LMGP01050130	14.3811	46.081	27.6891	34.3704	15.9274	6.93795	6.4149	3.82134	7.7877	2.69174	5.25123	3.13008	7.14919	7.96469	3.43055	9.1595	12.1853	4.56069	9.25177	7.60633	1.44106	0.000234208	0.026524	sig	27.69a	5.53b	5.39b	8.55b	ko00564,ko05231	ko00562	Inositol phosphate metabolism
LIPID-P-0357	C26H54NO7P	LPC(0:0/18:0)	GP	LPC	LMGP01050076	6.7283	8.31142	3.7159	7.14074	7.21774	2.52289	4.18933	1.30025	3.14484	1.56358	2.99507	2.5813	2.93452	2.41295	1.88828	5.75931	3.74622	2.17369	2.90192	5.25223	2.16262	0.000424286	0.0339179	sig	6.62a	2.54b	2.56b	3.97b	-	ko00564	Glycerophospholipid metabolism
LIPID-P-0361	C28H58NO7P	LPC(0:0/20:0)	GP	LPC	-	5.51618	4.59758	4.14822	7.71358	7.58065	4.19125	6.80765	2.50124	4.43452	2.66205	2.72906	2.3374	2.2255	2.55027	2.37271	7.58357	6.09265	3.21991	3.6906	4.05539	1.96796	0.0157529	0.203887	sig	5.91a	4.12ab	2.44b	4.93ab	ko00564,ko05231	ko04070	Phosphatidylinositol signaling system
LIPID-P-0362	C28H58NO7P	LPC(20:0/0:0)	GP	LPC	LMGP01050045	4.66358	4.83956	4.06588	7.58519	8.61895	4.22177	8.51964	2.53102	5.32738	2.48392	2.61084	2.47967	2.0581	2.53065	1.90806	7.95606	7.57301	4.31691	4.62083	5.13353	1.94644	0.0196144	0.216716	sig	5.95a	4.62ab	2.32b	5.92a	ko00564,ko05231	ko04730	Long-term depression
LIPID-P-0359	C27H56NO7P	LPC(0:0/19:0)	GP	LPC	-	3.22548	3.45082	1.47195	3.71358	3.56855	1.47508	1.90332	0.863524	2.51984	0.552202	1.04433	1.40244	1.20138	1.66748	0.878893	4.26934	1.58107	1.80802	1.14257	1.75074	1.89966	0.0188564	0.216276	sig	3.09a	1.46b	1.24b	2.11ab	ko00564,ko05231	ko00591	Linoleic acid metabolism
LIPID-P-0376	C30H60NO7P	LPC(22:1/0:0)	GP	LPC	LMGP01050134	2.45506	7.05944	15.6459	19.5556	14.9194	9.21668	9.33535	1.88586	5.12897	6.24443	5.29064	2.65244	1.1029	1.52035	2.62976	8.79656	18.7311	11.4779	11.729	4.0455	1.68149	0.023637	0.237484	sig	11.93a	6.36ab	2.64b	10.96a	ko00564,ko05231	ko00590	Arachidonic acid metabolism
LIPID-P-0375	C30H60NO7P	LPC(0:0/22:1)	GP	LPC	-	2.01335	1.43083	3.37622	6.32099	3.125	2.67548	2.78953	0.988586	1.5377	1.69223	0.828571	0.947154	0.771049	0.858264	0.907563	3.085	2.16516	2.48857	2.04247	1.65183	1.50197	0.0199959	0.21727	sig	3.25a	1.94ab	0.86b	2.29ab	ko00564,ko05231	ko04024	cAMP signaling pathway
LIPID-P-0352	C23H48NO7P	LPC(15:0/0:0)	GP	LPC	LMGP01050016	0.896764	0.842714	0.86773	0.799012	1.13911	0.794507	1.27895	1.01241	0.679563	0.925285	1.05419	0.651423	0.900049	0.711133	0.59911	1.89112	1.36959	0.899949	1.32457	1.31553	2.0171	0.00884621	0.164199	sig	0.91b	0.94b	0.78b	1.36a	ko00564,ko05231	ko04080	Neuroactive ligand-receptor interaction
LIPID-P-0351	C23H48NO7P	LPC(0:0/15:0)	GP	LPC	-	0.840267	0.765913	0.833762	0.778272	1.20968	0.681587	1.15811	0.959801	0.641865	0.8095	1.07389	0.63313	1.05367	0.699362	0.57736	1.89112	1.20846	0.971051	1.24368	1.4639	2.06238	0.0113006	0.176487	sig	0.89b	0.85b	0.81b	1.36a	ko00564,ko05231	ko04625	C-type lectin receptor signaling pathway
LIPID-P-0350	C22H46NO7P	LPC(14:0)	GP	LPC	LMGP01050012	0.74679	0.897422	0.670098	0.555062	1.07863	0.584944	0.642497	0.597519	0.50496	0.977734	0.764532	0.526423	1.00443	0.734674	0.468611	1.80516	1.13797	0.706958	0.883721	1.36499	2.16718	0.0340109	0.283563	sig	0.79ab	0.66b	0.70b	1.18a	ko00564,ko05231	ko04726	Serotonergic synapse
LIPID-P-0399	C24H50NO6P	LPC(O-16:1)	GP	LPC-O	LMGP01060028	24.6533	32.7196	32.4241	27.4568	35.3831	33.5707	30.6143	17.072	18.0556	25.9278	24.1379	18.5976	16.3466	15.9882	15.5215	60.6495	46.8278	26.5109	47.725	44.2136	2.54537	0.000327196	0.0296439	sig	30.53b	25.05b	18.12b	45.19a	ko00564,ko05231	ko04750	Inflammatory mediator regulation of TRP channels
LIPID-P-0394	C24H52NO6P	LPC(O-16:0)	GP	LPC-O	LMGP01060010	18.0791	22.5145	21.8219	23.1111	29.0323	41.8108	36.1531	25.4094	26.4881	34.9332	36.1576	29.2683	14.771	21.8735	16.2135	58.8348	39.3756	20.6196	48.4328	41.4441	1.20876	0.0164577	0.207092	sig	22.91b	32.96ab	23.66b	41.74a	ko00564,ko05231	ko04921	Oxytocin signaling pathway
LIPID-P-0400	C26H54NO6P	LPC(O-18:1)	GP	LPC-O	LMGP01060034	6.49204	8.74277	8.30674	8.42469	11.996	14.7508	15.005	9.7866	8.95833	12.0732	11.4286	13.7195	6.99163	8.66111	7.06871	31.9007	18.7311	8.09548	18.908	16.4194	1.48875	0.0187443	0.216276	sig	8.79b	12.11ab	9.57b	18.81a	ko00564,ko05231	ko04923	Regulation of lipolysis in adipocytes
LIPID-P-0398	C22H46NO6P	LPC(O-14:1)	GP	LPC-O	LMGP01070001	0.163328	0.172541	0.0649511	0.0638025	0.109879	0.230926	0.219537	0.0917122	0.0987103	0.0938149	0.153695	0.0969512	0.0874446	0.0787641	0.0800791	0.376313	0.208459	0.144236	0.173913	0.327399	1.75644	0.0168959	0.208742	sig	0.11b	0.15ab	0.10b	0.25a	ko00564,ko05231	ko04924	Renin secretion
LIPID-P-0423	C23H44NO7P	LPE(0:0/18:2)	GP	LPE	LMGP02050041	114.535	220.41	169.326	228.642	237.903	169.888	126.385	111.166	134.921	147.947	108.867	97.0528	134.909	126.533	102.323	252.627	255.791	149.314	151.163	170.129	2.28147	0.00994187	0.164768	sig					-	ko05143	African trypanosomiasis
LIPID-P-0424	C23H44NO7P	LPE(18:2/0:0)	GP	LPE	LMGP02050011	114.022	224.093	167.267	228.148	238.407	172.431	129.909	112.655	130.456	146.462	107.882	96.0366	137.371	123.59	102.818	252.149	257.805	144.236	154.196	165.183	2.2546	0.0121891	0.178118	sig					-	ko05146	Amoebiasis
LIPID-P-0411	C23H48NO7P	LPE(18:0/0:0)	GP	LPE	LMGP02050001	69.8511	73.1194	73.5975	74.0741	94.254	57.9858	76.5358	46.3027	48.0655	41.811	46.3547	32.2663	76.3171	39.5292	31.1913	130.372	119.839	47.5368	71.2841	111.771	2.59811	0.00767528	0.156394	sig					-	ko05163	Human cytomegalovirus infection
LIPID-P-0432	C25H44NO7P	LPE(20:4)	GP	LPE	LMGP02050051	27.5809	52.4461	25.3731	28.1481	27.7218	23.9573	20.4935	18.7593	22.9663	10.6878	22.266	19.2581	26.9325	14.3698	18.3885	23.7822	23.0111	16.1503	20.0708	27.9921	1.37429	0.0376898	0.291663	sig					-	ko05165	Human papillomavirus infection
LIPID-P-0410	C23H48NO7P	LPE(0:0/18:0)	GP	LPE	LMGP02050038	7.85824	10.8364	5.24961	4.38025	7.10685	3.51984	2.73414	2.53102	2.14782	1.2568	3.87685	3.14024	6.5485	4.1589	2.20465	6.44699	6.69688	2.40223	4.01921	7.61622	2.15806	0.00844739	0.161528	sig					-	ko05200	Pathways in cancer
LIPID-P-0418	C23H46NO7P	LPE(18:1/0:0)	GP	LPE	LMGP02050004	6.98511	8.101	9.16109	6.71605	14.3649	5.39166	5.33736	4.57568	3.13988	3.81494	3.4335	4.93902	9.69966	7.06229	4.02867	10.8405	9.91944	4.52006	6.87563	10.8309	2.19238	0.0287944	0.25915	sig					-	ko05323	Rheumatoid arthritis
LIPID-P-0408	C21H44NO7P	LPE(16:0/0:0)	GP	LPE	LMGP02050002	4.83821	3.35613	4.83788	3.21975	3.55343	3.39268	4.16415	4.41191	2.77778	2.43939	3.41379	2.25102	5.2191	2.06474	1.97726	5.92168	5.38771	2.85932	5.46006	6.67656	2.08505	0.0360228	0.287939	sig					-	ko04072	Phospholipase D signaling pathway
LIPID-P-0407	C21H44NO7P	LPE(0:0/16:0)	GP	LPE	LMGP02050036	2.01849	3.82956	2.87699	4.03951	3.84577	2.24313	1.96878	1.1861	1.72619	1.93963	1.40887	1.64126	1.78237	1.72143	2.01681	4.15473	5.00504	3.66176	3.25076	3.06627	2.61017	7.39102e-05	0.0150927	sig					-	ko04540	Gap junction
LIPID-P-0425	C25H48NO7P	LPE(0:0/20:2)	GP	LPE	LMGP02050047	1.64355	2.34613	2.13587	2.50864	2.04133	2.43133	1.83283	1.45906	1.99901	1.06383	1.42365	0.97561	1.00443	1.22609	1.22096	2.5788	2.19033	1.37125	1.70374	2.66568	2.01601	0.00847397	0.161528	sig					-	ko04810	Regulation of actin cytoskeleton
LIPID-P-0409	C22H46NO7P	LPE(17:0)	GP	LPE	LMGP02050030	1.02209	1.10468	1.02419	1.25432	1.04335	0.584944	0.946626	0.918114	0.525794	0.476992	0.610837	0.317073	0.979813	0.424718	0.366288	1.83859	1.69688	0.741493	1.02123	1.01879	2.50952	0.00493462	0.131493	sig					-	ko04975	Fat digestion and absorption
LIPID-P-0420	C25H50NO7P	LPE(20:1/0:0)	GP	LPE	LMGP02050020	0.744735	0.668069	0.926402	0.476049	0.705645	0.31943	0.499496	0.401985	0.343254	0.287481	0.252709	0.352134	0.580995	0.368808	0.178448	0.854823	0.533736	0.291011	0.391304	0.771513	2.22401	0.011895	0.177428	sig					-	ko04977	Vitamin digestion and absorption
LIPID-P-0419	C25H50NO7P	LPE(0:0/20:1)	GP	LPE	LMGP02050046	0.495634	0.889006	1.0139	1.08642	0.952621	0.874873	0.669688	0.511166	0.62996	0.544285	0.299507	0.46748	0.455933	0.554193	0.491349	0.74021	0.876133	0.402743	0.717897	0.816024	1.66769	0.00849811	0.161528	sig					-	ko05231	Choline metabolism in cancer
LIPID-P-1534	C24H50NO7P	LPE(19:0)	GP	LPE	LMGP02050028	0.0657422	0.0604945	0.0782295	0.0577778	0.0564516	0.0468464	0.0477341	0.0336973	0.0256944	0.0255319	0.0214778	0.0185976	0.0475135	0.0178519	0.0254078	0.10936	0.0795569	0.0578974	0.0361476	0.0949555	2.63506	0.0010294	0.0593583	sig					-	ko04666	Fc gamma R-mediated phagocytosis
LIPID-P-0445	C23H46NO6P	LPE(P-18:1)	GP	LPE-P	-	30.6112	30.405	34.9974	23.1111	45.8669	33.7742	42.7996	18.8586	19.5437	28.0059	27.7833	30.2846	34.3673	30.2109	22.2442	88.8252	53.9778	29.1519	42.4671	58.8526	2.19254	0.0183943	0.216276	sig					-	ko04912	GnRH signaling pathway
LIPID-N-0206	C40H80NO8P	PC(16:0_16:0)	GP	PC	LMGP01010564	464.304	591.268	642.306	750.617	360.887	301.119	445.116	311.663	212.302	152.598	386.207	221.545	238.306	207.945	233.317	347.66	255.791	428.644	871.587	429.278	1.72708	0.0195291	0.216716	sig					ko00564,ko00590,ko00591,ko00592,ko01100,ko04723,ko05231	ko05212	Pancreatic cancer
LIPID-N-0203	C38H76NO8P	PC(16:0_14:0)	GP	PC	LMGP01010560	22.3934	16.5807	21.2043	21.9259	15.2016	8.03662	8.70091	8.37717	7.67857	14.4681	10.6601	9.26829	9.90645	15.5566	13.5047	14.2693	10.7553	16.7598	12.0324	13.5509	1.64563	0.000265621	0.0277676	sig					ko00564,ko00590,ko00591,ko00592,ko01100,ko04723,ko05231	ko00592	alpha-Linolenic acid metabolism
LIPID-N-0245	C40H74NO8P	PC(14:1_18:2)	GP	PC	LMGP01011391	15.8192	10.6049	9.18168	12.7802	12.3589	3.92675	10.9567	5.43921	6.0119	4.61158	6.34483	4.73577	5.82964	11.28	8.46268	14.6323	8.6002	6.6836	6.69363	5.69733	1.67603	0.0275024	0.255998	sig					ko00564,ko00590,ko00591,ko00592,ko01100,ko04723,ko05231	ko04723	Retrograde endocannabinoid signaling
LIPID-N-0204	C38H76NO8P	PC(18:0_12:0)	GP	PC	LMGP01010736	11.8747	20.768	15.8518	18.5086	12.2379	11.353	9.88922	7.62283	11.5278	8.53043	8.53202	6.89024	13.9833	9.51447	8.97677	16.7526	12.7895	16.7801	13.4277	11.8892	2.1605	0.00386274	0.11868	sig					ko00564,ko00590,ko00591,ko00592,ko01100,ko04723,ko05231	ko00563	Glycosylphosphatidylinositol (GPI)-anchor biosynthesis
LIPID-N-1013	C41H82NO8P	PC(16:0_17:0)	GP	PC	LMGP01010569	3.57473	11.2572	6.00103	9.97531	5.77621	2.56358	8.50957	2.98759	2.77778	4.62147	3.57635	2.78455	4.52979	2.4718	2.77805	8.2426	7.21047	6.14525	5.42973	3.86746	1.86994	0.0436674	0.31566	sig					ko00564,ko00590,ko00591,ko00592,ko01100,ko04723,ko05231	ko04136	Autophagy - other
LIPID-P-0544	C42H82NO7P	PC(O-16:0_18:2)	GP	PC-O	LMGP01020039	72.5218	122.041	78.3325	97.1852	69.0524	72.5331	56.6969	75.732	71.2302	62.4443	62.3645	56.3008	43.033	50.1226	53.9792	75.6447	91.5408	63.6872	66.7341	61.7211	1.39546	0.00898942	0.164199	sig					ko00564,ko00590,ko00591,ko00592,ko01100,ko04723,ko05231	ko04140	Autophagy - animal
LIPID-P-0560	C46H84NO7P	PC(O-18:1_20:4)	GP	PC-O	LMGP01020104	20.7499	32.1936	15.1312	19.0617	9.84879	31.3327	23.565	43.5732	37.4008	15.24	35.8621	46.3415	20.9749	25.9931	26.8908	16.6189	14.8036	8.56272	21.2336	23.2443	1.94095	0.0477007	0.334151	sig					ko00564,ko00590,ko00591,ko00592,ko01100,ko04723,ko05231	ko05167	Kaposi sarcoma-associated herpesvirus infection
LIPID-P-0565	C46H82NO7P	PC(O-18:2_20:4)	GP	PC-O	LMGP01020064	2.34206	3.33509	1.8528	1.95556	0.856855	5.03561	4.68278	4.15881	4.43452	1.60317	7.58621	8.4248	3.21024	3.35459	4.65645	1.57593	1.99396	1.47283	3.45804	3.66963	1.80722	0.01253	0.180047	sig					ko00564,ko00590,ko00591,ko00592,ko01100,ko04723,ko05231	ko05417	Lipid and atherosclerosis
LIPID-P-0561	C48H88NO7P	PC(O-20:1_20:4)	GP	PC-O	LMGP01020274	0.488957	1.65176	0.847144	1.12593	0.490927	2.06511	1.26888	2.70968	1.875	0.815438	1.27094	1.29065	0.613491	1.1182	1.11715	0.815664	0.620342	0.312849	0.447927	0.878338	1.91684	0.0119518	0.177428	sig					ko00564,ko00590,ko00591,ko00592,ko01100,ko04723,ko05231
LIPID-P-0534	C44H90NO7P	PC(O-16:0_20:0)	GP	PC-O	LMGP01020051	0.441705	0.570226	0.452908	0.93037	0.495968	1.06816	0.696878	1.36973	1.09127	0.935181	0.866995	1.34146	0.975874	2.05002	1.08749	0.644699	0.432024	0.266125	0.419616	0.698318	2.20862	0.00222496	0.0839924	sig					ko00564,ko00590,ko00591,ko00592,ko01100,ko04723,ko05231
LIPID-N-0367	C40H74NO8P	PE(17:1_18:2)	GP	PE	LMGP02010573	33.3847	48.9216	49.4081	53.037	40.3226	38.4537	32.1249	34.2432	36.9048	43.048	26.2069	19.4106	15.4604	22.5601	26.001	46.0363	49.8489	35.1447	45.905	40.0593	1.98882	4.03891e-05	0.0137222	sig					ko00563,ko00564,ko01100,ko04136,ko04140,ko04723,ko05167
LIPID-N-0351	C40H76NO8P	PE(17:1_18:1)	GP	PE	LMGP02010572	19.4145	44.7133	29.439	31.3086	17.7419	20.8545	17.422	24.6154	20.2381	25.9278	16.1576	13.2114	13.2939	10.3973	17.6965	28.6533	30.1108	21.3306	26.7947	20.8704	1.58403	0.012645	0.180047	sig					ko00563,ko00564,ko01100,ko04136,ko04140,ko04723,ko05167
LIPID-N-0323	C37H74NO8P	PE(16:0_16:0)	GP	PE	LMGP02010037	3.81099	3.78748	3.39681	2.17284	1.18952	1.5056	1.08761	1.76675	1.61706	0.988619	1.42857	1.22967	1.09306	1.47131	1.5917	1.98663	1.19839	2.29558	2.95248	3.55094	1.78257	0.013222	0.185244	sig					ko00563,ko00564,ko01100,ko04136,ko04140,ko04723,ko05167
LIPID-N-1071	C42H78NO8P	PE(18:1_19:2)	GP	PE	-	3.74936	5.99684	5.12609	4.08889	4.39516	3.49949	2.7996	3.80149	2.48016	5.51212	2.26601	2.44919	1.871	1.97155	2.40237	3.81089	4.11883	2.97613	3.46815	3.20475	1.2884	0.0014696	0.0713279	sig					ko00563,ko00564,ko01100,ko04136,ko04140,ko04723,ko05167
LIPID-N-1095	C45H78NO8P	PE(20:1_20:5)	GP	PE	LMGP02010864	2.35234	3.64019	2.81009	2.37037	1.67339	5.04578	2.78953	3.07692	5.61508	1.37556	4.95567	5.09146	8.92171	3.23688	5.87247	1.57593	1.92346	1.68614	3.07381	5.56874	1.26149	0.0359183	0.287939	sig					ko00563,ko00564,ko01100,ko04136,ko04140,ko04723,ko05167
LIPID-N-1062	C40H76NO8P	PE(16:0_19:2)	GP	PE	-	0.983051	1.98843	1.19403	1.05679	0.941532	0.881994	0.618328	0.704715	0.536706	0.550223	0.439409	0.715447	0.470704	0.37077	0.517054	1.03152	0.946626	0.695785	1.16279	0.999011	2.00799	0.00145926	0.0713279	sig					ko00563,ko00564,ko01100,ko04136,ko04140,ko04723,ko05167
LIPID-N-0375	C45H84NO8P	PE(18:2_22:1)	GP	PE	LMGP02010676	0.863893	0.963703	0.0931549	0.274568	0.164315	0.967447	0.767372	1.83623	1.34921	0.45621	0.960591	1.22967	0.994584	1.44188	1.24567	0.811843	1.06747	0.146267	0.517695	0.805143	1.72403	0.0374051	0.291663	sig					ko00563,ko00564,ko01100,ko04136,ko04140,ko04723,ko05167
LIPID-N-1053	C34H66NO8P	PE(12:0_17:1)	GP	PE	LMGP02010364	0.0587571	0.0971068	0.153371	0.268642	0.231855	0.140387	0.188318	0.0569727	0.115079	0.145473	0.0897537	0.0875	0.123092	0.0549289	0.0660405	0.355301	0.315206	0.248857	0.226491	0.155292	2.14583	0.00412194	0.119185	sig					ko00563,ko00564,ko01100,ko04136,ko04140,ko04723,ko05167
LIPID-N-0750	C39H76NO7P	PE(O-16:1_18:1)	GP	PE-O	-	120.699	89.4266	82.3469	55.3086	64.5161	82.9095	55.3877	120.099	93.254	113.805	62.069	194.106	263.417	233.448	168.562	52.0535	49.2951	62.9761	73.3064	142.928	1.34902	0.0067743	0.150922	sig					-
LIPID-N-0749	C39H76NO7P	PE(O-16:0_18:2)	GP	PE-O	LMGP02020100	8.16641	9.4161	2.78435	5.7284	5.14113	10.9868	9.81873	20.1489	16.9643	13.8545	11.3793	16.9207	14.3772	23.7371	17.4988	10.4107	13.2931	4.26612	8.69565	8.95153	2.082	0.0016092	0.0738073	sig					-
LIPID-N-0736	C39H78NO7P	PE(O-16:0_18:1)	GP	PE-O	LMGP02020018	5.13611	3.65597	3.649	2.95309	2.15222	3.76399	2.49748	6.35236	4.85615	4.65611	3.95074	6.96138	6.74545	8.19029	5.83292	1.97708	3.00604	2.01625	2.64914	3.88229	2.03076	0.0021063	0.0837269	sig					-
LIPID-N-0734	C37H74NO7P	PE(O-16:1_16:0)	GP	PE-O	-	4.79199	6.47028	4.32321	4.56296	3.92641	2.83316	2.05438	2.44169	3.47718	4.13657	1.73892	4.86789	2.86066	7.69985	5.78349	6.20821	6.0423	4.41341	7.28008	6.57765	1.62329	0.0283557	0.258836	sig					-
LIPID-N-0810	C41H74NO7P	PE(O-20:5_16:0)	GP	PE-O	-	0.539291	0.857443	0.586722	0.859259	0.4375	0.448118	0.332326	0.74938	0.77381	0.354775	0.300493	0.359248	0.866568	0.241295	0.48344	0.931232	0.624371	0.812595	0.970677	1.13254	1.81154	0.0237659	0.237484	sig					-
LIPID-N-0730	C39H80NO7P	PE(O-18:0_16:0)	GP	PE-O	LMGP02020094	0.14227	0.189374	0.0890376	0.164938	0.152722	0.111902	0.10423	0.080397	0.101687	0.105888	0.105911	0.227642	0.131462	0.267288	0.160158	0.300382	0.212487	0.209751	0.235086	0.228981	1.68159	0.00109453	0.0594986	sig					-
LIPID-N-0772	C41H78NO7P	PE(O-16:0_20:3)	GP	PE-O	LMGP02020096	0.100668	0.0610205	0.0354092	0.0148148	0.0142641	0.0986775	0.06143	0.125558	0.137401	0.0228105	0.0921182	0.169715	0.138848	0.163315	0.157687	0.0213945	0.0242699	0.0331133	0.0824065	0.14095	1.74716	0.00981985	0.164768	sig					-
LIPID-N-0761	C44H86NO7P	PE(O-18:1_21:1)	GP	PE-O	-	0.0482794	0.054708	0.0197118	0.0263704	0.0325605	0.0209563	0.0523666	0.0408437	0.0500992	0.00519545	0.0216256	0.0452744	0.0311177	0.0549289	0.029214	0.0730659	0.0584089	0.0639919	0.102123	0.108803	1.71836	0.00187149	0.0794799	sig					-
LIPID-N-0786	C47H90NO7P	PE(O-18:2_24:1)	GP	PE-O	-	0.0259373	0.0384534	0.0118374	0.00883951	0.0410786	0.0183622	0.0370594	0.008933	0.0470734	0.0267689	0.0192118	0.0523374	0.0236829	0.0583619	0.0125556	0.0465616	0.0256798	0.0523108	0.0995956	0.14639	1.2648	0.04929	0.341761	sig					-
LIPID-P-1309	C37H74NO7P	PE(P-16:0_16:0)	GP	PE-P	LMGP02030013	12.943	22.3567	12.4035	12.5926	8.46774	8.4944	5.84089	7.04715	10.3175	6.8283	4.92611	9.95935	6.59774	9.51447	10.5289	13.276	12.9406	8.68461	20.6269	18.2493	2.07918	0.016673	0.207877	sig					ko00563,ko00564,ko01100,ko04136,ko04140,ko04723,ko05167
LIPID-N-0960	C40H78NO8P	LNAPE(18:1/N-17:0)	GP	LNAPE	-	37.699	49.2372	72.1565	60.5432	66.2298	82.9095	51.7623	86.5509	77.0833	141.514	47.6847	126.016	120.138	173.615	85.8131	45.9408	45.8207	40.5282	63.2963	57.9624	1.87007	0.0201442	0.21727	sig					-
LIPID-N-0957	C37H74NO8P	LNAPE(16:0/N-16:0)	GP	LNAPE	-	12.5321	11.6781	9.40813	11.6543	9.96976	5.412	5.98187	4.95285	4.70238	7.51113	6.58128	8.67886	9.10881	9.74988	8.25507	7.59312	6.38469	10.4622	10.6168	10.9792	1.81166	0.000317997	0.0296439	sig					-
LIPID-N-0973	C47H80NO8P	LNAPE(22:6/N-20:1)	GP	LNAPE	-	1.31484	1.19937	1.26608	0.568889	0.927419	2.38047	1.13797	1.59801	3.04563	0.637308	4.49261	2.97764	3.56475	1.67729	3.05487	0.832856	1.09768	0.871508	2.05258	3.05638	1.27945	0.0095641	0.164768	sig					-
LIPID-N-1392	C43H81O13P	PI(15:0_19:1)	GP	PI	LMGP06010117	29.584	27.9853	56.8194	37.1358	46.371	37.4364	21.9537	31.1663	46.0317	21.5735	26.2069	25.813	49.0399	29.6224	43.8952	63.0372	52.9708	43.4738	68.5541	39.5648	1.66215	0.0386728	0.293611	sig					-
LIPID-N-1376	C41H79O13P	PI(16:0_16:0)	GP	PI	LMGP06010007	13.8469	15.6549	14.3901	13.7284	11.5927	20.5493	10.4532	9.72705	15.496	12.093	6.99507	10.3659	8.5869	8.82786	11.4286	27.3161	20.9466	14.9518	28.3114	11.1573	1.76341	0.00966785	0.164768	sig					-
LIPID-N-1375	C41H79O13P	PI(15:0_17:0)	GP	PI	LMGP06010867	5.32101	5.78643	7.96706	5.41235	6.65323	6.32757	4.93454	2.16377	3.05556	4.57199	3.76355	4.89837	6.00689	3.74693	4.17202	12.8176	9.66767	7.9228	10.1314	5.69733	2.41204	0.000991711	0.0593583	sig					-
LIPID-N-0469	C43H83O13P	PI(16:0_18:0)	GP	PI	LMGP06010878	2.07499	2.39874	3.39681	1.57432	3.08468	3.43845	2.07452	2.7196	2.36111	1.32212	1.15665	4.26829	4.78582	2.37371	3.46021	6.55205	4.9144	3.20975	7.60364	3.83778	1.38135	0.010961	0.176487	sig					-
LIPID-N-0650	C43H71O8P	PA(18:1_22:6)	GP	PA	LMGP10010040	11.3508	17.8853	22.2337	9.97531	11.3911	7.47711	4.05337	6.20347	8.18452	8.21376	5.66502	6.19919	13.9833	7.3075	4.49827	6.78128	6.99899	10.9192	10.0607	14.2928	1.42256	0.0182252	0.216276	sig					ko00561,ko00564,ko01100,ko04024,ko04070,ko04072,ko04666,ko04912,ko04975,ko05200,ko05212,ko05231
LIPID-N-0639	C39H69O8P	PA(18:2_18:2)	GP	PA	LMGP10010957	7.24191	17.3067	13.4328	14.0741	12.7016	10.6816	8.61027	10.4715	8.73016	7.61999	11.0837	5.23374	9.79813	4.57087	8.65052	14.0401	15.4079	12.4937	8.34176	11.7211	1.85019	0.0267606	0.251784	sig					ko00561,ko00564,ko01100,ko04024,ko04070,ko04072,ko04666,ko04912,ko04975,ko05200,ko05212,ko05231
LIPID-N-0623	C35H69O8P	PA(16:0_16:0)	GP	PA	LMGP10010012	5.85516	14.1504	15.8003	7.11111	6.90524	7.52798	2.93555	7.04715	7.14286	6.77882	4.46798	4.43089	3.34318	4.90436	6.92042	6.68577	7.75428	8.12595	8.84732	7.91296	1.1743	0.038254	0.292063	sig					ko00561,ko00564,ko01100,ko04024,ko04070,ko04072,ko04666,ko04912,ko04975,ko05200,ko05212,ko05231
LIPID-N-1499	C37H61O8P	PA(12:0_22:6)	GP	PA	LMGP10010816	1.07858	2.64072	2.4035	2.50864	1.94052	1.73449	1.02216	0.799007	1.78571	0.791687	1.18719	0.496951	1.52142	0.514958	0.810677	2.27794	3.59517	1.71153	1.49141	1.59248	2.10747	0.0137819	0.187843	sig					ko00561,ko00564,ko01100,ko04024,ko04070,ko04072,ko04666,ko04912,ko04975,ko05200,ko05212,ko05231
LIPID-N-1468	C47H89O8P	PA(24:0_20:2)	GP	PA	-	0.398048	0.631247	0.119918	0.217284	0.463206	0.109359	0.159114	0.234243	0.505952	0.559129	0.126601	0.240346	0.109798	0.423247	0.130994	1.20344	0.410876	0.265109	0.915066	0.924827	1.98384	0.0207771	0.221978	sig					ko00561,ko00564,ko01100,ko04024,ko04070,ko04072,ko04666,ko04912,ko04975,ko05200,ko05212,ko05231
LIPID-N-0444	C40H75O10P	PG(18:2_16:0)	GP	PG	LMGP04010877	4.10889	7.71173	2.9439	4.85926	3.09476	3.44863	2.286	1.89578	2.53968	1.87036	1.95074	1.80894	4.21467	2.04022	1.78942	3.74403	4.72306	4.19502	3.36704	5.65776	2.16353	0.0156237	0.203887	sig					-
LIPID-N-0453	C42H75O10P	PG(18:2_18:2)	GP	PG	LMGP04010956	1.91063	2.78275	1.81163	2.4	1.40121	1.87691	2.0997	0.923077	1.47321	1.16279	1.33498	0.746951	1.6839	0.828838	0.692042	4.53677	2.32628	1.48807	1.48129	3.56578	2.39462	0.0285864	0.258993	sig					-
LIPID-N-1130	C36H69O10P	PG(14:0_16:1)	GP	PG	LMGP04010203	0.966615	1.04261	0.726711	0.786173	0.643145	0.399797	0.370594	0.338462	0.451389	0.507669	0.434483	0.542683	0.601674	0.464934	0.465645	0.756447	0.554884	0.570848	0.656218	0.86548	2.41742	0.000151725	0.018745	sig					-
LIPID-N-1180	C45H83O10P	PG(21:1_18:2)	GP	PG	-	0.751926	2.1252	1.30726	1.27407	1.11895	1.27162	0.839879	0.676923	0.842262	1.06878	0.718227	0.45935	0.482521	0.755272	0.702916	1.08883	1.41994	0.971051	0.938322	1.05836	1.60273	0.0160481	0.205641	sig					-
LIPID-N-0439	C41H79O10P	PG(17:0_18:1)	GP	PG	LMGP04010893	0.627632	1.39926	1.00051	1.52099	0.861895	0.630722	0.470292	0.366253	0.508929	0.305789	0.390148	0.263211	0.453964	0.216773	0.254078	0.903534	0.724068	0.726257	0.834176	0.773492	2.23597	0.000102312	0.0154492	sig					-
LIPID-N-0442	C40H75O10P	PG(18:1_16:1)	GP	PG	LMGP04010881	0.32152	0.375592	0.617602	0.362469	0.424395	0.0559512	0.0839879	0.160794	0.197421	0.342405	0.120197	0.204268	0.504185	0.165768	0.195749	0.209169	0.198389	0.302692	0.349848	0.385757	1.42904	0.0261008	0.248049	sig					-
LIPID-N-1158	C42H79O10P	PG(16:0_20:2)	GP	PG	LMGP04010197	0.297894	0.731194	0.251158	0.558025	0.341734	0.344863	0.304129	0.187593	0.1875	0.20287	0.296552	0.20122	0.141802	0.119667	0.0775087	0.542502	0.484391	0.367699	0.283114	0.317507	2.11556	0.0134537	0.186567	sig					-
LIPID-N-1132	C37H71O10P	PG(15:0_16:1)	GP	PG	LMGP04010205	0.224961	0.356654	0.17087	0.260741	0.226815	0.103764	0.121853	0.143921	0.0933532	0.10193	0.0995074	0.0945122	0.067159	0.0920059	0.128522	0.120344	0.127895	0.128999	0.136502	0.194857	1.60473	8.88457e-05	0.0150927	sig					-
LIPID-N-1127	C34H65O10P	PG(12:0_16:1)	GP	PG	LMGP04010049	0.046225	0.0816412	0.0739063	0.14716	0.102823	0.0623601	0.0695871	0.0256079	0.0574405	0.0496784	0.0404926	0.0252033	0.072969	0.0391368	0.0237271	0.115568	0.1571	0.105637	0.0673407	0.0634026	2.18157	0.0140299	0.188778	sig					-
LIPID-N-0166	C22H45O9P	LPG(16:0)	GP	LPG	LMGP04050008	1.30457	1.37822	1.03963	1.4321	1.58266	1.10885	0.946626	0.549876	0.640873	0.586838	0.75468	0.518293	1.14229	0.679745	0.472565	1.70965	1.49043	0.879634	1.38524	1.51335	2.83392	0.000608711	0.0413619	sig					-
LIPID-N-0171	C24H45O9P	LPG(18:2)	GP	LPG	LMGP04050014	0.479712	0.415571	0.20175	0.245926	0.270161	0.180061	0.298087	0.122084	0.134921	0.124691	0.172414	0.120935	0.188085	0.117705	0.123579	0.440306	0.299094	0.185881	0.168857	0.421365	2.42418	0.0190972	0.216276	sig					-
LIPID-N-0665	C26H49O9P	LPG(20:2)	GP	LPG	LMGP04050024	0.056189	0.0645976	0.0162635	0.0465185	0.0190524	0.0152594	0.0104733	0.00563772	0.00757937	0.00644236	0.0253202	0.0112805	0.0154604	0.0119667	0.00703905	0.0246418	0.0222558	0.00639919	0.0153691	0.0305638	1.79078	0.0058296	0.144044	sig					-
LIPID-N-0180	C29H51O12P	LPI(20:3)	GP	LPI	LMGP06050021	1.11967	1.42031	0.792589	1.11111	0.871976	0.732452	0.715005	0.635236	0.479663	0.46759	0.812808	0.418699	0.728705	0.411967	0.4261	1.16523	1.2286	0.563738	0.738119	0.751731	2.27727	0.00743379	0.155436	sig					-
LIPID-N-0179	C27H49O12P	LPI(18:2)	GP	LPI	LMGP06050010	1.1094	1.43609	0.972723	1.52099	1.43145	0.676501	0.70997	0.650124	0.477183	0.544285	0.650246	0.325203	0.566224	0.412457	0.323282	1.19866	1.51561	0.700863	0.551062	0.717112	2.21364	0.000370142	0.0314389	sig					-
LIPID-N-0178	C27H51O12P	LPI(18:1)	GP	LPI	LMGP06050005	0.980996	1.12046	0.710242	0.834568	0.574597	0.528993	0.384693	0.336476	0.434524	0.544285	0.27931	0.40498	0.70901	0.486023	0.314385	0.506208	0.344914	0.299137	0.430738	0.731949	1.39978	0.00333734	0.113386	sig					-
LIPID-N-0175	C25H49O12P	LPI(16:0)	GP	LPI	LMGP06050002	0.662558	0.731194	0.360268	0.548148	0.410786	0.329603	0.275932	0.197022	0.259425	0.321623	0.206897	0.240346	0.326933	0.308975	0.181414	0.406399	0.338369	0.222956	0.296259	0.361029	1.80699	0.000769604	0.0498044	sig					-
LIPID-N-0177	C25H47O12P	LPI(16:1)	GP	LPI	LMGP06050009	0.109913	0.137822	0.157488	0.117531	0.114919	0.0447609	0.0485901	0.0853598	0.0644841	0.0796635	0.0427094	0.0513211	0.0871492	0.0843551	0.0509145	0.0711557	0.0936556	0.059421	0.0722952	0.0692384	1.38048	8.72403e-05	0.0150927	sig					-
LIPID-N-0196	C24H44NO9P	LPS(18:2)	GP	LPS	LMGP03050011	0.24037	0.440821	0.443644	0.552099	0.658266	0.247202	0.434038	0.303722	0.297619	0.338446	0.305419	0.231707	0.35352	0.222658	0.30351	0.617001	0.661631	0.388014	0.430738	0.306627	2.03928	0.0364999	0.288392	sig					-
LIPID-N-0200	C28H46NO9P	LPS(22:5)	GP	LPS	-	0.137648	0.184114	0.160576	0.135309	0.118952	0.130214	0.141994	0.146898	0.15377	0.109847	0.10936	0.122967	0.11226	0.126533	0.110727	0.161414	0.160121	0.133062	0.183013	0.139466	1.64852	0.0246042	0.240555	sig					-
LIPID-N-0186	C22H44NO9P	LPS(16:0)	GP	LPS	LMGP03050002	0.0507447	0.0757496	0.0694802	0.0670617	0.0998992	0.0300102	0.0717019	0.0329529	0.0261905	0.0529441	0.00816749	0.00664634	0	0.0071898	0.00998517	0.0506208	0.03857	0.030066	0.0302326	0.0150346	1.30419	2.97362e-05	0.0137222	sig					-
LIPID-N-0657	C21H35O7P	LPA(18:4)	GP	LPA	LMGP10050024	0.0056754	0.00846923	0.00715389	0.00908642	0.00834173	0.00447609	0.00722558	0.00471464	0.00362103	0.0047996	0.0037931	0.00248476	0.00356967	0.00289358	0.00479486	0.00585005	0.00770393	0.00464703	0.00533367	0.00469832	1.80283	0.000498375	0.035647	sig					ko00561,ko00564,ko01100,ko04072,ko04080,ko04540,ko04810,ko04975,ko04977,ko05200
LIPID-N-0655	C19H33O7P	LPA(16:3)	GP	LPA	-	0.00508475	0.00817991	0.00867216	0.00896296	0.01187	0.00564598	0.00873615	0.00295285	0.0047619	0.00856012	0.00534483	0.00322663	0.0070901	0.00394801	0.00514088	0.0102674	0.0120342	0.00876079	0.00697674	0.00628091	2.06091	0.0359958	0.287939	sig					ko00561,ko00564,ko01100,ko04072,ko04080,ko04540,ko04810,ko04975,ko04977,ko05200
LIPID-P-0786	C49H94O6	TG(14:0_16:0_16:0)	GL	TG	LMGL03012786	286.595	109.416	281.009	317.037	409.274	165.819	177.241	134.988	145.833	222.662	138.916	179.878	190.054	190.289	203.658	263.61	296.073	245.81	214.358	201.78	1.74994	0.033261	0.279023	sig					ko00561,ko01100,ko04714,ko04923,ko04931,ko04975,ko04977,ko04979,ko05417
LIPID-P-0787	C50H96O6	TG(15:0_16:0_16:0)	GL	TG	LMGL03012900	25.0642	9.98422	27.2774	45.2346	41.3306	14.9542	30.0101	9.08189	15.2778	26.1257	13.399	11.0772	15.3619	17.3615	17.3999	31.6141	28.7009	30.066	30.5359	20.277	1.84881	0.0434316	0.315634	sig					ko00561,ko01100,ko04714,ko04923,ko04931,ko04975,ko04977,ko04979,ko05417
LIPID-P-0791	C52H100O6	TG(16:0_16:0_17:0)	GL	TG	LMGL03010019	13.3539	2.57759	12.352	17.5802	15.9274	6.10376	5.92145	2.77916	4.51389	12.3701	4.42365	4.38008	5.88872	9.90682	5.79338	19.4842	14.6022	17.1661	9.62588	5.43027	1.90844	0.0416567	0.306008	sig					ko00561,ko01100,ko04714,ko04923,ko04931,ko04975,ko04977,ko04979,ko05417
LIPID-P-0790	C51H98O6	TG(15:0_16:0_17:0)	GL	TG	LMGL03015006	1.77709	0.490268	1.13021	1.09432	1.33871	0.600203	0.793555	0.684864	0.609127	1.03909	0.861084	0.906504	1.17774	1.31633	0.947108	1.91022	1.5428	1.97867	1.29221	1.17507	1.91284	0.00728494	0.155436	sig					ko00561,ko01100,ko04714,ko04923,ko04931,ko04975,ko04977,ko04979,ko05417
LIPID-P-0769	C39H74O6	TG(10:0_12:0_14:0)	GL	TG	-	0.690293	0.160337	0.366444	0.19358	0.739919	0.292981	0.336354	0.250124	0.186905	0.571994	0.232512	0.906504	0.720827	1.91074	1.18438	0.271251	0.314199	0.345353	0.321537	0.362018	1.03108	0.0221243	0.229519	sig					ko00561,ko01100,ko04714,ko04923,ko04931,ko04975,ko04977,ko04979,ko05417
LIPID-P-1734	C41H72O10	MGDG(16:0_16:3)	GL	MGDG	-	42.1161	29.0373	101.904	179.16	123.387	108.037	126.284	29.7767	102.183	139.139	50.6404	34.3496	35.2536	40.0196	37.9634	292.264	223.565	149.518	76.2386	72.997	1.65096	0.041191	0.304232	sig					-
LIPID-P-0172	C36H70O5	DG(17:0_16:0)	GL	DG	LMGL02010012	1.23267	0.449237	1.04992	1.32346	1.23992	0.42116	0.693857	0.408933	0.885913	0.915388	0.776355	0.392276	0.801576	0.729769	0.406327	1.25119	2.00403	1.20874	1.01112	0.589515	1.97363	0.0411306	0.304232	sig					ko00561,ko00562,ko00564,ko01100,ko04070,ko04730
LIPID-P-0199	C38H72O5	DG(16:0_19:1)	GL	DG	LMGL02010522	0.872111	0.474487	2.55275	2.17284	1.42137	0.497457	0.913394	0.390074	0.853175	0.715487	0.705419	0.644309	0.639094	1.29475	0.422145	2.13945	3.0715	1.89944	1.43579	0.682493	1.90747	0.0283787	0.258836	sig					ko00561,ko00562,ko00564,ko01100,ko04070,ko04730
LIPID-P-0283	C21H38O4	MG(18:2)	GL	MG	LMGL01010006	1.1813	1.37296	0.648482	0.637037	0.574597	0.374873	0.22004	0.306203	0.12004	0.146462	1.25123	0.574187	0.61546	0.691515	0.306476	0.56829	0.805639	0.344337	0.411021	0.544016	1.18517	0.0120113	0.177428	sig					ko00561,ko01100,ko04714,ko04923,ko04975,ko04977
LIPID-N-0067	C10H20O2	FFA(10:0)	FA	FFA	LMFA01010010	261.941	272.488	372.62	463.21	433.468	301.119	415.911	229.28	283.73	345.374	197.044	229.675	218.612	187.347	242.215	450.812	479.355	393.093	394.338	288.823	1.96444	0.00380684	0.11868	sig					-
LIPID-N-0083	C17H32O2	FFA(17:1)	FA	FFA	LMFA01030059	57.319	151.499	132.784	68.9383	111.895	43.8454	58.5096	26.8983	35.0198	45.9179	70.3448	53.7602	58.9857	83.9627	32.4271	84.2407	69.9899	79.0249	94.9444	53.1157	1.72915	0.00671151	0.150922	sig					-
LIPID-N-0072	C15H30O2	FFA(15:0)	FA	FFA	LMFA01010015	37.0827	52.3935	41.4822	48	51.2097	32.6551	43.001	16.1787	26.7857	40.0792	37.1429	27.3374	22.1566	30.0147	20.8601	39.9236	46.6264	43.7786	40.7482	27.7943	1.95478	0.00936477	0.164768	sig					-
LIPID-N-0105	C24H36O2	FFA(24:6)	FA	FFA	LMFA01030822	30.2003	40.6102	31.3948	28.7407	31.9556	27.06	25.5791	18.0645	21.7262	24.0475	28.5714	22.4593	23.2398	24.2276	18.2897	29.5129	30.2115	17.8771	24.6714	28.9812	1.93636	0.0112993	0.176487	sig					-
LIPID-P-0002	C9H17NO4	Carnitine C2:0	FA	CAR	LMFA07070049	22.188	23.9874	17.5193	22.321	9.65726	11.7192	10.6143	7.74194	17.5794	11.618	9.61576	12.8659	15.1452	13.5164	16.431	15.9312	19.9799	14.2204	17.2295	15.7666	1.78759	0.0362308	0.287939	sig					ko04931
LIPID-P-0004	C11H21NO4	Carnitine C4:0	FA	CAR	LMFA07070054	4.78685	5.17622	2.57334	3.97037	1.36895	1.28789	1.49043	0.819851	2.8373	1.38347	1.04236	1.14228	2.30428	0.725846	2.43203	1.78606	2.37664	2.3159	3.1547	1.65974	1.49869	0.0177091	0.21298	sig					-
LIPID-P-0049	C25H45NO4	Carnitine C18:2	FA	CAR	LMFA07070009	2.9584	2.29353	1.58724	6.63704	1.84476	1.14954	0.84995	0.933002	1.33333	0.864918	0.937931	0.445122	0.555391	0.839627	0.480475	1.4766	2.1148	1.19655	0.85541	1.25618	1.38474	0.0127185	0.180047	sig					ko04714
LIPID-P-0050	C27H49NO4	Carnitine C20:2	FA	CAR	LMFA07070011	0.887519	0.38506	0.142872	1.65136	0.0641129	0.0787386	0.0588117	0.0210422	0.174802	0.0193172	0.0537931	0.0119106	0.029936	0.0148308	0.0336134	0.0683859	0.120645	0.0912138	0.0481294	0.0929773	1.00648	0.0345027	0.28591	sig					ko04714
LIPID-P-0024	C27H53NO4	Carnitine C20:0	FA	CAR	LMFA07070052	0.519774	0.32404	0.103963	0.574815	0.0322581	0.0956256	0.0350453	0.0250124	0.162698	0.0209797	0.0433498	0.0152439	0.0370261	0.0110839	0.0407316	0.0366762	0.0626385	0.0654139	0.0578362	0.0439169	1.02023	0.00855777	0.161528	sig					ko04714
LIPID-P-1302	C27H45NO4	Carnitine C20:4	FA	CAR	LMFA07070088	0.158603	0.149816	0.0967576	0.189235	0.0879032	0.071821	0.035851	0.0504218	0.0603175	0.0425532	0.0516256	0.0219512	0.0263909	0.0445316	0.0257044	0.0657116	0.0747231	0.0562722	0.045905	0.0830861	1.69202	3.75307e-05	0.0137222	sig					ko04714
LIPID-P-1301	C29H51NO4	Carnitine C22:3	FA	CAR	-	0.149769	0.179274	0.0549665	0.217284	0.0229839	0.0274669	0.0185297	0.00565757	0.0337302	0.00465116	0.0273892	0.00443089	0.0101625	0.00400196	0.0121602	0.0244508	0.0422961	0.0412392	0.0307381	0.0274975	1.38123	0.00202322	0.0833199	sig					ko04714
LIPID-P-1297	C29H53NO4	Carnitine C22:2	FA	CAR	LMFA07070012	0.0680021	0.0439769	0.0125991	0.060642	0.00606855	0.00754832	0.00559919	0.00194541	0.00763889	0.00176942	0.00496552	0.000719512	0.00252093	0.000745463	0.00373702	0.00559694	0.00922457	0.00743525	0.00507583	0.00692384	1.25589	0.00290937	0.104545	sig					ko04714
LIPID-P-1305	C29H47NO4	Carnitine C22:5	FA	CAR	LMFA07070023	0.038829	0.0115729	0.00652599	0.0399012	0.00260081	0.00671414	0.00243706	0.0026799	0.00740079	0.00209797	0.00642365	0.00245935	0.00169572	0.00476704	0.00156599	0.00378223	0.00555891	0.0026003	0.00515672	0.00678536	1.05	0.0349835	0.287939	sig					ko04714
LIPID-P-1303	C29H49NO4	Carnitine C22:4	FA	CAR	LMFA07070022	0.0150796	0.0150658	0.00312918	0.0144198	0.00110484	0.0029705	0.00183484	0.00114938	0.00464286	0.000944087	0.00202956	0.00120122	0.0012132	0.00137518	0.00145526	0.00171156	0.00322256	0.00209243	0.00199798	0.00338279	1.17291	0.00743438	0.155436	sig					ko04714
LIPID-P-0044	C29H55NO4	Carnitine C22:1	FA	CAR	-	0.00774525	0.0051131	0.00644364	0.0103309	0.00832661	0.00622584	0.00690836	0.00391067	0.0056746	0.00269174	0.00461084	0.0028252	0.00661743	0.00321726	0.00322294	0.0136772	0.0110171	0.00487557	0.00734075	0.011276	2.58379	0.00699181	0.153256	sig					ko04714
LIPID-P-1283	C28H55NO4	Carnitine C21:0	FA	CAR	-	0.00686184	0.00294582	0.00119403	0.00580741	0.000457661	0.000909461	0.000497482	0.000456576	0.00198214	0	0.000587192	0	0.000281635	0	0.000379634	0.000481375	0.000741188	0.000625698	0.000632963	0.000462908	1.02148	0.0114281	0.176487	sig					ko04931
LIPID-N-0056	C20H32O5	PGE2	FA	Eicosanoid	LMFA03010003	0.05547	0.073435	0.152959	0.250864	0.296371	0.110275	0.146022	0.0335484	0.0662698	0.101336	0.110148	0.0697154	0.0919744	0.0594409	0.0579338	0.340019	0.239678	0.144439	0.174115	0.130168	2.17365	0.0395666	0.297077	sig					ko00590,ko01100,ko04024,ko04080,ko04625,ko04726,ko04750,ko04921,ko04923,ko04924,ko04976,ko05140,ko05143,ko05146,ko05163,ko05165,ko05200,ko05323
LIPID-N-0021	C18H30O3	9-HOTrE	FA	Eicosanoid	-	0.0410889	0.0908995	0.156047	0.221235	0.270161	0.0508647	0.0855992	0.0112159	0.0234127	0.0609599	0.123941	0.0404472	0.0744461	0.0855321	0.0239249	0.275072	0.277946	0.104825	0.139535	0.066271	2.17041	0.0322864	0.274233	sig					-
LIPID-N-0026	C18H34O4	9,10-DiHOME	FA	Eicosanoid	-	0.0353364	0.122883	0.109933	0.18963	0.207661	0.076297	0.073716	0.027196	0.0400794	0.0950025	0.0516256	0.0577236	0.0401773	0.0633644	0.0308453	0.141356	0.10997	0.0859319	0.130435	0.0929773	2.05701	0.0113194	0.176487	sig					ko00591
LIPID-N-0053	C20H32O5	LipoxinA4	FA	Eicosanoid	LMFA03040001	0.0147509	0.0218832	0.0347916	0.0555062	0.0514113	0.0236012	0.0255791	0.00855583	0.0170238	0.0255319	0.0248276	0.0183537	0.0206795	0.023541	0.0114483	0.0620821	0.0441088	0.0316912	0.0303337	0.0263106	2.16365	0.0454641	0.323485	sig					-
LIPID-P-0754	C43H85N2O6P	SM(d18:1/20:1)	SP	SM	LMSP03010059	27.9404	59.4424	27.6891	41.3827	20.6653	23.8047	17.9255	14.9876	17.9563	14.2504	22.6601	13.8211	11.4229	10.0049	15.0272	42.5979	36.4552	16.4551	22.0425	15.1335	1.87858	0.0242718	0.239025	sig					ko00600,ko01100,ko04071,ko04217
LIPID-P-0737	C38H77N2O6P	SM(d18:1/15:0)	SP	SM	LMSP03010038	23.2152	22.5145	17.087	16.0988	15.7258	16.2767	17.0191	14.3921	15.7738	10.2919	18.2266	13.4146	10.8321	11.3781	11.6658	14.5177	13.5952	14.0173	15.4702	17.3096	1.2448	0.0298939	0.263804	sig					ko00600,ko01100,ko04071,ko04217
LIPID-P-0756	C45H89N2O6P	SM(d18:1/22:1)	SP	SM	LMSP03010072	16.7437	15.7812	14.3078	9.62963	14.2137	8.51475	8.80161	8.32754	11.3095	10.3909	6.84729	14.939	11.5214	13.1437	11.3693	11.8434	11.1782	11.9858	14.9646	18.3976	1.69672	0.0450325	0.322101	sig					ko00600,ko01100,ko04071,ko04217
LIPID-P-0734	C45H93N2O6P	SM(d18:0/22:0)	SP	SM	LMSP03010022	10.0154	9.57391	8.56408	7.60494	7.69153	7.17192	7.57301	6.84864	5.83333	5.17566	6.99507	7.56098	7.1098	6.6307	6.32724	8.76791	8.00604	6.4906	10.5157	10.2868	2.34535	0.00906176	0.164199	sig					ko00600,ko01100,ko04071,ko04217
LIPID-P-0762	C43H83N2O6P	SM(d18:2/20:1)	SP	SM	LMSP03010057	9.17309	13.151	8.85229	9.25432	4.71774	6.73449	4.04834	5.68734	4.56349	4.42355	4.68966	4.22764	6.46972	4.02158	4.97281	6.47564	6.24371	4.58101	6.1274	5.62809	1.4395	0.00475421	0.129219	sig					ko00600,ko01100,ko04071,ko04217
LIPID-P-0731	C40H83N2O6P	SM(d18:0/17:0)	SP	SM	LMSP03010046	5.05393	3.8506	4.035	3.95062	3.44758	2.96033	3.17221	6.03474	5.50595	3.91885	3.45813	6.72764	7.36583	11.7705	5.43747	3.25692	2.74924	2.02133	3.30637	4.16419	1.43571	0.0196126	0.216716	sig					ko00600,ko01100,ko04071,ko04217
LIPID-P-0759	C48H95N2O6P	SM(d18:1/25:1)	SP	SM	LMSP03010083	2.11608	1.75697	1.68811	1.64938	1.58266	1.05799	1.08761	0.951861	0.957341	0.928253	0.930049	1.64634	1.29985	1.05934	1.02818	1.2894	1.17825	1.12748	1.27401	0.949555	1.39442	7.55815e-05	0.0150927	sig					ko00600,ko01100,ko04071,ko04217
LIPID-P-2432	C41H79NO4	Cer(t17:2/24:0)	SP	Cer-NP	-	8.78274	3.69805	6.43335	7.55556	6.90524	2.76195	7.35146	2.87345	4.54861	6.28402	4.73399	3.68394	3.51059	3.94311	2.79783	7.25883	5.58912	5.84053	7.17897	11.3749	2.24709	0.0211714	0.223038	sig					-
LIPID-P-2433	C41H77NO4	Cer(t17:2/24:1)	SP	Cer-NP	-	5.64972	1.9516	6.02162	5.28395	5.44355	1.5412	3.95267	1.91067	2.98115	4.8194	2.27586	2.77439	2.91482	5.19863	2.48641	4.62273	4.32024	4.90096	5.25784	7.12166	2.01602	0.0353668	0.287939	sig					-
LIPID-P-2431	C40H77NO4	Cer(t17:2/23:0)	SP	Cer-NP	-	2.33179	0.904787	2.11529	2.21728	1.89012	0.76297	1.78248	0.937965	1.38393	1.56853	1.33498	1.14329	1.72821	2.41785	1.17153	2.29704	2.19033	1.70137	2.3003	2.92779	2.15294	0.0327887	0.276769	sig					-
LIPID-P-2405	C41H79NO4	Cer(t16:1/25:1)	SP	Cer-NP	-	0.862866	0.366649	0.694802	0.928395	0.63004	0.266022	0.679758	0.30273	0.485615	0.687778	0.485222	0.354675	0.3097	0.603237	0.265942	0.702006	0.795569	0.471813	0.672396	1.14243	2.16049	0.0448801	0.322101	sig					-
LIPID-P-2411	C39H75NO4	Cer(t17:0/22:2)	SP	Cer-NP	-	0.58038	0.329826	0.296963	0.471111	0.181956	0.139878	0.191339	0.270968	0.160714	0.188026	0.182759	0.112805	0.33678	0.220696	0.14434	0.334766	0.315206	0.234129	0.131951	0.269535	1.59245	0.0420446	0.307197	sig					-
LIPID-P-2448	C42H83NO4	Cer(t18:0/24:1)	SP	Cer-NP	-	0.523883	0.199895	0.513639	0.239506	0.378528	0.165819	0.319738	0.123077	0.210813	0.253835	0.19803	0.127541	0.0979813	0.251594	0.152743	0.466571	0.254783	0.128999	0.38726	0.474283	2.13833	0.0362199	0.287939	sig					ko00600,ko01100,ko04071,ko04217,ko04722,ko04920,ko04931,ko04933,ko05140,ko05415
LIPID-P-0322	C54H101NO13	Hex2Cer(d18:1/24:1)	SP	Hex2Cer	LMSP0501AB09	8.15614	5.80747	10.1081	7.22963	3.58871	5.06612	2.96073	5.91563	4.34524	3.91885	2.91626	1.56911	4.27376	1.75969	1.63915	4.66094	4.99496	2.3159	4.04449	4.80712	1.26374	0.0029455	0.104545	sig					ko00600,ko01100
LIPID-P-0320	C52H99NO13	Hex2Cer(d18:1/22:0)	SP	Hex2Cer	LMSP0501AB06	3.59527	0.892162	3.10859	3.27901	1.87903	1.69888	1.87513	1.4928	1.5873	1.72588	0	0.518293	1.20335	1.35753	0.575383	3.82044	2.9003	1.16607	2.3458	2.61128	2.20705	0.00605135	0.146853	sig					ko00600,ko01100
LIPID-P-0317	C46H87NO13	Hex2Cer(d18:1/16:0)	SP	Hex2Cer	LMSP0501AB03	1.6415	1.23935	1.20432	1.27012	1.56855	1.16989	1.50856	1.11563	0.996032	1.08461	1.33596	0.428862	0.695224	0.545365	0.749382	1.6829	0.70292	0.550533	1.03741	1.42235	1.36542	0.0498073	0.343594	sig					ko00600,ko01100
LIPID-P-2133	C37H69NO10	HexCer(t15:0/16:2(2OH))	SP	HexCer-AP	-	1.3621	1.72962	1.88986	1.05481	1.16331	1.40793	1.07956	0.543921	0.59127	0.748144	1.22956	0.754065	0.516002	0.574792	0.349975	2.34957	1.53474	0.648045	1.87462	1.58457	2.44049	0.0119433	0.177428	sig					-
LIPID-P-0123	C40H77NO3	Cer(d18:1/22:1)	SP	Cer-NS	-	1.78737	1.05208	1.11683	0.661728	1.42137	0.712106	1.07251	0.575682	0.957341	1.20238	0.788177	1.34146	0.595766	1.06915	0.701928	1.64279	1.13797	1.18842	1.93124	2.04748	2.08168	0.0229608	0.236392	sig					-
LIPID-P-2061	C41H81NO3	Cer(d17:1/24:0)	SP	Cer-NS	-	0.595788	0.2404	0.495625	0.350123	0.376512	0.579858	0.358006	0.272953	0.251984	0.41811	0.204433	0.229167	0.250123	0.31486	0.125556	0.52531	0.39577	0.38192	0.455005	0.370425	1.57318	0.0320971	0.274233	sig					-
LIPID-P-0107	C42H83NO3	Cer(d18:0/24:1)	SP	Cer-NDS	LMSP02020011	1.12481	0.899527	0.792589	0.814815	0.433468	0.279247	0.704935	0.40794	0.625	0.336962	0.256158	0.22815	0.38257	0.495341	0.64261	0.897803	0.765358	0.408329	0.396866	0.687438	1.86844	0.0303748	0.265411	sig					-
LIPID-P-1509	C38H77NO5	Cer(t18:0/20:0(2OH))	SP	Cer-AP	LMSP02030017	0.423729	0.171489	0.323212	0.379259	0.272681	0.109359	0.315206	0.15732	0.209325	0.248887	0.173399	0.0472561	0.201871	0.0711133	0.151755	0.366762	0.288016	0.320975	0.167846	0.250247	1.98968	0.0112348	0.176487	sig					ko00600,ko01100,ko04071,ko04217,ko04722,ko04920,ko04931,ko04933,ko05140,ko05415
LIPID-P-1279	C17H35NO2	SPH(d17:1)	SP	SPH	LMSP01040002	0.03698	0.0244082	0.0286155	0.0276543	0.0245968	0.0156256	0.0140181	0.0190571	0.0257937	0.0286987	0.0125123	0.0243902	0.0198917	0.0221677	0.0280771	0.0458453	0.0243706	0.032707	0.0266936	0.0367953	2.04579	0.0232395	0.237462	sig					-
LIPID-N-0015	C26H43NO6	Glycocholicacid	ST	BA	LMST05030001	1.52542	1.51499	2.06382	2.24691	2.48992	1.15463	1.27392	1.25062	1.68155	1.82583	1.40394	1.21951	1.53619	1.2359	1.28028	2.15377	2.24572	1.92991	2.04247	1.60237	2.21989	0.00386731	0.11868	sig					ko00120,ko01100,ko04976,ko04979
LIPID-N-0010	C24H40O5	Ursocholicacid	ST	BA	LMST04010088	0.95018	0.8101	1.544	1.74321	2.40423	0.788403	1.30916	0.495782	0.838294	1.37556	1.04433	0.650407	0.861645	0.843551	0.781018	2.04871	2.14502	1.50838	1.65824	1.07814	2.158	0.0190555	0.216276	sig					-
LIPID-N-0014	C24H38O3	lithocholicacid-3-sulfate	ST	BA	LMST05020015	0.0960452	0.11415	0.171384	0.213333	0.219758	0.0818922	0.115307	0.0779156	0.109623	0.170708	0.104433	0.0950203	0.113737	0.117705	0.128028	0.225883	0.237664	0.18131	0.154702	0.136499	2.08879	0.0199947	0.21727	sig					-
LIPID-N-0001	C26H45NO8S2	taurolithocholicacid-3-sulfate	ST	BA	LMST05020003	0.049923	0.0495529	0.0679362	0.0760494	0.078629	0.0492879	0.0599194	0.041737	0.0510913	0.0742207	0.0328571	0.0421748	0.0476613	0.0573811	0.0421651	0.0678128	0.0644512	0.0644997	0.0606673	0.0544016	1.63974	0.037987	0.291663	sig					ko04976
LIPID-N-0003	C24H40O3	isolithocholicacid	ST	BA	LMST04010004	0.0462763	0.0503945	0.0382398	0.0373827	0.0380544	0.0290437	0.0290534	0.0194541	0.0218254	0.0365166	0.0342365	0.034248	0.0322009	0.0311918	0.0326742	0.0749761	0.0584089	0.0259523	0.0611729	0.066271	2.6547	0.00169731	0.0744079	sig					-
LIPID-N-0006	C24H40O4	Ursodeoxycholicacid	ST	BA	LMST04010033	0.0251156	0.0799579	0.0322697	0.0442963	0.0534274	0.0212106	0.047281	0.0142928	0.0447421	0.0766947	0.021133	0.0256098	0.0630231	0.0510054	0.0257538	0.140879	0.0533736	0.0771965	0.0586451	0.107814	1.99022	0.0279449	0.258348	sig					-
LIPID-N-0013	C24H38O3	Glycoursodeoxycholicacid	ST	BA	LMST05030016	0.00281972	0.00193056	0.00194545	0.00179259	0.00211694	0.00237538	0.00259315	0.00147891	0.00234623	0.000831272	0.00185222	0.00389228	0.00265387	0.00333987	0.00223925	0.00136103	0.00126888	0.00130015	0.0017543	0.00207221	1.03657	0.0377978	0.291663	sig					-
					7303.54	3369.29	2136.62	2126.35	2013.35	1910.63	527.992	187.982	109.913	54.7509	42.0134	29.584	22.8043	15.9219	14.5865	14.3811	6.7283	5.51618	4.66358	3.22548	2.45506	2.01335	0.896764	0.840267	0.74679	24.6533	18.0791	6.49204	0.163328					7.85824	6.98511	4.83821	2.01849	1.64355	1.02209	0.744735	0.495634	0.0657422	30.6112	464.304	22.3934
					8511.31	4713.31	3671.75	3892.69	3787.48	3366.65	733.298	234.613	255.655	99.737	77.7486	44.1873	21.6728	19.253	19.5686	46.081	8.31142	4.59758	4.83956	3.45082	7.05944	1.43083	0.842714	0.765913	0.897422	32.7196	22.5145	8.74277	0.172541					10.8364	8.101	3.35613	3.82956	2.34613	1.10468	0.668069	0.889006	0.0604945	30.405	591.268	16.5807
					8203.81	3376.22	4220.28	4209.98	2563.05	2696.86	862.584	166.752	207.926	32.63	196.603	94.8019	28.7185	23.3659	22.4395	27.6891	3.7159	4.14822	4.06588	1.47195	15.6459	3.37622	0.86773	0.833762	0.670098	32.4241	21.8219	8.30674	0.0649511					5.24961	9.16109	4.83788	2.87699	2.13587	1.02419	0.926402	1.0139	0.0782295	34.9974	642.306	21.2043
					10963	6518.52	7990.12	8000	3091.36	3051.85	1412.35	239.012	275.556	84.7407	194.568	206.42	22.716	22.6173	24.4938	34.3704	7.14074	7.71358	7.58519	3.71358	19.5556	6.32099	0.799012	0.778272	0.555062	27.4568	23.1111	8.42469	0.0638025					4.38025	6.71605	3.21975	4.03951	2.50864	1.25432	0.476049	1.08642	0.0577778	23.1111	750.617	21.9259
					6885.08	2671.37	5655.24	5645.16	1330.65	1360.89	684.476	137.097	152.218	38.8105	96.1694	133.065	46.4718	22.9839	28.9315	15.9274	7.21774	7.58065	8.61895	3.56855	14.9194	3.125	1.13911	1.20968	1.07863	35.3831	29.0323	11.996	0.109879					7.10685	14.3649	3.55343	3.84577	2.04133	1.04335	0.705645	0.952621	0.0564516	45.8669	360.887	15.2016
					3499.49	2777.21	2410.99	2451.68	1953.2	1943.03	459.817	126.144	190.234	24.9237	60.9359	54.4252	30.3154	10.3764	13.2248	6.93795	2.52289	4.19125	4.22177	1.47508	9.21668	2.67548	0.794507	0.681587	0.584944	33.5707	41.8108	14.7508	0.230926					3.51984	5.39166	3.39268	2.24313	2.43133	0.584944	0.31943	0.874873	0.0468464	33.7742	301.119	8.03662
					3141.99	3806.65	3474.32	3403.83	1873.11	1832.83	651.561	157.1	200.403	27.291	69.0836	62.1349	40.7855	13.8973	15.005	6.4149	4.18933	6.80765	8.51964	1.90332	9.33535	2.78953	1.27895	1.15811	0.642497	30.6143	36.1531	15.005	0.219537					2.73414	5.33736	4.16415	1.96878	1.83283	0.946626	0.499496	0.669688	0.0477341	42.7996	445.116	8.70091
					2709.68	1399.5	1607.94	1637.72	986.6	967.742	332.506	83.2754	93.1017	16.0794	24.3176	18.4615	23.9206	5.55831	8.00993	3.82134	1.30025	2.50124	2.53102	0.863524	1.88586	0.988586	1.01241	0.959801	0.597519	17.072	25.4094	9.7866	0.0917122					2.53102	4.57568	4.41191	1.1861	1.45906	0.918114	0.401985	0.511166	0.0336973	18.8586	311.663	8.37717
					5724.21	3204.37	2549.6	2569.44	1795.63	1775.79	571.429	152.778	165.675	17.6587	36.0119	47.123	22.0238	8.87897	8.7996	7.7877	3.14484	4.43452	5.32738	2.51984	5.12897	1.5377	0.679563	0.641865	0.50496	18.0556	26.4881	8.95833	0.0987103					2.14782	3.13988	2.77778	1.72619	1.99901	0.525794	0.343254	0.62996	0.0256944	19.5437	212.302	7.67857
					3552.7	1395.35	2246.41	2276.1	1029.19	903.513	284.018	66.6997	91.5388	10.9847	33.2509	72.6373	30.0841	5.3043	12.766	2.69174	1.56358	2.66205	2.48392	0.552202	6.24443	1.69223	0.925285	0.8095	0.977734	25.9278	34.9332	12.0732	0.0938149					1.2568	3.81494	2.43939	1.93963	1.06383	0.476992	0.287481	0.544285	0.0255319	28.0059	152.598	14.4681
					3665.02	2709.36	2049.26	2059.11	1576.35	1556.65	418.719	111.33	143.842	28.0788	18.1281	36.1576	29.064	6.98522	12.5123	5.25123	2.99507	2.72906	2.61084	1.04433	5.29064	0.828571	1.05419	1.07389	0.764532	24.1379	36.1576	11.4286	0.153695					3.87685	3.4335	3.41379	1.40887	1.42365	0.610837	0.252709	0.299507	0.0214778	27.7833	386.207	10.6601
					3404.47	1636.18	1432.93	1473.58	958.333	941.057	243.902	80.2846	75.813	21.8496	19.5122	20.5285	21.2398	6.82927	9.93902	3.13008	2.5813	2.3374	2.47967	1.40244	2.65244	0.947154	0.651423	0.63313	0.526423	18.5976	29.2683	13.7195	0.0969512					3.14024	4.93902	2.25102	1.64126	0.97561	0.317073	0.352134	0.46748	0.0185976	30.2846	221.545	9.26829
					10733.6	1959.63	2255.05	2245.2	1053.67	1043.82	322.009	104.382	86.1645	27.9665	26.9818	15.1649	33.7765	7.84835	14.3772	7.14919	2.93452	2.2255	2.0581	1.20138	1.1029	0.771049	0.900049	1.05367	1.00443	16.3466	14.771	6.99163	0.0874446					6.5485	9.69966	5.2191	1.78237	1.00443	0.979813	0.580995	0.455933	0.0475135	34.3673	238.306	9.90645
					5551.74	1216.28	1569.4	1589.01	955.37	898.48	250.123	58.5581	87.9843	14.1246	24.5218	15.4978	20.5983	8.11182	10.5934	7.96469	2.41295	2.55027	2.53065	1.66748	1.52035	0.858264	0.711133	0.699362	0.734674	15.9882	21.8735	8.66111	0.0787641					4.1589	7.06229	2.06474	1.72143	1.22609	0.424718	0.368808	0.554193	0.0178519	30.2109	207.945	15.5566
					3628.27	1463.17	1601.58	1641.13	891.745	881.859	250.124	85.6154	75.6303	14.1374	17.1033	21.651	22.7385	5.56599	8.79881	3.43055	1.88828	2.37271	1.90806	0.878893	2.62976	0.907563	0.59911	0.57736	0.468611	15.5215	16.2135	7.06871	0.0800791					2.20465	4.02867	1.97726	2.01681	1.22096	0.366288	0.178448	0.491349	0.0254078	22.2442	233.317	13.5047
					8624.64	3954.15	5950.33	5988.54	2244.51	2320.92	819.484	197.708	196.753	34.4795	85.6734	106.017	65.234	10.3152	27.3161	9.1595	5.75931	7.58357	7.95606	4.26934	8.79656	3.085	1.89112	1.89112	1.80516	60.6495	58.8348	31.9007	0.376313					6.44699	10.8405	5.92168	4.15473	2.5788	1.83859	0.854823	0.74021	0.10936	88.8252	347.66	14.2693
					11983.9	4008.06	6525.68	6253.78	2537.76	2346.42	868.077	157.1	196.375	40.3827	87.1098	146.022	56.999	10.9768	25.2769	12.1853	3.74622	6.09265	7.57301	1.58107	18.7311	2.16516	1.36959	1.20846	1.13797	46.8278	39.3756	18.7311	0.208459					6.69688	9.91944	5.38771	5.00504	2.19033	1.69688	0.533736	0.876133	0.0795569	53.9778	255.791	10.7553
					5738.95	2803.45	3463.69	3626.21	1269.68	1279.84	423.565	122.905	122.905	10.8685	35.1447	93.2453	32.1991	4.15439	16.2519	4.56069	2.17369	3.21991	4.31691	1.80802	11.4779	2.48857	0.899949	0.971051	0.706958	26.5109	20.6196	8.09548	0.144236					2.40223	4.52006	2.85932	3.66176	1.37125	0.741493	0.291011	0.402743	0.0578974	29.1519	428.644	16.7598
					8311.43	3913.04	3963.6	3913.04	2082.91	2123.36	568.251	171.891	155.713	22.4469	49.2417	99.3933	46.0061	8.12942	21.9414	9.25177	2.90192	3.6906	4.62083	1.14257	11.729	2.04247	1.32457	1.24368	0.883721	47.725	48.4328	18.908	0.173913					4.01921	6.87563	5.46006	3.25076	1.70374	1.02123	0.391304	0.717897	0.0361476	42.4671	871.587	12.0324
					7299.7	3204.75	3264.09	3224.53	1572.7	1622.16	543.027	147.379	180.02	47.0821	38.18	34.1246	59.3472	8.1998	23.9367	7.60633	5.25223	4.05539	5.13353	1.75074	4.0455	1.65183	1.31553	1.4639	1.36499	44.2136	41.4441	16.4194	0.327399					7.61622	10.8309	6.67656	3.06627	2.66568	1.01879	0.771513	0.816024	0.0949555	58.8526	429.278	13.5509
[truncated: 118 more columns]

## Sheet: BC_VS_WS
Index	Formula	Compounds	Class I	Class II	lipidmaps ID	BC-1	BC-2	BC-3	BC-4	BC-5	WS-1	WS-2	WS-3	WS-4	WS-5	VIP	Pvalue	FDR	Fold_Change	Log2FC	Type	cpd_ID	kegg_map	ko04714	Thermogenesis
LIPID-P-0411	C23H48NO7P	LPE(18:0/0:0)	GP	LPE	LMGP02050001	57.9857579	76.5357503	46.3027295	48.065476200000006	41.8109847	69.85105290000001	73.1194108	73.5975296	74.07407409999999	94.25403229999999	2.0349224479636177	0.018976807161564083	0.5607006351329815	0.703308500166649	-0.5077704411046972	down	-	-	ko00600	Sphingolipid metabolism
LIPID-P-0428	C23H42NO7P	LPE(18:3)	GP	LPE	LMGP02050042	9.40996948	5.94159114	9.08188586	9.82142857	7.86739238	17.1545968	19.0426092	10.8080288	14.617284	13.457661300000002	2.3406930000892965	0.006576999837512261	0.4704285673252191	0.5610304526959972	-0.8338490125361655	down	-	-	ko01100	Metabolic pathways
LIPID-P-0418	C23H46NO7P	LPE(18:1/0:0)	GP	LPE	LMGP02050004	5.39165819	5.33736153	4.57568238	3.13988095	3.8149431000000003	6.98510529	8.10099947	9.1610911	6.71604938	14.364919400000002	2.098818608180773	0.026778971201041248	0.6616840338584556	0.49107494924594863	-1.0259848653503285	down	-	-	ko04071	Sphingolipid signaling pathway
LIPID-P-0410	C23H48NO7P	LPE(0:0/18:0)	GP	LPE	LMGP02050038	3.51983723	2.73413897	2.53101737	2.14781746	1.25680356	7.85824345	10.8364019	5.249614	4.38024691	7.10685484	2.290286118217389	0.011823031966119193	0.48042233708250953	0.34403461260199797	-1.5393743761308583	down	-	-	ko04217	Necroptosis
LIPID-P-0407	C21H44NO7P	LPE(0:0/16:0)	GP	LPE	LMGP02050036	2.24313327	1.96878147	1.18610422	1.72619048	1.93963384	2.01848998	3.82956339	2.87699434	4.03950617	3.84576613	2.2230029593938876	0.01309648418154562	0.48042233708250953	0.5456754159187328	-0.8738850468357116	down	-	-	ko04722	Neurotrophin signaling pathway
LIPID-P-0409	C22H46NO7P	LPE(17:0)	GP	LPE	LMGP02050030	0.584944049	0.946626385	0.918114144	0.525793651	0.47699158799999997	1.02208526	1.10468175	1.0241894	1.25432099	1.04334677	2.213541446614464	0.01262817048162423	0.48042233708250953	0.6336406603357265	-0.6582631796362379	down	-	-	ko04920	Adipocytokine signaling pathway
LIPID-P-0420	C25H50NO7P	LPE(20:1/0:0)	GP	LPE	LMGP02050020	0.319430315	0.499496475	0.40198511200000003	0.34325396799999996	0.287481445	0.74473549	0.668069437	0.92640247	0.476049383	0.705645161	2.319090374967164	0.006331201082668404	0.4704285673252191	0.5259014156111654	-0.9271357146451775	down	-	-	ko04931	Insulin resistance
LIPID-P-1534	C24H50NO7P	LPE(19:0)	GP	LPE	LMGP02050028	0.046846388600000004	0.047734139	0.0336972705	0.0256944444	0.0255319149	0.0657421674	0.0604944766	0.0782295419	0.0577777778	0.0564516129	2.388602623083595	0.0024315432948164087	0.3671630375172777	0.5632464664713517	-0.8281617371505797	down	-	-	ko04933	AGE-RAGE signaling pathway in diabetic complications
LIPID-P-0444	C22H44NO6P	LPE(P-17:1)	GP	LPE-P	-	0.317395727	0.370594159	0.21042183600000003	0.258928571	0.224641267	0.404725218	0.35875854799999995	0.327328873	0.37629629600000003	0.435483871	2.0211542300080128	0.02235599875966672	0.6200367819262668	0.7263674894816143	-0.46122846248604726	down	-	-	ko05140	Leishmaniasis
LIPID-P-0383	C26H48NO7P	LPC(18:3)	GP	LPC	LMGP01050038	3499.49135	3141.9939600000002	2709.67742	5724.20635	3552.6966799999996	7303.543909999999	8511.30984	8203.80854	10962.963	6885.08065	2.4991234362811	9.983159160393568e-4	0.22611855498291433	0.4449374590562784	-1.168325531505644	down	C04230	ko00564,ko05231	ko05415	Diabetic cardiomyopathy
LIPID-P-0386	C28H50NO7P	LPC(20:4)	GP	LPC	LMGP01050048	126.144456	157.099698	83.2754342	152.777778	66.69965359999999	187.98151000000001	234.613361	166.752445	239.012346	137.096774	1.9921897868579281	0.02208185349977937	0.6200367819262668	0.6069637095463932	-0.7203178347863182	down	C04230	ko00564,ko05231	ko00561	Glycerolipid metabolism
LIPID-P-0381	C28H54NO7P	LPC(20:2/0:0)	GP	LPC	LMGP01050132	24.923703	27.291037300000003	16.079404500000003	17.6587302	10.984661099999999	54.7508988	99.7369805	32.6299537	84.7407407	38.8104839	2.1179700703752427	0.028620157198547443	0.6705998902211374	0.3120282941882526	-1.6802512387668782	down	C04230	ko00564,ko05231	ko00562	Inositol phosphate metabolism
LIPID-P-0353	C24H50NO7P	LPC(0:0/16:0)	GP	LPC	LMGP01050074	13.224822	15.005035199999998	8.00992556	8.79960317	12.765957400000001	14.5865434	19.568648100000004	22.439526500000003	24.4938272	28.9314516	2.2653158807784246	0.00827666659659099	0.47402220729454286	0.5254076078104375	-0.9284910042922425	down	C04230	ko00564,ko05231	ko00564	Glycerophospholipid metabolism
LIPID-P-0374	C28H56NO7P	LPC(20:1/0:0)	GP	LPC	LMGP01050047	10.3763988	13.897281	5.55831266	8.87896825	5.3043048	15.921931200000001	19.2530247	23.365929	22.617283999999998	22.983871	2.5183213127188724	5.301899591355413e-4	0.22611855498291433	0.4226464696895187	-1.2424766955631679	down	C04230	ko00564,ko05231	ko04070	Phosphatidylinositol signaling system
LIPID-P-0372	C27H54NO7P	LPC(19:1)	GP	LPC	LMGP01050130	6.93794507	6.41490433	3.82133995	7.78769841	2.69173676	14.3810991	46.08101	27.689140500000004	34.3703704	15.927419400000002	2.254693297405999	0.018978829445266483	0.5607006351329815	0.19973865214120076	-2.32381455401029	down	C04230	ko00564,ko05231	ko04730	Long-term depression
LIPID-P-0357	C26H54NO7P	LPC(0:0/18:0)	GP	LPC	LMGP01050076	2.52288911	4.18932528	1.30024814	3.14484127	1.56358238	6.72829995	8.31141504	3.71590324	7.14074074	7.21774194	2.3534177014004354	0.003243467279080474	0.36732266935586366	0.3841531501813618	-1.3802465106115502	down	C04230	ko00564,ko05231	ko04072	Phospholipase D signaling pathway
LIPID-P-0359	C27H56NO7P	LPC(0:0/19:0)	GP	LPC	-	1.4750763	1.90332326	0.8635235729999999	2.51984127	0.55220188	3.22547509	3.45081536	1.47195059	3.71358025	3.56854839	2.0337423302502606	0.01770859674641912	0.5469541585996269	0.47399812413308295	-1.0770467452770214	down	C04230	ko00564,ko05231	ko04080	Neuroactive ligand-receptor interaction
LIPID-P-0394	C24H52NO6P	LPC(O-16:0)	GP	LPC-O	LMGP01060010	41.8107833	36.1530715	25.4094293	26.4880952	34.933201399999994	18.079096	22.514466100000003	21.8219249	23.1111111	29.0322581	1.9876711469825081	0.028474084748780073	0.6705998902211374	1.4385145432344146	0.5245798066497462	up	C04230	ko00564,ko05231	ko04540	Gap junction
LIPID-P-0395	C26H56NO6P	LPC(O-18:0)	GP	LPC-O	LMGP01060014	1.3224822	1.41993958	0.798014888	0.918650794	0.880752103	0.590652286	0.797475013	0.527020072	0.748641975	0.892137097	1.8876430031582678	0.046239823773018524	0.7954420317409137	1.5016732349769812	0.5865709156714826	up	C04317	ko00565,ko01100	ko04810	Regulation of actin cytoskeleton
LIPID-P-0396	C28H60NO6P	LPC(O-20:0)	GP	LPC-O	LMGP01060041	0.0112919634	0.0102719033	0.0112158809	0.00884920635	0.0059673429	0.0055675398	0.0054918464	0.00240864642	0.00696296296	0.00451612903	2.241153793144876	0.007440887079236767	0.47402220729454286	1.907887084947703	0.9319757904176205	up	C04230	ko00564,ko05231	ko04975	Fat digestion and absorption
LIPID-N-0180	C29H51O12P	LPI(20:3)	GP	LPI	LMGP06050021	0.7324516790000001	0.715005035	0.635235732	0.47966269799999994	0.467590302	1.11967129	1.4203051000000002	0.79258878	1.11111111	0.8719758059999999	2.2435298747818706	0.010285780465648599	0.48042233708250953	0.5700044692503602	-0.8109548637853278	down	-	-	ko04977	Vitamin digestion and absorption
LIPID-N-0179	C27H49O12P	LPI(18:2)	GP	LPI	LMGP06050010	0.676500509	0.7099697890000001	0.650124069	0.47718254	0.544285007	1.10939908	1.43608627	0.972722594	1.52098765	1.43145161	2.547754749018395	0.0016080862170316486	0.2731736461182513	0.47260526151226095	-1.081292403968763	down	-	-	ko05200	Pathways in cancer
LIPID-N-0178	C27H51O12P	LPI(18:1)	GP	LPI	LMGP06050005	0.528992879	0.38469285	0.336476427	0.43452381	0.544285007	0.980996405	1.12046291	0.710241894	0.8345679009999999	0.574596774	2.286569235470812	0.010935719362420774	0.48042233708250953	0.5280838184054464	-0.9211611599992834	down	-	-	ko05231	Choline metabolism in cancer
LIPID-N-0175	C25H49O12P	LPI(16:0)	GP	LPI	LMGP06050002	0.329603255	0.275931521	0.197022333	0.25942460300000003	0.321622959	0.6625577810000001	0.731194108	0.36026762700000003	0.548148148	0.41078629	2.217747032563428	0.01692324084713029	0.5348531235174433	0.5099993197304372	-0.9714327721604433	down	-	-	ko00565	Ether lipid metabolism
LIPID-N-0177	C25H47O12P	LPI(16:1)	GP	LPI	LMGP06050009	0.0447609359	0.0485901309	0.0853598015	0.064484127	0.0796635329	0.109912686	0.137822199	0.15748842	0.117530864	0.114919355	2.4999824371309063	7.986700533860781e-4	0.22611855498291433	0.5063069361493515	-0.981915846310726	down	-	-	ko04923	Regulation of lipolysis in adipocytes
LIPID-N-0166	C22H45O9P	LPG(16:0)	GP	LPG	LMGP04050008	1.10885046	0.946626385	0.549875931	0.640873016	0.586838199	1.30457114	1.37822199	1.03962944	1.43209877	1.58266129	2.322808942253407	0.0038518168240611965	0.37390136170708327	0.5689416780735242	-0.8136473247220563	down	-	-	ko04024	cAMP signaling pathway
LIPID-N-0665	C26H49O9P	LPG(20:2)	GP	LPG	LMGP04050024	0.01525941	0.010473313199999999	0.005637717120000001	0.007579365079999999	0.00644235527	0.0561890087	0.06459758019999999	0.01626351	0.046518518499999995	0.0190524194	2.1118670186181623	0.031140451311783446	0.6937684152903886	0.22402491561034202	-2.158268899977224	down	-	-	ko04666	Fc gamma R-mediated phagocytosis
LIPID-N-0171	C24H45O9P	LPG(18:2)	GP	LPG	LMGP04050014	0.180061038	0.29808660600000003	0.122084367	0.134920635	0.12469074699999999	0.479712378	0.41557075200000004	0.20174987100000003	0.24592592600000002	0.27016129	1.8087324564432188	0.048778990993454244	0.818403071112399	0.5330311925537041	-0.907708134087161	down	-	-	ko04912	GnRH signaling pathway
LIPID-N-0656	C21H37O7P	LPA(18:3)	GP	LPA	LMGP10050023	0.01991353	0.022457200400000002	0.0138709677	0.0142361111	0.025235032200000004	0.0252696456	0.0318253551	0.039114771	0.0316049383	0.0362903226	2.3547434039212978	0.0029958189169811984	0.36732266935586366	0.5832413539278625	-0.7778350792837194	down	C00681	ko00561,ko00564,ko01100,ko04072,ko04080,ko04540,ko04810,ko04975,ko04977,ko05200	ko05212	Pancreatic cancer
LIPID-N-0657	C21H35O7P	LPA(18:4)	GP	LPA	LMGP10050024	0.00447609359	0.00722557905	0.0047146402	0.00362103175	0.00479960416	0.005675398050000001	0.00846922672	0.00715388574	0.00908641975	0.00834173387	2.1171672251258116	0.011596751455595557	0.48042233708250953	0.6413397411826083	-0.640839287071327	down	C00681	ko00561,ko00564,ko01100,ko04072,ko04080,ko04540,ko04810,ko04975,ko04977,ko05200	ko00590	Arachidonic acid metabolism
LIPID-N-0186	C22H44NO9P	LPS(16:0)	GP	LPS	LMGP03050002	0.0300101729	0.0717019134	0.0329528536	0.0261904762	0.0529440871	0.0507447355	0.0757496055	0.0694801853	0.06706172839999999	0.0998991935	1.86592905898786	0.034606181799406825	0.7556214243923403	0.589084103689379	-0.7634544721837637	down	-	-	ko00591	Linoleic acid metabolism
LIPID-N-0438	C40H77O10P	PG(16:0_18:1)	GP	PG	LMGP04010002	17.802645000000002	13.2930514	10.719603	16.964285699999998	14.2503711	13.9702106	34.823777	23.9835306	29.037036999999998	21.1693548	1.9527149987523664	0.04458095875745996	0.789168645147826	0.5938171603098323	-0.7519093095180436	down	-	-	ko00592	alpha-Linolenic acid metabolism
LIPID-N-0446	C42H79O10P	PG(18:1_18:1)	GP	PG	LMGP04010033	0.818921668	0.795568983	0.674937965	1.14583333	0.831271648	1.21725732	1.6675433999999998	1.49253731	1.22962963	1.40625	2.434469075100447	0.0014263958680307831	0.2731736461182513	0.6083560785991633	-0.7170120961222979	down	-	-	ko04723	Retrograde endocannabinoid signaling
LIPID-N-0439	C41H79O10P	PG(17:0_18:1)	GP	PG	LMGP04010893	0.630722279	0.47029204399999996	0.36625310200000005	0.508928571	0.305789213	0.627632255	1.39926355	1.00051467	1.52098765	0.861895161	2.224165617976659	0.016769434109092138	0.5348531235174433	0.421785860464349	-1.2454173624392075	down	-	-	ko00563	Glycosylphosphatidylinositol (GPI)-anchor biosynthesis
LIPID-N-1130	C36H69O10P	PG(14:0_16:1)	GP	PG	LMGP04010203	0.399796541	0.370594159	0.33846153799999995	0.45138888899999996	0.507669471	0.9666153059999999	1.04260915	0.726711271	0.78617284	0.643145161	2.4929065510312385	0.002947106975386143	0.36732266935586366	0.4964668980664795	-1.0102305656279007	down	-	-	ko04136	Autophagy - other
LIPID-N-1132	C37H71O10P	PG(15:0_16:1)	GP	PG	LMGP04010205	0.103763988	0.12185297099999999	0.14392059599999998	0.0933531746	0.101929738	0.224961479	0.35665439200000004	0.170869789	0.260740741	0.22681451600000002	2.3436342957820493	0.009642261896353331	0.48042233708250953	0.4554853471822979	-1.13452345115083	down	-	-	ko04140	Autophagy - animal
LIPID-N-0456	C44H79O10P	PG(18:1_20:3)	GP	PG	LMGP04010335	0.0939979654	0.102719033	0.0335483871	0.07073412700000001	0.122711529	0.108885465	0.143082588	0.114256305	0.177777778	0.151209677	1.9729039488417333	0.026307059855798454	0.6616840338584556	0.6094704284030916	-0.7143718721242323	down	-	-	ko05167	Kaposi sarcoma-associated herpesvirus infection
LIPID-N-0442	C40H75O10P	PG(18:1_16:1)	GP	PG	LMGP04010881	0.0559511699	0.08398791539999999	0.160794045	0.197420635	0.34240475	0.321520288	0.375591794	0.617601647	0.362469136	0.424395161	2.2088973468908524	0.008320364815518172	0.47402220729454286	0.3999654092785989	-1.3220528599376467	down	-	-
LIPID-N-0459	C44H77O10P	PG(18:1_20:4)	GP	PG	LMGP04010879	0.0519837233	0.060825780499999996	0.030769230800000002	0.0947420635	0.0383968333	0.134565999	0.130457654	0.0854348945	0.08049382719999999	0.061592741900000005	1.80567631477249	0.0475862877549212	0.808372063236724	0.5618117449019897	-0.8318413099838535	down	-	-
LIPID-N-0437	C38H73O10P	PG(18:1_14:0)	GP	PG	LMGP04010882	0.0331637843	0.020040282	0.0318610422	0.0424603175	0.038792676899999996	0.0536209553	0.053866386100000004	0.0616572311	0.0812839506	0.0367943548	2.0714769635220813	0.024775855944352127	0.6475074659302796	0.5790559029142016	-0.788225460034011	down	-	-
LIPID-N-0206	C40H80NO8P	PC(16:0_16:0)	GP	PC	LMGP01010564	301.11902299999997	445.115811	311.662531	212.301587	152.597724	464.304058	591.267754	642.305713	750.617284	360.88709700000004	2.1422227302337693	0.012530062681598626	0.48042233708250953	0.5064447353922696	-0.9815232480238816	down	C00157	ko00564,ko00590,ko00591,ko00592,ko01100,ko04723,ko05231
LIPID-N-0204	C38H76NO8P	PC(18:0_12:0)	GP	PC	LMGP01010736	11.353000999999999	9.88922457	7.62282878	11.5277778	8.53043048	11.874678999999999	20.7680168	15.8517756	18.508642000000002	12.2379032	2.1302216248327137	0.020983205121551392	0.6067271438337946	0.6173982203807314	-0.6957267704241104	down	C00157	ko00564,ko00590,ko00591,ko00592,ko01100,ko04723,ko05231
LIPID-N-0203	C38H76NO8P	PC(16:0_14:0)	GP	PC	LMGP01010560	8.03662258	8.70090634	8.37717122	7.67857143	14.4680851	22.3934258	16.580747	21.204323199999997	21.9259259	15.2016129	2.490276454102529	9.704958842800764e-4	0.22611855498291433	0.4856981046153984	-1.0418682384769333	down	C00157	ko00564,ko00590,ko00591,ko00592,ko01100,ko04723,ko05231
LIPID-N-0245	C40H74NO8P	PC(14:1_18:2)	GP	PC	LMGP01011391	3.92675483	10.956696899999999	5.43920596	6.01190476	4.61157843	15.819208999999999	10.6049448	9.18167782	12.7802469	12.358871	2.1814524424609494	0.007525245061381966	0.47402220729454286	0.5094438488225448	-0.9730049543638297	down	C00157	ko00564,ko00590,ko00591,ko00592,ko01100,ko04723,ko05231
LIPID-P-0565	C46H82NO7P	PC(O-18:2_20:4)	GP	PC-O	LMGP01020064	5.03560529	4.68277946	4.15880893	4.43452381	1.60316675	2.34206471	3.3350867999999996	1.85280494	1.95555556	0.856854839	1.929077297327302	0.035028807753287296	0.7556214243923403	1.9255635127587418	0.945280709751829	up	C00157	ko00564,ko00590,ko00591,ko00592,ko01100,ko04723,ko05231
LIPID-P-0534	C44H90NO7P	PC(O-16:0_20:0)	GP	PC-O	LMGP01020051	1.0681587	0.6968781470000001	1.36972705	1.09126984	0.935180604	0.44170518700000005	0.570226197	0.452907874	0.93037037	0.49596774200000004	2.1004733713168906	0.013433442832329185	0.48042233708250953	1.7851600509034145	0.8360534267996437	up	C00157	ko00564,ko00590,ko00591,ko00592,ko01100,ko04723,ko05231
LIPID-N-0325	C39H78NO8P	PE(16:0_18:0)	GP	PE	LMGP02011225	6.78535097	3.66565962	5.75682382	5.14880952	4.62147452	8.91628146	8.55339295	5.93926917	9.80740741	6.06854839	2.0206479084765845	0.025785450594369767	0.6611778746745002	0.6612749137706968	-0.5966779225811627	down	C00350	ko00563,ko00564,ko01100,ko04136,ko04140,ko04723,ko05167
LIPID-N-0366	C39H72NO8P	PE(16:1_18:2)	GP	PE	LMGP02011219	2.58392675	2.66868077	8.00992556	4.05753968	3.2063335	5.68053416	8.31141504	6.14513639	8.63209877	6.86491935	1.908476472476897	0.03893639738336112	0.7563274169046045	0.5760326238888862	-0.7957775731679111	down	C00350	ko00563,ko00564,ko01100,ko04136,ko04140,ko04723,ko05167
LIPID-N-0323	C37H74NO8P	PE(16:0_16:0)	GP	PE	LMGP02010037	1.50559512	1.08761329	1.76674938	1.61706349	0.988619495	3.81099127	3.78748027	3.39680906	2.17283951	1.18951613	1.98413006806054	0.043145261237323755	0.789168645147826	0.4851523369559891	-1.0434902728190603	down	C00350	ko00563,ko00564,ko01100,ko04136,ko04140,ko04723,ko05167
LIPID-N-1062	C40H76NO8P	PE(16:0_19:2)	GP	PE	-	0.8819938959999999	0.618328298	0.70471464	0.536706349	0.550222662	0.983050847	1.98842714	1.19402985	1.05679012	0.941532258	2.0089264275098273	0.038531308404572556	0.7563274169046045	0.5340779564285906	-0.9048777553258206	down	C00350	ko00563,ko00564,ko01100,ko04136,ko04140,ko04723,ko05167
LIPID-N-0749	C39H76NO7P	PE(O-16:0_18:2)	GP	PE-O	LMGP02020100	10.986775199999999	9.81873112	20.1488834	16.964285699999998	13.8545275	8.16640986	9.41609679	2.78435409	5.72839506	5.14112903	2.235564457295829	0.009220529998680754	0.48042233708250953	2.2977435868656504	1.2002178116492854	up	-	-
LIPID-N-0734	C37H74NO7P	PE(O-16:1_16:0)	GP	PE-O	-	2.83316378	2.05438066	2.44168734	3.47718254	4.13656606	4.79198767	6.4702788	4.32321153	4.56296296	3.92641129	2.1316005510177676	0.01341156461585451	0.48042233708250953	0.620688352511073	-0.6880590215189166	down	-	-
LIPID-N-0730	C39H80NO7P	PE(O-18:0_16:0)	GP	PE-O	LMGP02020094	0.11190234	0.10422960699999999	0.08039702230000001	0.10168650800000001	0.105888174	0.142270159	0.18937401399999998	0.08903757080000001	0.164938272	0.152721774	1.9420947063109368	0.045381954352928446	0.7906932816106379	0.682751075808062	-0.5505684126463675	down	-	-
LIPID-N-0729	C37H76NO7P	PE(O-16:0_16:0)	GP	PE-O	LMGP02020103	0.103255341	0.0775427996	0.0987593052	0.11458333300000001	0.147451757	0.16332819699999998	0.21094161	0.156973752	0.15654321	0.126008065	2.09594779214667	0.016435926868077162	0.5348531235174433	0.6655148363844247	-0.5874572662563597	down	-	-
LIPID-N-0650	C43H71O8P	PA(18:1_22:6)	GP	PA	LMGP10010040	7.47711089	4.05337362	6.20347395	8.18452381	8.21375557	11.3507961	17.8853235	22.2336593	9.97530864	11.391129	2.11652281261797	0.02736871584105645	0.6641800862142092	0.46861629367109353	-1.0935209776692054	down	C00416	ko00561,ko00564,ko01100,ko04024,ko04070,ko04072,ko04666,ko04912,ko04975,ko05200,ko05212,ko05231
LIPID-N-1499	C37H61O8P	PA(12:0_22:6)	GP	PA	LMGP10010816	1.73448627	1.02215509	0.799007444	1.78571429	0.7916872840000001	1.07858243	2.64071541	2.40349974	2.50864198	1.94052419	1.8736255224469431	0.04099581370390957	0.7737959836612931	0.580124045355339	-0.785566676570329	down	C00416	ko00561,ko00564,ko01100,ko04024,ko04070,ko04072,ko04666,ko04912,ko04975,ko05200,ko05212,ko05231
LIPID-N-0957	C37H74NO8P	LNAPE(16:0/N-16:0)	GP	LNAPE	-	5.41200407	5.98187311	4.952853599999999	4.70238095	7.5111330999999995	12.532100699999999	11.6780642	9.40813176	11.654321000000001	9.96975806	2.6225556117736972	1.3334097564451117e-4	0.18121038590089067	0.5169988520182347	-0.9517670178083489	down	-	-
LIPID-P-0756	C45H89N2O6P	SM(d18:1/22:1)	SP	SM	LMSP03010072	8.51475076	8.80161128	8.32754342	11.309523800000001	10.390895599999999	16.7437083	15.781167800000002	14.3077715	9.62962963	14.213709699999997	2.1815809268505113	0.01469808785119501	0.4993675347443505	0.6698785106020734	-0.5780286232642023	down	C00550	ko00600,ko01100,ko04071,ko04217
LIPID-P-0734	C45H93N2O6P	SM(d18:0/22:0)	SP	SM	LMSP03010022	7.17192269	7.57301108	6.84863524	5.83333333	5.17565562	10.0154083	9.57390847	8.56407617	7.60493827	7.69153226	2.1391249157271317	0.01100697804719256	0.48042233708250953	0.7503489161136367	-0.41436648262332004	down	C00550	ko00600,ko01100,ko04071,ko04217
LIPID-P-0762	C43H83N2O6P	SM(d18:2/20:1)	SP	SM	LMSP03010057	6.73448627	4.04833837	5.68734491	4.56349206	4.4235527	9.1730868	13.1509732	8.85229027	9.25432099	4.71774194	1.9990510029465276	0.03895726209221657	0.7563274169046045	0.5638562355941228	-0.8266007241679585	down	C00550	ko00600,ko01100,ko04071,ko04217
LIPID-P-0733	C43H89N2O6P	SM(d18:0/20:0)	SP	SM	LMSP03010021	15.25941	20.040282	16.17866	14.484126999999999	12.3701138	12.223934300000002	13.677012099999999	10.9109624	11.2592593	8.61895161	2.0400118494591086	0.024453077720038772	0.6475074659302796	1.3817679906253986	0.46651539657022295	up	C00550	ko00600,ko01100,ko04071,ko04217
LIPID-P-0759	C48H95N2O6P	SM(d18:1/25:1)	SP	SM	LMSP03010083	1.05798576	1.08761329	0.951861042	0.95734127	0.92825334	2.11607601	1.75697002	1.68811117	1.64938272	1.58266129	2.654196769798287	6.390051288858971e-4	0.22611855498291433	0.5666940381545074	-0.8193580700827154	down	C00550	ko00600,ko01100,ko04071,ko04217
LIPID-P-0113	C38H75NO3	Cer(d18:1/20:0)	SP	Cer-NS	LMSP02010007	6.96846389	8.20745217	4.79404467	6.94444444	2.75111331	3.25629173	3.49289847	3.37622234	3.09135802	1.88004032	2.038647618529421	0.03673665857959725	0.7563274169046045	1.9650188848361594	0.9745431775874722	up	C00195	ko00600,ko01100,ko04071,ko04217,ko04722,ko04920,ko04931,ko04933,ko05140,ko05415
LIPID-P-2055	C37H73NO3	Cer(d17:1/20:0)	SP	Cer-NS	-	4.23194303	4.60221551	3.86104218	3.37301587	3.08758041	2.97894196	2.33035245	2.63510036	1.9654321	2.80241935	2.3107443817000126	0.00596726781292588	0.4704285673252191	1.5068774368028248	0.5915620788418261	up	-	-
LIPID-P-2056	C38H75NO3	Cer(d17:1/21:0)	SP	Cer-NS	-	0.38097660200000005	0.391742195	0.40992555799999997	0.36160714299999996	0.35576447299999997	0.288649204	0.357180431	0.281008749	0.262222222	0.261592742	2.394652639922627	0.0038075887005822465	0.37390136170708327	1.3097656815251772	0.3893087351683943	up	-	-
LIPID-P-2044	C37H73NO3	Cer(d16:1/21:0)	SP	Cer-NS	-	0.332655137	0.347935549	0.363771712	0.421626984	0.258782781	0.209553159	0.164124145	0.21410190399999998	0.222222222	0.28125	2.314594533319336	0.0053517125031635185	0.4704285673252191	1.5805451572237574	0.660422254585723	up	-	-
LIPID-P-0107	C42H83NO3	Cer(d18:0/24:1)	SP	Cer-NDS	LMSP02020011	0.27924720199999997	0.704934542	0.40794044700000004	0.625	0.33696190000000004	1.1248074	0.899526565	0.79258878	0.814814815	0.43346774200000004	1.8355865381561178	0.04160227943052452	0.7744862704942852	0.5790812311107234	-0.7881623572071541	down	C00195	ko00600,ko01100,ko04071,ko04217,ko04722,ko04920,ko04931,ko04933,ko05140,ko05415
LIPID-P-2133	C37H69NO10	HexCer(t15:0/16:2(2OH))	SP	HexCer-AP	-	1.40793489	1.0795569	0.543920596	0.591269841	0.7481444829999999	1.36209553	1.72961599	1.88986104	1.05481481	1.16330645	1.8800340676335128	0.03871364236626407	0.7563274169046045	0.6070850815708715	-0.7200293738617128	down	-	-
LIPID-N-0083	C17H32O2	FFA(17:1)	FA	FFA	LMFA01030059	43.8453713	58.509567000000004	26.898263	35.019841299999996	45.917862400000004	57.3189522	151.499211	132.784354	68.9382716	111.89516100000002	2.15073794229169	0.023404479242661064	0.6361337458155277	0.40232856310991943	-1.3135539298936598	down	C12100	-
LIPID-N-0072	C15H30O2	FFA(15:0)	FA	FFA	LMFA01010015	32.6551373	43.001007	16.17866	26.7857143	40.079168700000004	37.08269129999999	52.3934771	41.482244	48.0	51.2096774	1.8795687896205338	0.04086454491005563	0.7737959836612931	0.6894947402913191	-0.5363885484919397	down	C16537	-
LIPID-N-0105	C24H36O2	FFA(24:6)	FA	FFA	LMFA01030822	27.060020299999998	25.5790534	18.064516100000002	21.7261905	24.0475012	30.2003082	40.6102052	31.394750399999996	28.7407407	31.9556452	2.218699412870255	0.0083712531089544	0.47402220729454286	0.7150159726098834	-0.4839526245380368	down	-	-
LIPID-P-0004	C11H21NO4	Carnitine C4:0	FA	CAR	LMFA07070054	1.2878942	1.49043303	0.819851117	2.83730159	1.38347353	4.78685157	5.17622304	2.5733402	3.97037037	1.36895161	1.8976168670833253	0.044713749577912146	0.789168645147826	0.43740594073717065	-1.1929552800481034	down	C02862	-
LIPID-P-1302	C27H45NO4	Carnitine C20:4	FA	CAR	LMFA07070088	0.0718209563	0.0358509567	0.0504218362	0.0603174603	0.042553191500000004	0.158602979	0.149815886	0.09675759140000001	0.18923456800000002	0.0879032258	2.3514631860002133	0.009320836030629259	0.48042233708250953	0.3824695159503207	-1.3865833299314672	down	C02301	ko04714
LIPID-P-1301	C29H51NO4	Carnitine C22:3	FA	CAR	-	0.027466937900000002	0.018529708	0.00565756824	0.0337301587	0.00465116279	0.149768875	0.179274066	0.0549665466	0.217283951	0.022983871	2.014147027264645	0.0437545560505026	0.789168645147826	0.1442236234529963	-2.793620601271812	down	C02301	ko04714
LIPID-P-0234	C41H74O5	DG(18:0_20:3)	GL	DG	LMGL02010101	2.16683622	2.77945619	1.7369727	1.69642857	2.10786739	1.36620442	0.503945292	1.59547092	1.04691358	1.47177419	2.1500855653602597	0.011528206923277553	0.48042233708250953	1.752510125730649	0.8094227799273052	up	C00641	ko00561,ko00562,ko00564,ko01100,ko04070,ko04730
LIPID-P-0210	C35H64O5	DG(14:0_18:2)	GL	DG	LMGL02010385	1.71922686	2.6082577999999996	0.667990074	1.42857143	4.76991588	9.20390344	2.04103104	4.99227998	6.538271599999999	5.91733871	1.9068091068595783	0.03846398491205413	0.7563274169046045	0.3901310565874968	-1.357969245457594	down	C00641	ko00561,ko00562,ko00564,ko01100,ko04070,ko04730
LIPID-P-0197	C38H72O5	DG(17:0_18:1)	GL	DG	LMGL02010030	0.817904374	0.439073515	0.295781638	0.608134921	0.8490846120000001	1.61273754	0.9184639659999999	1.18373649	0.7209876540000001	1.03830645	1.9629785036122003	0.030792275768373022	0.6937684152903886	0.5498449837375364	-0.8629031539144651	down	C00641	ko00561,ko00562,ko00564,ko01100,ko04070,ko04730
LIPID-P-1268	C21H36O4	MG(18:3)	GL	MG	-	0.630722279	0.441087613	0.266501241	0.286210317	0.35873330000000003	2.92244479	2.35665439	1.39475039	0.8592592590000001	0.826612903	2.0670420486494674	0.036855527878273904	0.7563274169046045	0.23723932609004691	-2.0755849161483435	down	C01885	ko00561,ko01100,ko04714,ko04923,ko04975,ko04977
LIPID-P-0283	C21H38O4	MG(18:2)	GL	MG	LMGL01010006	0.374872838	0.220040282	0.306203474	0.12003968300000001	0.146462147	1.18130457	1.3729616000000002	0.648481729	0.637037037	0.574596774	2.272066427352921	0.014383945054979355	0.4993675347443505	0.26450327604315843	-1.918642503731619	down	C01885	ko00561,ko01100,ko04714,ko04923,ko04975,ko04977
LIPID-P-1269	C23H40O4	MG(20:3)	GL	MG	-	0.184130214	0.129405841	0.100248139	0.044890873	0.062345373600000004	0.33846944	0.386638611	0.271744725	0.139753086	0.155241935	2.003695974702122	0.03099583818642596	0.6937684152903886	0.4033141069791211	-1.3100242261808108	down	C01885	ko00561,ko01100,ko04714,ko04923,ko04975,ko04977
LIPID-N-0003	C24H40O3	isolithocholicacid	ST	BA	LMST04010004	0.029043743599999998	0.029053373599999998	0.0194540943	0.0218253968	0.036516576	0.0462763225	0.050394529199999996	0.0382398353	0.037382716	0.0380544355	2.2578540787153716	0.006146779549436921	0.4704285673252191	0.6460403171673191	-0.6303038934939127	down	C17658	-

## Sheet: BE_VS_WS
Index	Formula	Compounds	Class I	Class II	lipidmaps ID	BE-1	BE-2	BE-3	BE-4	BE-5	WS-1	WS-2	WS-3	WS-4	WS-5	VIP	Pvalue	FDR	Fold_Change	Log2FC	Type	cpd_ID	kegg_map
LIPID-P-0384	C28H52NO7P	LPC(20:3)	GP	LPC	LMGP01050133	2709.35961	1636.17886	1959.6258	1216.28249	1463.1735	3369.28608	4713.308779999999	3376.22234	6518.5185200000005	2671.37097	1.8306603372533878	0.02329324569230807	0.42207361194462223	0.4351178209311859	-1.2005219889660825	down	C04230	ko00564,ko05231
LIPID-P-0378	C26H50NO7P	LPC(0:0/18:2)	GP	LPC	-	2059.1133	1473.57724	2245.19941	1589.01422	1641.12704	2126.34823	3892.68806	4209.98456	8000.0	5645.16129	1.78617772428314	0.037923130226615885	0.4640229315592839	0.3773126617354357	-1.4061675804366118	down	C04230	ko00564,ko05231
LIPID-P-0379	C26H50NO7P	LPC(18:2/0:0)	GP	LPC	LMGP01050034	2049.26108	1432.92683	2255.04677	1569.3967599999999	1601.58181	2136.6204399999997	3671.75171	4220.27792	7990.12346	5655.24194	1.7726029614854426	0.03960754971366957	0.4640229315592839	0.37628653496862824	-1.4100964299342653	down	C04230	ko00564,ko05231
LIPID-P-0391	C30H52NO7P	LPC(22:5/0:0)	GP	LPC	LMGP01050142	1576.3546800000001	958.333333	1053.66814	955.3702800000001	891.7449330000001	2013.3538800000001	3787.4802700000005	2563.04683	3091.35802	1330.64516	1.8642036065843675	0.023032374359077044	0.42207361194462223	0.4251150173098393	-1.234074871394255	down	C04230	ko00564,ko05231
LIPID-P-0390	C30H52NO7P	LPC(0:0/22:5)	GP	LPC	-	1556.65025	941.0569109999999	1043.82078	898.4796470000001	881.858626	1910.6317399999998	3366.64913	2696.8605199999997	3051.85185	1360.8871	1.9291959579575881	0.01573466108319367	0.3751474458256175	0.4296373314283587	-1.2188087395374434	down	C04230	ko00564,ko05231
LIPID-P-0380	C28H54NO7P	LPC(0:0/20:2)	GP	LPC	-	418.719212	243.90243900000002	322.00886299999996	250.12260899999998	250.123579	527.9917820000001	733.298264	862.583634	1412.3456800000001	684.4758059999999	1.9124836813240724	0.020985422495365388	0.41316105728791913	0.351808563186816	-1.5071374957704942	down	C04230	ko00564,ko05231
LIPID-P-0387	C30H54NO7P	LPC(0:0/22:4)	GP	LPC	-	143.842365	75.81300809999999	86.164451	87.984306	75.63025209999999	109.91268600000001	255.654918	207.925888	275.555556	152.217742	1.8380101217622264	0.022823157662924143	0.42207361194462223	0.4688404597939376	-1.0928310186738042	down	C04230	ko00564,ko05231
LIPID-P-0386	C28H50NO7P	LPC(20:4)	GP	LPC	LMGP01050048	111.330049	80.2845528	104.382078	58.5581167	85.61542259999999	187.98151000000001	234.613361	166.752445	239.012346	137.096774	2.0955017605497086	0.003280812298768048	0.24770132855698765	0.4559192964973926	-1.1331496232324947	down	C04230	ko00564,ko05231
LIPID-P-0381	C28H54NO7P	LPC(20:2/0:0)	GP	LPC	LMGP01050132	28.0788177	21.8495935	27.966519	14.1245709	14.137419699999999	54.7508988	99.7369805	32.6299537	84.7407407	38.8104839	1.786762041289068	0.032891692438161035	0.4640229315592839	0.3417041968070141	-1.5491801278474724	down	C04230	ko00564,ko05231
LIPID-P-0373	C28H56NO7P	LPC(0:0/20:1)	GP	LPC	-	18.1280788	19.5121951	26.981782399999997	24.521824399999996	17.103311899999998	42.0133539	77.7485534	196.60319099999998	194.567901	96.1693548	1.8419634078347091	0.03339827297232593	0.4640229315592839	0.17500705092390284	-2.514515046383889	down	C04230	ko00564,ko05231
LIPID-P-0358	C26H54NO7P	LPC(18:0/0:0)	GP	LPC	LMGP01050026	16.0591133	10.6707317	12.112260000000001	12.260912199999998	8.83835887	20.1335388	18.411362399999998	14.101904300000001	25.679012300000004	36.9959677	1.6567978901275164	0.0460880045762819	0.48179690937820846	0.5197749567448381	-0.9440409698313841	down	C04230	ko00564,ko05231
LIPID-P-0353	C24H50NO7P	LPC(0:0/16:0)	GP	LPC	LMGP01050074	12.512315300000001	9.93902439	14.3771541	10.5934282	8.79881364	14.5865434	19.568648100000004	22.439526500000003	24.4938272	28.9314516	2.0206921223692933	0.007859131333932064	0.3440102435510631	0.5110047015562174	-0.9685915299854526	down	C04230	ko00564,ko05231
LIPID-P-0374	C28H56NO7P	LPC(20:1/0:0)	GP	LPC	LMGP01050047	6.98522167	6.82926829	7.84835057	8.11181952	5.565991099999999	15.921931200000001	19.2530247	23.365929	22.617283999999998	22.983871	2.3276033922316652	3.241377448746413e-4	0.17125918831690562	0.33935047924867845	-1.559152044311125	down	C04230	ko00564,ko05231
LIPID-P-0376	C30H60NO7P	LPC(22:1/0:0)	GP	LPC	LMGP01050134	5.29064039	2.65243902	1.10290497	1.52035311	2.62975779	2.45505907	7.0594424	15.6459084	19.5555556	14.9193548	1.7553013681555167	0.03891771280999426	0.4640229315592839	0.22127985932253633	-2.1760559504715298	down	C04230	ko00564,ko05231
LIPID-P-0372	C27H54NO7P	LPC(19:1)	GP	LPC	LMGP01050130	5.25123153	3.1300812999999996	7.14918759	7.96468857	3.43054869	14.3810991	46.08101	27.689140500000004	34.3703704	15.927419400000002	1.9574005878015168	0.018570482414312774	0.39355268519416936	0.19448121703616528	-2.362297268196717	down	C04230	ko00564,ko05231
LIPID-P-0360	C27H56NO7P	LPC(19:0/0:0)	GP	LPC	LMGP01050041	4.65024631	3.84146341	4.33284097	4.02157921	3.37123085	8.32049307	8.4797475	5.34225425	12.4444444	10.685483900000001	1.9925933936112514	0.012942940993929402	0.35178913621500113	0.4465712095067554	-1.1630378514312123	down	C04230	ko00564,ko05231
LIPID-P-0357	C26H54NO7P	LPC(0:0/18:0)	GP	LPC	LMGP01050076	2.99507389	2.58130081	2.93451502	2.41294752	1.88828473	6.72829995	8.31141504	3.71590324	7.14074074	7.21774194	2.1081221015174654	0.005003896302035226	0.30910432156663054	0.3869083447206298	-1.3699362501660837	down	C04230	ko00564,ko05231
LIPID-P-0361	C28H58NO7P	LPC(0:0/20:0)	GP	LPC	-	2.72906404	2.33739837	2.22550468	2.55026974	2.37271379	5.51617874	4.59758022	4.1482244	7.71358025	7.58064516	2.057891704012975	0.00911256117328201	0.3440102435510631	0.41327866896103266	-1.2748131927725712	down	C04230	ko00564,ko05231
LIPID-P-0362	C28H58NO7P	LPC(20:0/0:0)	GP	LPC	LMGP01050045	2.61083744	2.4796748	2.05809946	2.53065228	1.90805734	4.663584999999999	4.83955813	4.06587751	7.58518519	8.61895161	1.9712813009957475	0.014833044221147142	0.3665110381188903	0.3891868487026011	-1.3614651351077662	down	C04230	ko00564,ko05231
LIPID-P-0359	C27H56NO7P	LPC(0:0/19:0)	GP	LPC	-	1.04433498	1.40243902	1.20137863	1.66748406	0.878892734	3.22547509	3.45081536	1.47195059	3.71358025	3.56854839	2.008595287312238	0.008453251976656475	0.3440102435510631	0.40145048708904296	-1.316706031020122	down	C04230	ko00564,ko05231
LIPID-P-0375	C30H60NO7P	LPC(0:0/22:1)	GP	LPC	-	0.828571429	0.947154472	0.771048744	0.858263855	0.907563025	2.01335388	1.43082588	3.37622234	6.32098765	3.125	1.728723835803841	0.047422880818578074	0.4919671376522718	0.2651234595556153	-1.9152637615848311	down	C04230	ko00564,ko05231
LIPID-P-0399	C24H50NO6P	LPC(O-16:1)	GP	LPC-O	LMGP01060028	24.137931	18.597561	16.3466273	15.988229500000001	15.521502700000001	24.6533128	32.7196213	32.4240865	27.456790100000003	35.3830645	2.100434070187278	0.0012878830712295133	0.17502330938009086	0.5935122255437786	-0.7526503471604943	down	C04230	ko00564,ko05231
LIPID-P-0423	C23H44NO7P	LPE(0:0/18:2)	GP	LPE	LMGP02050041	108.86699499999999	97.05284549999999	134.90891200000002	126.532614	102.32328199999999	114.535182	220.41031	169.325785	228.641975	237.903226	1.8694102735243758	0.02293769646694559	0.42207361194462223	0.5868098259658917	-0.769035066150126	down	-	-
LIPID-P-0424	C23H44NO7P	LPE(18:2/0:0)	GP	LPE	LMGP02050011	107.881773	96.0365854	137.370753	123.589995	102.817598	114.02157199999999	224.09258300000002	167.267113	228.148148	238.407258	1.8594313489703158	0.023759729095060633	0.42251622625682766	0.5840881608712709	-0.775741952404537	down	-	-
LIPID-P-0411	C23H48NO7P	LPE(18:0/0:0)	GP	LPE	LMGP02050001	46.35467979999999	32.2662602	76.31708520000001	39.529181	31.1913	69.85105290000001	73.1194108	73.5975296	74.07407409999999	94.25403229999999	1.8861100772863797	0.014089445106762258	0.36127463962433787	0.5862842111829277	-0.770327889858254	down	-	-
LIPID-P-0425	C25H48NO7P	LPE(0:0/20:2)	GP	LPE	LMGP02050047	1.42364532	0.975609756	1.00443131	1.22609122	1.22095897	1.64355419	2.34613361	2.13587236	2.50864198	2.04133065	2.1827681242647015	0.0010649491241552286	0.17125918831690562	0.5480510145105366	-0.8676179043368513	down	-	-
LIPID-P-0407	C21H44NO7P	LPE(0:0/16:0)	GP	LPE	LMGP02050036	1.408867	1.64126016	1.78237322	1.72143207	2.01680672	2.01848998	3.82956339	2.87699434	4.03950617	3.84576613	2.001609360333987	0.011951574562872063	0.35178913621500113	0.515988804841816	-0.9545883303520212	down	-	-
LIPID-P-0409	C22H46NO7P	LPE(17:0)	GP	LPE	LMGP02050030	0.610837438	0.31707317100000004	0.9798129000000001	0.424717999	0.36628769200000005	1.02208526	1.10468175	1.0241894	1.25432099	1.04334677	2.046651917401458	0.007731609632646398	0.3440102435510631	0.495304707353306	-1.0136117625421335	down	-	-
LIPID-P-0419	C25H50NO7P	LPE(0:0/20:1)	GP	LPE	LMGP02050046	0.299507389	0.467479675	0.45593303799999996	0.554193232	0.49134948100000003	0.495634309	0.8890057859999999	1.01389604	1.08641975	0.952620968	1.9877907194161997	0.010317370050154774	0.35178913621500113	0.51119403452504	-0.9680570943054243	down	-	-
LIPID-P-0420	C25H50NO7P	LPE(20:1/0:0)	GP	LPE	LMGP02050020	0.25270936	0.35213414600000004	0.580994584	0.368808239	0.17844785	0.74473549	0.668069437	0.92640247	0.476049383	0.705645161	1.9230869371882957	0.0069902358125431005	0.3440102435510631	0.49223017512034717	-1.0225949930399043	down	-	-
LIPID-P-0412	C25H52NO7P	LPE(20:0)	GP	LPE	LMGP02050045	0.22315270899999998	0.217987805	0.453471196	0.274644434	0.209589718	0.621468927	0.43503419299999996	0.377766341	0.348641975	0.394153226	1.5580960256887197	0.04395585268394162	0.48179690937820846	0.6333508995241777	-0.658923067999188	down	-	-
LIPID-P-1534	C24H50NO7P	LPE(19:0)	GP	LPE	LMGP02050028	0.0214778325	0.018597561000000002	0.047513540099999994	0.0178518882	0.0254078102	0.0657421674	0.0604944766	0.0782295419	0.0577777778	0.0564516129	2.168202234460548	7.594648792590733e-4	0.17125918831690562	0.4105756138693768	-1.2842801537401791	down	-	-
LIPID-P-0444	C22H44NO6P	LPE(P-17:1)	GP	LPE-P	-	0.304433498	0.262195122	0.26784835100000004	0.195193722	0.16806722699999999	0.404725218	0.35875854799999995	0.327328873	0.37629629600000003	0.435483871	2.0401636127506713	0.0024190660982596045	0.22397914968540714	0.6295293013948251	-0.6676545652461782	down	-	-
LIPID-N-0180	C29H51O12P	LPI(20:3)	GP	LPI	LMGP06050021	0.812807882	0.41869918700000003	0.7287050709999999	0.41196665	0.42609985200000006	1.11967129	1.4203051000000002	0.79258878	1.11111111	0.8719758059999999	1.9028740634749863	0.007796262557629992	0.3440102435510631	0.5264224589434501	-0.925707054303659	down	-	-
LIPID-N-0179	C27H49O12P	LPI(18:2)	GP	LPI	LMGP06050010	0.650246305	0.325203252	0.566223535	0.41245708700000006	0.323282254	1.10939908	1.43608627	0.972722594	1.52098765	1.43145161	2.235229926763129	3.49283955811243e-4	0.17125918831690562	0.35196053210753914	-1.5065144368349142	down	-	-
LIPID-N-0178	C27H51O12P	LPI(18:1)	GP	LPI	LMGP06050005	0.279310345	0.404979675	0.70901034	0.48602256	0.314384577	0.980996405	1.12046291	0.710241894	0.8345679009999999	0.574596774	1.8530090718700434	0.011754490396292587	0.35178913621500113	0.5197292587086617	-0.9441678155511655	down	-	-
LIPID-N-0175	C25H49O12P	LPI(16:0)	GP	LPI	LMGP06050002	0.20689655199999998	0.240345528	0.326932546	0.308974988	0.181413742	0.6625577810000001	0.731194108	0.36026762700000003	0.548148148	0.41078629	1.9402824312261107	0.011639021255054328	0.35178913621500113	0.4661204640556166	-1.1012252420760205	down	-	-
LIPID-N-0177	C25H47O12P	LPI(16:1)	GP	LPI	LMGP06050009	0.042709359599999996	0.051321138200000005	0.0871491876	0.084355076	0.0509144834	0.109912686	0.137822199	0.15748842	0.117530864	0.114919355	2.13849525889058	0.0010641054296006837	0.17125918831690562	0.4962558941054608	-1.0108438574252772	down	-	-
LIPID-N-0166	C22H45O9P	LPG(16:0)	GP	LPG	LMGP04050008	0.7546798029999999	0.518292683	1.14229444	0.6797449729999999	0.47256549700000006	1.30457114	1.37822199	1.03962944	1.43209877	1.58266129	2.0314745047817135	0.0032710769980300526	0.24770132855698765	0.5295355034779574	-0.9172006798397936	down	-	-
LIPID-N-0171	C24H45O9P	LPG(18:2)	GP	LPG	LMGP04050014	0.172413793	0.12093495900000001	0.188084687	0.117704757	0.12357884300000001	0.479712378	0.41557075200000004	0.20174987100000003	0.24592592600000002	0.27016129	1.7927202595571363	0.02612860328045174	0.44796199839560874	0.4480242894383116	-1.1583511454118918	down	-	-
LIPID-N-0660	C21H43O9P	LPG(15:0)	GP	LPG	LMGP04050034	0.055270936	0.050304878	0.0537666174	0.0512996567	0.0485417696	0.0634822804	0.06754339820000001	0.0505404014	0.0591604938	0.06975806450000001	1.6973387177085804	0.036484914722193715	0.4640229315592839	0.8347719201797301	-0.26054602253861664	down	-	-
LIPID-N-0655	C19H33O7P	LPA(16:3)	GP	LPA	-	0.005344827589999999	0.00322662602	0.0070901034	0.00394801373	0.005140879879999999	0.00508474576	0.008179905309999999	0.00867215646	0.00896296296	0.0118699597	1.7381917911412628	0.026370095564127078	0.44796199839560874	0.5786908290056715	-0.7891353141848889	down	C00681	ko00561,ko00564,ko01100,ko04072,ko04080,ko04540,ko04810,ko04975,ko04977,ko05200
LIPID-N-0657	C21H35O7P	LPA(18:4)	GP	LPA	LMGP10050024	0.00379310345	0.0024847561	0.00356967011	0.00289357528	0.00479485912	0.005675398050000001	0.00846922672	0.00715388574	0.00908641975	0.00834173387	2.183139929452434	6.555683318559885e-4	0.17125918831690562	0.4528136996549514	-1.143010488031004	down	C00681	ko00561,ko00564,ko01100,ko04072,ko04080,ko04540,ko04810,ko04975,ko04977,ko05200
LIPID-N-0186	C22H44NO9P	LPS(16:0)	GP	LPS	LMGP03050002	0.00816748768	0.006646341460000001	0.0	0.00718979892	0.00998517054	0.0507447355	0.0757496055	0.0694801853	0.06706172839999999	0.0998991935	2.2810775146552915	8.6197341940244e-4	0.17125918831690562	0.08813908577586002	-3.5040742574601857	down	-	-
LIPID-N-0957	C37H74NO8P	LNAPE(16:0/N-16:0)	GP	LNAPE	-	6.58128079	8.67886179	9.10881339	9.74987739	8.25506673	12.532100699999999	11.6780642	9.40813176	11.654321000000001	9.96975806	1.8246734405748433	0.011781068442441376	0.35178913621500113	0.7670542683532512	-0.3825994442589173	down	-	-
LIPID-N-0973	C47H80NO8P	LNAPE(22:6/N-20:1)	GP	LNAPE	-	4.49261084	2.97764228	3.56474643	1.67729279	3.05486901	1.31484335	1.19936875	1.26608338	0.568888889	0.927419355	2.041899971908507	0.008051384512009013	0.3440102435510631	2.9881268662046683	1.579241401593971	up	-	-
LIPID-N-0206	C40H80NO8P	PC(16:0_16:0)	GP	PC	LMGP01010564	386.206897	221.544715	238.30625299999997	207.94507099999998	233.316856	464.304058	591.267754	642.305713	750.617284	360.88709700000004	1.999929920523332	0.007543261575661404	0.3440102435510631	0.4582217139117576	-1.125882269133124	down	C00157	ko00564,ko00590,ko00591,ko00592,ko01100,ko04723,ko05231
LIPID-N-0229	C40H76NO8P	PC(14:0_18:2)	GP	PC	LMGP01010494	59.901477799999995	33.7398374	30.9207287	28.837665500000004	44.4883836	41.088854600000005	54.287217299999995	60.524961399999995	70.1234568	67.7419355	1.5887116039632903	0.039057782365383466	0.4640229315592839	0.673623926205405	-0.5699847130079082	down	C00157	ko00564,ko00590,ko00591,ko00592,ko01100,ko04723,ko05231
LIPID-N-0203	C38H76NO8P	PC(16:0_14:0)	GP	PC	LMGP01010560	10.6600985	9.26829268	9.90645002	15.556645399999999	13.504696	22.3934258	16.580747	21.204323199999997	21.9259259	15.2016129	1.977882722896756	0.004139740589553317	0.2812953730601479	0.6052675224209219	-0.7243551542131788	down	C00157	ko00564,ko00590,ko00591,ko00592,ko01100,ko04723,ko05231
LIPID-N-0204	C38H76NO8P	PC(18:0_12:0)	GP	PC	LMGP01010736	8.5320197	6.8902439	13.9832595	9.51446788	8.97676718	11.874678999999999	20.7680168	15.8517756	18.508642000000002	12.2379032	1.8002531569443176	0.020132199731128664	0.4083531258896098	0.6044440141622313	-0.7263193769696619	down	C00157	ko00564,ko00590,ko00591,ko00592,ko01100,ko04723,ko05231
LIPID-N-0245	C40H74NO8P	PC(14:1_18:2)	GP	PC	LMGP01011391	6.34482759	4.73577236	5.82964057	11.2800392	8.46267919	15.819208999999999	10.6049448	9.18167782	12.7802469	12.358871	1.733691635750056	0.017356339386887	0.39312108711299054	0.6033910506079551	-0.7288347960482069	down	C00157	ko00564,ko00590,ko00591,ko00592,ko01100,ko04723,ko05231
LIPID-N-1013	C41H82NO8P	PC(16:0_17:0)	GP	PC	LMGP01010569	3.57635468	2.78455285	4.52978828	2.4717999	2.7780524	3.57473035	11.257233	6.00102934	9.97530864	5.77620968	1.7281328340154505	0.04354873330783625	0.48179690937820846	0.44118529028823555	-1.1805434045518801	down	C00157	ko00564,ko00590,ko00591,ko00592,ko01100,ko04723,ko05231
LIPID-P-0554	C44H82NO7P	PC(O-16:0_20:4)	GP	PC-O	LMGP01020054	108.374384	119.918699	93.35302809999999	111.819519	86.80177950000001	99.6404725	155.70752199999998	130.725682	157.037037	138.104839	1.689974016901604	0.03506744883861196	0.4640229315592839	0.7637338984564654	-0.38885803548709474	down	C00157	ko00564,ko00590,ko00591,ko00592,ko01100,ko04723,ko05231
LIPID-P-0544	C42H82NO7P	PC(O-16:0_18:2)	GP	PC-O	LMGP01020039	62.364532	56.300813	43.032988700000004	50.1226091	53.97923879999999	72.5218285	122.041031	78.3324756	97.1851852	69.0524194	1.8559388736610085	0.021326714504957253	0.41316105728791913	0.6052840895551703	-0.7243156658969647	down	C00157	ko00564,ko00590,ko00591,ko00592,ko01100,ko04723,ko05231
LIPID-P-0565	C46H82NO7P	PC(O-18:2_20:4)	GP	PC-O	LMGP01020064	7.5862069000000005	8.42479675	3.21024126	3.35458558	4.65645082	2.34206471	3.3350867999999996	1.85280494	1.95555556	0.856854839	1.7597545957523293	0.032213914334020696	0.4640229315592839	2.6330801940788904	1.3967514613148804	up	C00157	ko00564,ko00590,ko00591,ko00592,ko01100,ko04723,ko05231
LIPID-P-0532	C40H82NO7P	PC(O-16:0_16:0)	GP	PC-O	LMGP01020029	1.32019704	1.02642276	0.9345150170000001	1.25551741	0.918437963	1.56137648	2.49342451	2.02779207	2.04444444	1.07862903	1.770570749659986	0.03264181656501754	0.4640229315592839	0.5925795999912242	-0.7549191336203664	down	C00157	ko00564,ko00590,ko00591,ko00592,ko01100,ko04723,ko05231
LIPID-P-0534	C44H90NO7P	PC(O-16:0_20:0)	GP	PC-O	LMGP01020051	0.8669950740000001	1.34146341	0.9758739540000001	2.05002452	1.08749382	0.44170518700000005	0.570226197	0.452907874	0.93037037	0.49596774200000004	1.729701617341918	0.027863464633478358	0.4507910528202034	2.18660080962103	1.128689863025891	up	C00157	ko00564,ko00590,ko00591,ko00592,ko01100,ko04723,ko05231
LIPID-N-0453	C42H75O10P	PG(18:2_18:2)	GP	PG	LMGP04010956	1.33497537	0.74695122	1.68389956	0.828837666	0.692041522	1.91063174	2.78274592	1.8116314999999998	2.4	1.40120968	1.853891257794378	0.01241179916285796	0.35178913621500113	0.5129626510046046	-0.9630743083767085	down	-	-
LIPID-N-1180	C45H83O10P	PG(21:1_18:2)	GP	PG	-	0.7182266009999999	0.45934959299999994	0.482520926	0.7552721920000001	0.7029164609999999	0.75192604	2.12519726	1.30725682	1.27407407	1.11895161	1.7689697397059858	0.03473784755631617	0.4640229315592839	0.47409052562942056	-1.076765532795483	down	-	-
LIPID-N-1130	C36H69O10P	PG(14:0_16:1)	GP	PG	LMGP04010203	0.434482759	0.542682927	0.601674052	0.46493379100000004	0.46564508200000004	0.9666153059999999	1.04260915	0.726711271	0.78617284	0.643145161	1.9887471899936202	0.008177723175167866	0.3440102435510631	0.6024647656230367	-0.7310512252415602	down	-	-
LIPID-N-0439	C41H79O10P	PG(17:0_18:1)	GP	PG	LMGP04010893	0.39014778299999997	0.263211382	0.453963565	0.216772928	0.254078102	0.627632255	1.39926355	1.00051467	1.52098765	0.861895161	2.068110213175312	0.008274004720774709	0.3440102435510631	0.29169837503703866	-1.777450745444332	down	-	-
LIPID-N-1178	C44H81O10P	PG(20:1_18:2)	GP	PG	LMGP04010541	0.33300492600000003	0.292682927	0.50418513	0.24521824399999997	0.28966880899999997	0.647149461	0.734350342	0.455995883	0.504691358	0.353830645	1.6197471966888763	0.039377852380297514	0.4640229315592839	0.6174885434885587	-0.6955157248387416	down	-	-
LIPID-N-1158	C42H79O10P	PG(16:0_20:2)	GP	PG	LMGP04010197	0.29655172399999996	0.201219512	0.141802068	0.11966650300000001	0.0775086505	0.297894196	0.731194108	0.251158003	0.558024691	0.341733871	1.6947960565396238	0.03812765483264453	0.4640229315592839	0.38382871038440786	-1.3814654657406025	down	-	-
LIPID-N-1179	C45H83O10P	PG(18:1_21:2)	GP	PG	-	0.20985221699999998	0.31707317100000004	0.42934515	0.372731731	0.306475531	0.248587571	0.22830089399999998	0.271744725	0.148148148	0.21572580600000002	1.56873520408545	0.045505051687124716	0.48179690937820846	1.4700829642492614	0.5558975759687825	up	-	-
LIPID-N-1132	C37H71O10P	PG(15:0_16:1)	GP	PG	LMGP04010205	0.0995073892	0.0945121951	0.067159035	0.0920058852	0.128521997	0.224961479	0.35665439200000004	0.170869789	0.260740741	0.22681451600000002	2.0634149080417132	0.005901448669652447	0.3440102435510631	0.3884601668349626	-1.36416142432628	down	-	-
LIPID-N-1127	C34H65O10P	PG(12:0_16:1)	GP	PG	LMGP04010049	0.0404926108	0.025203252000000002	0.0729689808	0.0391368318	0.0237271379	0.0462249615	0.0816412415	0.0739063304	0.147160494	0.102822581	1.6889239014830948	0.03876987717213761	0.4640229315592839	0.4461014087102587	-1.1645563909899623	down	-	-
LIPID-N-0367	C40H74NO8P	PE(17:1_18:2)	GP	PE	LMGP02010573	26.2068966	19.410569100000004	15.4603644	22.5600785	26.000988600000003	33.384694399999994	48.92162020000001	49.4081318	53.037037	40.3225806	2.1702086959565587	0.0011341668100457326	0.17125918831690562	0.4871236394434145	-1.0376400979946765	down	C00350	ko00563,ko00564,ko01100,ko04136,ko04140,ko04723,ko05167
LIPID-N-0351	C40H76NO8P	PE(17:1_18:1)	GP	PE	LMGP02010572	16.1576355	13.2113821	13.293943900000002	10.397253599999999	17.6964904	19.414483800000003	44.7133088	29.439011800000003	31.308642	17.7419355	1.738697350540585	0.03916964067033193	0.4640229315592839	0.4961296060645185	-1.0112110436272992	down	C00350	ko00563,ko00564,ko01100,ko04136,ko04140,ko04723,ko05167
LIPID-N-1095	C45H78NO8P	PE(20:1_20:5)	GP	PE	LMGP02010864	4.95566502	5.09146341	8.92171344	3.23688082	5.87246663	2.35233693	3.64018937	2.81008749	2.37037037	1.6733871	1.7633915224237389	0.02756569830104411	0.4507910528202034	2.185690320770007	1.1280890074424135	up	C00350	ko00563,ko00564,ko01100,ko04136,ko04140,ko04723,ko05167
LIPID-N-1071	C42H78NO8P	PE(18:1_19:2)	GP	PE	-	2.26600985	2.44918699	1.87099951	1.97155468	2.40237271	3.74935799	5.99684377	5.12609367	4.08888889	4.39516129	2.186817320816602	0.002472176045092794	0.22397914968540714	0.4692567888406067	-1.0915504778955096	down	C00350	ko00563,ko00564,ko01100,ko04136,ko04140,ko04723,ko05167
LIPID-N-0323	C37H74NO8P	PE(16:0_16:0)	GP	PE	LMGP02010037	1.42857143	1.2296748	1.09305761	1.47130947	1.5916955	3.81099127	3.78748027	3.39680906	2.17283951	1.18951613	1.7157766746229703	0.04184175119696075	0.4778398308963837	0.47461216429313857	-1.0751790176583034	down	C00350	ko00563,ko00564,ko01100,ko04136,ko04140,ko04723,ko05167
LIPID-N-0375	C45H84NO8P	PE(18:2_22:1)	GP	PE	LMGP02010676	0.960591133	1.2296748	0.994583949	1.44188328	1.24567474	0.863893169	0.9637033140000001	0.0931549151	0.274567901	0.164314516	1.885622378983554	0.014505167406161187	0.3650467130550566	2.488694586600985	1.3153891931829544	up	C00350	ko00563,ko00564,ko01100,ko04136,ko04140,ko04723,ko05167
LIPID-N-1062	C40H76NO8P	PE(16:0_19:2)	GP	PE	-	0.43940886700000004	0.715447154	0.47070408700000005	0.370769985	0.51705388	0.983050847	1.98842714	1.19402985	1.05679012	0.941532258	1.9093605182249578	0.017020613626812276	0.39312108711299054	0.4077633363235006	-1.294196032338582	down	C00350	ko00563,ko00564,ko01100,ko04136,ko04140,ko04723,ko05167
LIPID-N-0750	C39H76NO7P	PE(O-16:1_18:1)	GP	PE-O	-	62.068965500000004	194.10569099999998	263.417036	233.447769	168.561542	120.69851100000001	89.4266176	82.3468863	55.308642000000006	64.516129	1.679862663887424	0.039459353165401785	0.4640229315592839	2.235285442471357	1.1604590730834237	up	-	-
LIPID-N-0749	C39H76NO7P	PE(O-16:0_18:2)	GP	PE-O	LMGP02020100	11.3793103	16.920731699999997	14.3771541	23.737126	17.4987642	8.16640986	9.41609679	2.78435409	5.72839506	5.14112903	2.043208809329351	0.003690227417954907	0.2639483716316168	2.686389182252881	1.4256683258500789	up	-	-
LIPID-N-0736	C39H78NO7P	PE(O-16:0_18:1)	GP	PE-O	LMGP02020018	3.95073892	6.96138211	6.74544559	8.19028936	5.832921400000001	5.13610683	3.65597054	3.6489964	2.95308642	2.15221774	1.8250010888884203	0.012936839619720608	0.35178913621500113	1.8055451390815904	0.8524344884754876	up	-	-
LIPID-N-0813	C43H78NO7P	PE(O-18:0_20:5)	GP	PE-O	LMGP02020008	2.21674877	1.35670732	1.17183653	0.613045611	1.11715274	0.672829995	1.17306681	0.16212043199999998	0.140740741	0.08770161289999999	1.629084525455998	0.03658240863307014	0.4640229315592839	2.8954205107699362	1.5337728904411483	up	-	-
LIPID-N-0843	C45H80NO7P	PE(O-18:0_22:6)	GP	PE-O	LMGP02020104	1.1773399	0.7876016259999999	0.659773511	0.711132908	0.706870984	0.621468927	0.8311415040000001	0.194029851	0.255802469	0.157258065	1.592025637116269	0.04476786536765172	0.48179690937820846	1.962769979793026	0.9728911109313847	up	-	-
LIPID-N-0772	C41H78NO7P	PE(O-16:0_20:3)	GP	PE-O	LMGP02020096	0.0921182266	0.169715447	0.13884785800000002	0.163315351	0.157686604	0.100667694	0.0610205155	0.035409161099999996	0.0148148148	0.0142641129	2.076498262591118	0.0018331479180765278	0.21811319910089944	3.190800680815635	1.6739184908547584	up	-	-
LIPID-N-0785	C47H90NO7P	PE(O-24:2_18:1)	GP	PE-O	-	0.0183251232	0.0405487805	0.044116198899999993	0.0396763119	0.0469105289	0.0193117617	0.0359284587	0.01626351	0.0225679012	0.0121471774	1.6146161973626858	0.034438286536906955	0.4640229315592839	1.7847775284318992	0.8357442542931046	up	-	-
LIPID-P-1353	C41H74NO7P	PE(P-18:2_18:2)	GP	PE-P	-	12.955665	12.1443089	10.0443131	9.71064247	14.384577400000001	23.8315357	36.1388743	17.6016469	32.345679	18.0947581	1.895815656971827	0.019437145527872048	0.40022849655118353	0.4627634773680763	-1.1116530876138817	down	C00350	ko00563,ko00564,ko01100,ko04136,ko04140,ko04723,ko05167
LIPID-N-0495	C45H83O13P	PI(18:0_18:2)	GP	PI	LMGP06010956	120.985222	78.65853659999999	83.30871490000001	73.95782249999999	103.806228	133.12788899999998	108.78485	130.10808	124.839506	161.895161	1.7821954253575492	0.012452658233485686	0.35178913621500113	0.6993740982674715	-0.5158637289247088	down	-	-
LIPID-N-1376	C41H79O13P	PI(16:0_16:0)	GP	PI	LMGP06010007	6.99507389	10.365853699999999	8.586903	8.82785679	11.428571400000001	13.846944	15.654918499999999	14.3901184	13.7283951	11.5927419	2.0457796789232012	0.0019530549052853671	0.21811319910089944	0.6675650538783198	-0.5830196613313136	down	-	-
LIPID-N-1375	C41H79O13P	PI(15:0_17:0)	GP	PI	LMGP06010867	3.7635468	4.89837398	6.00689316	3.74693477	4.17202175	5.32100668	5.7864282	7.96706125	5.41234568	6.65322581	1.670539373981225	0.03126647559354396	0.4640229315592839	0.7253603536009278	-0.4632302015593784	down	-	-
LIPID-N-1394	C44H83O13P	PI(15:0_20:1)	GP	PI	LMGP06010119	2.06896552	1.22154472	2.61939931	1.85777342	2.88680178	4.17051875	5.11309837	3.99382398	2.60740741	2.27822581	1.5973782957854485	0.044771887518548444	0.48179690937820846	0.5866013959028935	-0.7695475906868239	down	-	-
LIPID-N-0639	C39H69O8P	PA(18:2_18:2)	GP	PA	LMGP10010957	11.0837438	5.23373984	9.798129	4.57086807	8.65051903	7.24191063	17.3066807	13.432835800000001	14.0740741	12.7016129	1.6120131658656078	0.04116219131804303	0.4778398308963837	0.6074544900353483	-0.719151767584146	down	C00416	ko00561,ko00564,ko01100,ko04024,ko04070,ko04072,ko04666,ko04912,ko04975,ko05200,ko05212,ko05231
LIPID-N-0650	C43H71O8P	PA(18:1_22:6)	GP	PA	LMGP10010040	5.66502463	6.19918699	13.9832595	7.30750368	4.4982699	11.3507961	17.8853235	22.2336593	9.97530864	11.391129	1.620225740001204	0.04427285491117636	0.48179690937820846	0.5169577236253299	-0.9518817919292599	down	C00416	ko00561,ko00564,ko01100,ko04024,ko04070,ko04072,ko04666,ko04912,ko04975,ko05200,ko05212,ko05231
LIPID-N-1499	C37H61O8P	PA(12:0_22:6)	GP	PA	LMGP10010816	1.18719212	0.49695122	1.52141802	0.514958313	0.810677212	1.07858243	2.64071541	2.40349974	2.50864198	1.94052419	1.9158922459828203	0.009894390817243597	0.35178913621500113	0.42860503423500673	-1.2222792994150735	down	C00416	ko00561,ko00564,ko01100,ko04024,ko04070,ko04072,ko04666,ko04912,ko04975,ko05200,ko05212,ko05231
LIPID-P-0754	C43H85N2O6P	SM(d18:1/20:1)	SP	SM	LMSP03010059	22.6600985	13.821138199999998	11.4229444	10.004904400000001	15.027187300000001	27.9404212	59.442398700000005	27.689140500000004	41.382715999999995	20.665322600000003	1.7353436194914338	0.03595642891421868	0.4640229315592839	0.411790160409836	-1.2800187372278589	down	C00550	ko00600,ko01100,ko04071,ko04217
LIPID-P-0740	C41H83N2O6P	SM(d18:1/18:0)	SP	SM	LMSP03010001	21.0837438	20.121951199999998	21.368783899999997	19.7155468	20.4646565	18.592706699999997	20.4103104	16.1605764	14.320987699999998	16.0282258	1.796829683032857	0.029755984149795522	0.4640229315592839	1.201629157139	0.2649917249134682	up	C00550	ko00600,ko01100,ko04071,ko04217
LIPID-P-0737	C38H77N2O6P	SM(d18:1/15:0)	SP	SM	LMSP03010038	18.226601000000002	13.414634099999999	10.8321024	11.3781265	11.665842800000002	23.215202899999998	22.514466100000003	17.0869789	16.0987654	15.725806500000001	1.65703055662428	0.025677556542463335	0.4473820428359958	0.6922703124331456	-0.5305926144545812	down	C00550	ko00600,ko01100,ko04071,ko04217
LIPID-P-0734	C45H93N2O6P	SM(d18:0/22:0)	SP	SM	LMSP03010022	6.99507389	7.56097561	7.10979813	6.63070132	6.32723678	10.0154083	9.57390847	8.56407617	7.60493827	7.69153226	1.8267441368051751	0.01822123522974812	0.39355268519416936	0.7968675380051776	-0.32758816759189846	down	C00550	ko00600,ko01100,ko04071,ko04217
LIPID-P-0762	C43H83N2O6P	SM(d18:2/20:1)	SP	SM	LMSP03010057	4.68965517	4.22764228	6.46971935	4.02157921	4.97281265	9.1730868	13.1509732	8.85229027	9.25432099	4.71774194	1.7639059030333517	0.03295257691422197	0.4640229315592839	0.5400280304867946	-0.8888938016950395	down	C00550	ko00600,ko01100,ko04071,ko04217
LIPID-P-0759	C48H95N2O6P	SM(d18:1/25:1)	SP	SM	LMSP03010083	0.930049261	1.64634146	1.29985229	1.05934282	1.02817598	2.11607601	1.75697002	1.68811117	1.64938272	1.58266129	1.876788584513104	0.00863640339283096	0.3440102435510631	0.6782241948720289	-0.5601658431113512	down	C00550	ko00600,ko01100,ko04071,ko04217
LIPID-P-2062	C41H79NO3	Cer(d17:1/24:1)	SP	Cer-NS	-	3.7635468	4.14634146	6.20384047	6.17949975	5.09144834	7.4473549	7.15412941	8.59495625	6.12345679	6.85483871	1.866914638088106	0.01094562920949205	0.35178913621500113	0.7017238986318123	-0.5110245977309941	down	-	-
LIPID-P-2091	C37H73NO3	Cer(d19:1/18:0)	SP	Cer-NS	-	2.79802956	2.4695122000000005	4.07188577	2.33938205	1.94265942	4.57627119	4.25039453	3.04683479	3.58518519	3.59375	1.572755988553672	0.045862263577313246	0.48179690937820846	0.7149463309827624	-0.48409314800486364	down	-	-
LIPID-P-2055	C37H73NO3	Cer(d17:1/20:0)	SP	Cer-NS	-	2.20689655	1.15853659	2.04332841	1.61844041	1.1319822	2.97894196	2.33035245	2.63510036	1.9654321	2.80241935	1.8103323703208591	0.013288609308416017	0.3541023539242621	0.6418365424013948	-0.6397221643507278	down	-	-
LIPID-P-0127	C34H67NO3	Cer(d16:1/18:0)	SP	Cer-NS	LMSP02010046	1.12315271	1.64634146	2.25997046	1.89798921	1.85368265	1.30457114	1.23619148	1.27637674	0.8888888890000001	1.15423387	1.7156964152168885	0.031638127120467506	0.4640229315592839	1.4984204309786777	0.5834424759900905	up	C00195	ko00600,ko01100,ko04071,ko04217,ko04722,ko04920,ko04931,ko04933,ko05140,ko05415
LIPID-P-2056	C38H75NO3	Cer(d17:1/21:0)	SP	Cer-NS	-	0.260098522	0.193089431	0.25061546	0.256498283	0.170538804	0.288649204	0.357180431	0.281008749	0.262222222	0.261592742	1.6334197108846755	0.03669037385715012	0.4640229315592839	0.7795387516659839	-0.3593073523405369	down	-	-
LIPID-P-2061	C41H81NO3	Cer(d17:1/24:0)	SP	Cer-NS	-	0.20443349800000002	0.229166667	0.250123092	0.314860226	0.125556105	0.595788392	0.24039979	0.49562532200000003	0.350123457	0.37651209700000005	1.6705532282123488	0.03519593376571482	0.4640229315592839	0.5461099868520526	-0.8727365549032604	down	-	-
LIPID-P-2432	C41H79NO4	Cer(t17:2/24:0)	SP	Cer-NP	-	4.73399015	3.68394309	3.51058592	3.94310937	2.79782501	8.78274268	3.69805366	6.43335049	7.55555556	6.90524194	1.8114958630581892	0.021585309100399012	0.41316105728791913	0.5593853087934125	-0.8380857302566838	down	-	-
LIPID-P-2405	C41H79NO4	Cer(t16:1/25:1)	SP	Cer-NP	-	0.485221675	0.35467479700000004	0.309699655	0.6032368810000001	0.265941671	0.8628659479999999	0.36664913200000004	0.694801853	0.928395062	0.630040323	1.608004036530012	0.041499280102718826	0.4778398308963837	0.5796492241398604	-0.7867479803116222	down	-	-
LIPID-P-2451	C33H63NO4	Cer(t18:1/15:1)	SP	Cer-NP	-	0.302463054	0.25558943100000003	0.227474151	0.23639038699999998	0.315373208	0.484848485	0.466070489	0.34843026200000005	0.262222222	0.428427419	1.6854806754323843	0.03034509107873389	0.4640229315592839	0.6720055204332661	-0.5734550102925773	down	-	-
LIPID-P-2448	C42H83NO4	Cer(t18:0/24:1)	SP	Cer-NP	-	0.198029557	0.12754065	0.09798129	0.251593919	0.15274345	0.523882897	0.199894792	0.5136387029999999	0.23950617300000002	0.378528226	1.691348249209188	0.034346687602799346	0.4640229315592839	0.44619284435660356	-1.1642607177777893	down	-	-
LIPID-P-2407	C43H85NO4	Cer(t16:1/27:0)	SP	Cer-NP	-	0.0842364532	0.19156504100000002	0.153618907	0.13830309	0.10726643599999999	0.45762711899999997	0.270384008	0.194029851	0.171851852	0.301915323	1.6221517192341446	0.043587355041282534	0.48179690937820846	0.4835835968927744	-1.0481627855418412	down	-	-
LIPID-P-1509	C38H77NO5	Cer(t18:0/20:0(2OH))	SP	Cer-AP	LMSP02030017	0.173399015	0.0472560976	0.201871	0.0711132908	0.15175482	0.423728814	0.17148869	0.323211529	0.37925925899999996	0.272681452	1.8680300240103913	0.010016466319209428	0.35178913621500113	0.4109823344889915	-1.2828517119119323	down	C00195	ko00600,ko01100,ko04071,ko04217,ko04722,ko04920,ko04931,ko04933,ko05140,ko05415
LIPID-P-0107	C42H83NO3	Cer(d18:0/24:1)	SP	Cer-NDS	LMSP02020011	0.256157635	0.228150407	0.38257016200000005	0.49534085299999997	0.642609985	1.1248074	0.899526565	0.79258878	0.814814815	0.43346774200000004	1.7531611887246625	0.01853564817607304	0.39355268519416936	0.49316796891258213	-1.019848994643035	down	C00195	ko00600,ko01100,ko04071,ko04217,ko04722,ko04920,ko04931,ko04933,ko05140,ko05415
LIPID-P-0322	C54H101NO13	Hex2Cer(d18:1/24:1)	SP	Hex2Cer	LMSP0501AB09	2.91625616	1.56910569	4.27375677	1.75968612	1.63914978	8.15613765	5.80746975	10.108080300000001	7.22962963	3.58870968	1.9461168060490865	0.010500550851604692	0.35178913621500113	0.3484650360550122	-1.5209141872601628	down	C01290	ko00600,ko01100
LIPID-P-0317	C46H87NO13	Hex2Cer(d18:1/16:0)	SP	Hex2Cer	LMSP0501AB03	1.33596059	0.428861789	0.6952240279999999	0.545365375	0.749382106	1.64149974	1.23934771	1.20432321	1.27012346	1.56854839	1.8514750310739105	0.011534465155712327	0.35178913621500113	0.5422991471248816	-0.8828391934622719	down	C01290	ko00600,ko01100
LIPID-P-0320	C52H99NO13	Hex2Cer(d18:1/22:0)	SP	Hex2Cer	LMSP0501AB06	0.0	0.518292683	1.2033481000000001	1.3575282	0.575383094	3.59527478	0.89216202	3.10859496	3.27901235	1.87903226	1.8243154895333087	0.018823344030626202	0.39355268519416936	0.28653992425482083	-1.8031919279415223	down	C01290	ko00600,ko01100
LIPID-P-2133	C37H69NO10	HexCer(t15:0/16:2(2OH))	SP	HexCer-AP	-	1.22955665	0.7540650409999999	0.516001969	0.574791564	0.349975284	1.36209553	1.72961599	1.88986104	1.05481481	1.16330645	1.8704979311491654	0.009066533857237644	0.3440102435510631	0.4756300189443333	-1.0720883225804632	down	-	-
LIPID-N-0015	C26H43NO6	Glycocholicacid	ST	BA	LMST05030001	1.40394089	1.2195122	1.53618907	1.23589995	1.28027682	1.52542373	1.51499211	2.06381884	2.24691358	2.48991935	1.8053840701491772	0.028673416150963856	0.4584373241077633	0.6783632827820801	-0.559870010454649	down	C01921	ko00120,ko01100,ko04976,ko04979
LIPID-N-0001	C26H45NO8S2	taurolithocholicacid-3-sulfate	ST	BA	LMST05020003	0.0328571429	0.042174796699999996	0.047661250599999996	0.0573810692	0.0421651013	0.0499229584	0.049552866900000006	0.0679361812	0.0760493827	0.0786290323	1.6956635080944307	0.03189187913893479	0.4640229315592839	0.6899905922846575	-0.5353514033687259	down	C03642	ko04976
LIPID-N-0003	C24H40O3	isolithocholicacid	ST	BA	LMST04010004	0.034236453199999996	0.0342479675	0.0322008863	0.031191760699999998	0.0326742462	0.0462763225	0.050394529199999996	0.0382398353	0.037382716	0.0380544355	1.8332719662987764	0.023939477131549473	0.42251622625682766	0.7822819339310682	-0.35423944722668393	down	C17658	-
LIPID-N-0067	C10H20O2	FFA(10:0)	FA	FFA	LMFA01010010	197.04433500000002	229.674797	218.611521	187.34673899999999	242.21453300000002	261.941448	272.48816400000004	372.61966	463.20987699999995	433.467742	1.8822476559136483	0.021495287326873707	0.41316105728791913	0.5959283139611405	-0.7467892999598815	down	-	-
LIPID-N-0072	C15H30O2	FFA(15:0)	FA	FFA	LMFA01010015	37.1428571	27.3373984	22.156573100000003	30.014713099999998	20.8601087	37.08269129999999	52.3934771	41.482244	48.0	51.2096774	2.0525266019797757	0.00208643972649867	0.21811319910089944	0.5974401165664972	-0.743133980726459	down	C16537	-
LIPID-N-0105	C24H36O2	FFA(24:6)	FA	FFA	LMFA01030822	28.5714286	22.459349600000003	23.239783399999997	24.2275625	18.2896688	30.2003082	40.6102052	31.394750399999996	28.7407407	31.9556452	1.8883865153564559	0.009112854133802995	0.3440102435510631	0.7169221006360379	-0.48011172788713463	down	-	-
LIPID-N-0707	C35H70O2	FFA(35:0)	FA	FFA	LMFA01010035	23.349753699999997	48.27235770000001	54.751354000000006	74.448259	57.933761700000005	48.895737	8.332456599999999	25.9392692	12.5432099	13.0040323	1.6763693497275483	0.027546907319573512	0.4507910528202034	2.380133268079972	1.2510423549682361	up	-	-
LIPID-N-0700	C28H56O2	FFA(28:0)	FA	FFA	LMFA01010028	8.00985222	5.72154472	6.52880355	6.65031878	6.76223431	6.34822804	4.93424513	5.42460113	4.39506173	4.29435484	1.81576981028816	0.013696304214636204	0.35794764284020386	1.3258821367237184	0.40695253388052166	up	-	-
LIPID-N-0716	C36H70O2	FFA(36:1)	FA	FFA	-	4.54187192	8.88211382	8.06499261	14.3207455	13.1487889	7.93014895	2.11467649	7.02007205	3.47654321	3.14516129	1.57172899354622	0.04905172061217652	0.49747230083543204	2.0669285012121743	1.0474884842008574	up	-	-
LIPID-P-0004	C11H21NO4	Carnitine C4:0	FA	CAR	LMFA07070054	1.04236453	1.14227642	2.3042835999999998	0.725846003	2.43203164	4.78685157	5.17622304	2.5733402	3.97037037	1.36895161	1.6219182061287098	0.04241908490563616	0.48039613655632946	0.4277754971911287	-1.2250742470109746	down	C02862	-
LIPID-P-1302	C27H45NO4	Carnitine C20:4	FA	CAR	LMFA07070088	0.0516256158	0.0219512195	0.0263909404	0.044531633200000004	0.0257043994	0.158602979	0.149815886	0.09675759140000001	0.18923456800000002	0.0879032258	2.1144357780941028	0.004389294746271958	0.28405007429445667	0.24945076004217978	-2.003173029840831	down	C02301	ko04714
LIPID-P-1301	C29H51NO4	Carnitine C22:3	FA	CAR	-	0.0273891626	0.004430894310000001	0.0101624815	0.00400196175	0.0121601582	0.149768875	0.179274066	0.0549665466	0.217283951	0.022983871	1.773216989871499	0.037128998802367696	0.4640229315592839	0.0931391506080137	-3.424468464361105	down	C02301	ko04714
LIPID-P-1304	C27H43NO4	Carnitine C20:5	FA	CAR	-	0.021280788199999998	0.00863821138	0.011068439199999999	0.0132810201	0.00899653979	0.0355418593	0.0315623356	0.020998456000000002	0.026271604900000002	0.0103024194	1.5822213027038514	0.04815921059774514	0.49582096365405787	0.5074325134874947	-0.978712132552192	down	C02301	ko04714
LIPID-P-1297	C29H53NO4	Carnitine C22:2	FA	CAR	LMFA07070012	0.00496551724	0.000719512195	0.00252092565	0.000745463462	0.0037370242200000002	0.0680020544	0.0439768543	0.012599073600000002	0.060641975300000005	0.00606854839	1.7028088769654932	0.04560257179476837	0.48179690937820846	0.06633144370767009	-3.9141632632175436	down	C02301	ko04714
LIPID-P-0044	C29H55NO4	Carnitine C22:1	FA	CAR	-	0.00461083744	0.00282520325	0.0066174298399999994	0.00321726336	0.0032229362300000004	0.0077452491000000005	0.00511309837	0.00644364385	0.0103308642	0.0083266129	1.8028088725705578	0.015476167707198278	0.3751474458256175	0.5398829586665744	-0.8892814158576242	down	C02301	ko04714
LIPID-N-0034	C20H32O3	(±)12-HETE	FA	Eicosanoid	LMFA03060088	0.045123152699999995	0.0294715447	0.0315115707	0.0270720942	0.0320316362	0.043759630199999996	0.0418726986	0.0457025219	0.0805925926	0.0675403226	1.6874303109719522	0.03843365271984582	0.4640229315592839	0.5911594060515585	-0.7583808895082228	down	C14777	ko00590,ko04913,ko04925
LIPID-P-0788	C51H98O6	TG(16:0_16:0_16:0)	GL	TG	LMGL03010001	189.81921200000002	90.1082317	73.52683409999999	49.763119200000006	62.0202669	145.180791	129.756444	179.79053000000002	271.934321	242.60735899999997	1.6740290566005644	0.026998692224749887	0.4507910528202034	0.47998796031375984	-1.058929876164973	down	C00422	ko00561,ko01100,ko04714,ko04923,ko04931,ko04975,ko04977,ko04979,ko05417
LIPID-P-1060	C59H106O6	TG(16:0_18:1_22:3)	GL	TG	LMGL03010636	1.75369458	2.54065041	1.49876908	3.23688082	1.75580821	5.17719569	2.07890584	3.04683479	3.91111111	3.83064516	1.5374871075461685	0.04897379261945563	0.49747230083543204	0.597727173583288	-0.7424409635296982	down	C00422	ko00561,ko01100,ko04714,ko04923,ko04931,ko04975,ko04977,ko04979,ko05417
LIPID-P-2331	C57H94O6	TG(18:1_16:2_20:5)	GL	TG	-	1.37142857	1.6199187	2.04825209	3.21726336	3.02521008	1.73189522	0.108364019	1.23520329	0.8276543209999999	0.239919355	1.761689356445901	0.01837743294032081	0.39355268519416936	2.7231412523946315	1.4452718185344455	up	C00422	ko00561,ko01100,ko04714,ko04923,ko04931,ko04975,ko04977,ko04979,ko05417
LIPID-P-2370	C59H96O6	TG(18:1_18:3_20:5)	GL	TG	-	0.642364532	0.774390244	0.90201871	1.33398725	0.87394958	0.8936825890000001	0.0660704892	0.559958827	0.353580247	0.403225806	1.6132151363338287	0.03653953320950035	0.4640229315592839	1.9884360233991674	0.9916341451405781	up	C00422	ko00561,ko01100,ko04714,ko04923,ko04931,ko04975,ko04977,ko04979,ko05417
LIPID-P-0274	C19H38O4	MG(16:0)	GL	MG	LMGL01010001	16.5517241	19.359756100000002	16.986706100000003	18.440412	17.844785	14.7406266	15.623356099999999	12.4549665	12.839506199999999	13.7096774	2.1303188402883864	9.764255051770328e-4	0.17125918831690562	1.285653508321043	0.3625018796942174	up	C01885	ko00561,ko01100,ko04714,ko04923,ko04975,ko04977
LIPID-P-0276	C21H42O4	MG(18:0)	GL	MG	LMGL01010003	15.8128079	17.9369919	14.869522400000001	16.6748406	19.179436499999998	13.4565999	14.5712783	10.499228	11.7037037	10.786290300000001	2.0460453218526227	0.002672706855188544	0.22701303851257695	1.38442500582812	0.469286905167295	up	C01885	ko00561,ko01100,ko04714,ko04923,ko04975,ko04977
LIPID-P-0159	C53H80O4	CoenzymeQ8	PR	CoQ	LMPR02010005	1.28571429	2.62195122	2.77203348	2.57969593	2.53583786	1.67437083	1.89900053	1.27637674	0.582716049	0.49546371	1.7546083552170697	0.01719916081779972	0.39312108711299054	1.9897733340482613	0.9926040948545806	up	C17569	-

## Sheet: WZ_VS_WS
Index	Formula	Compounds	Class I	Class II	lipidmaps ID	WZ-1	WZ-2	WZ-3	WZ-4	WZ-5	WS-1	WS-2	WS-3	WS-4	WS-5	VIP	Pvalue	FDR	Fold_Change	Log2FC	Type	cpd_ID	kegg_map	ko_ID	Kegg_pathway
LIPID-P-0354	C24H50NO7P	LPC(16:0/0:0)	GP	LPC	LMGP01050018	65.2340019	56.998993000000006	32.1990858	46.0060667	59.347181000000006	22.8043143	21.6728038	28.7184766	22.7160494	46.471774200000006	2.09328779196547	0.014640796278361883	0.7973668699322409	1.8245476299258083	0.8675388130549475	up	C04230	ko00564,ko05231	ko04714	Thermogenesis
LIPID-P-0374	C28H56NO7P	LPC(20:1/0:0)	GP	LPC	LMGP01050047	10.3151862	10.9768379	4.15439309	8.12942366	8.19980218	15.921931200000001	19.2530247	23.365929	22.617283999999998	22.983871	2.6005565704837217	1.758659158484781e-4	0.23882591372223325	0.4011410096260271	-1.3178186309544988	down	C04230	ko00564,ko05231	ko00561	Glycerolipid metabolism
LIPID-P-0372	C27H54NO7P	LPC(19:1)	GP	LPC	LMGP01050130	9.15950334	12.1852971	4.56069071	9.25176946	7.60633037	14.3810991	46.08101	27.689140500000004	34.3703704	15.927419400000002	2.089860418286617	0.030109962623266578	0.7973668699322409	0.308876039626751	-1.694900133447155	down	C04230	ko00564,ko05231	ko00564	Glycerophospholipid metabolism
LIPID-P-0357	C26H54NO7P	LPC(0:0/18:0)	GP	LPC	LMGP01050076	5.75931232	3.74622356	2.17369223	2.90192113	5.25222552	6.72829995	8.31141504	3.71590324	7.14074074	7.21774194	1.8676127840683825	0.03303996710446231	0.7973668699322409	0.5989404578401402	-0.7395155066453164	down	C04230	ko00564,ko05231	ko01100	Metabolic pathways
LIPID-P-0351	C23H48NO7P	LPC(0:0/15:0)	GP	LPC	-	1.89111748	1.20845921	0.971051295	1.24368049	1.46389713	0.840267078	0.765912678	0.833762223	0.778271605	1.20967742	1.976299921889228	0.03609886068553921	0.7973668699322409	1.530797754252941	0.6142836896240622	up	C04230	ko00564,ko05231	ko04072	Phospholipase D signaling pathway
LIPID-P-0352	C23H48NO7P	LPC(15:0/0:0)	GP	LPC	LMGP01050016	1.89111748	1.36958711	0.899949213	1.32457027	1.31552918	0.896764253	0.842714361	0.8677303140000001	0.7990123459999999	1.1391129	1.981684251972238	0.04295701027171096	0.7973668699322409	1.4962053377508169	0.5813081828632864	up	C04230	ko00564,ko05231	ko04080	Neuroactive ligand-receptor interaction
LIPID-P-0394	C24H52NO6P	LPC(O-16:0)	GP	LPC-O	LMGP01060010	58.834766	39.3756294	20.619603899999998	48.4327604	41.44411470000001	18.079096	22.514466100000003	21.8219249	23.1111111	29.0322581	2.0675498618712274	0.03759692715713722	0.7973668699322409	1.8218309899640917	0.8653891274987532	up	C04230	ko00564,ko05231	ko04540	Gap junction
LIPID-P-0395	C26H56NO6P	LPC(O-18:0)	GP	LPC-O	LMGP01060014	2.08213945	1.34944612	0.567800914	1.52679474	1.45400593	0.590652286	0.797475013	0.527020072	0.748641975	0.892137097	2.0082624299955185	0.04561937565438919	0.7973668699322409	1.9629728752519082	0.973040237495919	up	C04317	ko00565,ko01100	ko04810	Regulation of actin cytoskeleton
LIPID-P-0398	C22H46NO6P	LPC(O-14:1)	GP	LPC-O	LMGP01070001	0.37631327600000003	0.208459215	0.14423565300000002	0.17391304300000002	0.327398615	0.16332819699999998	0.172540768	0.06495110650000001	0.0638024691	0.10987903199999999	1.9357328020253142	0.041388280314805015	0.7973668699322409	2.1415429664221604	1.0986506227448716	up	C04230	ko00564,ko05231	ko04975	Fat digestion and absorption
LIPID-P-0406	C28H54NO6P	LPC(O-20:3)	GP	LPC-O	-	0.0767908309	0.0579053374	0.0201117318	0.0464105157	0.0559841741	0.030200308199999998	0.029247764300000003	0.0253216675	0.014320987700000001	0.021471774199999998	2.021217901201855	0.0391135951257063	0.7973668699322409	2.133354781516856	1.0931239089379454	up	C04230	ko00564,ko05231	ko04977	Vitamin digestion and absorption
LIPID-N-0178	C27H51O12P	LPI(18:1)	GP	LPI	LMGP06050005	0.5062082139999999	0.34491440100000004	0.299136618	0.430738119	0.7319485659999999	0.980996405	1.12046291	0.710241894	0.8345679009999999	0.574596774	2.0639404453311863	0.0154929346358704	0.7973668699322409	0.547979012260888	-0.8678074562398341	down	-	-	ko05200	Pathways in cancer
LIPID-N-0175	C25H49O12P	LPI(16:0)	GP	LPI	LMGP06050002	0.406399236	0.33836858	0.222955815	0.296258847	0.361028684	0.6625577810000001	0.731194108	0.36026762700000003	0.548148148	0.41078629	1.9510279872682081	0.033927534077595925	0.7973668699322409	0.5989822125819979	-0.7394149336108067	down	-	-	ko05231	Choline metabolism in cancer
LIPID-N-0177	C25H47O12P	LPI(16:1)	GP	LPI	LMGP06050009	0.0711556829	0.0936555891	0.0594210259	0.0722952477	0.0692383778	0.109912686	0.137822199	0.15748842	0.117530864	0.114919355	2.4945398295005434	0.0014237021189426405	0.6444624925080352	0.5735943388485422	-0.801897309612255	down	-	-	ko00565	Ether lipid metabolism
LIPID-N-0186	C22H44NO9P	LPS(16:0)	GP	LPS	LMGP03050002	0.050620821399999995	0.038569989900000004	0.0300660234	0.0302325581	0.0150346192	0.0507447355	0.0757496055	0.0694801853	0.06706172839999999	0.0998991935	2.294459592353533	0.004636259558520427	0.7973668699322409	0.45331480519736134	-1.1414148146782193	down	-	-	ko04923	Regulation of lipolysis in adipocytes
LIPID-N-0657	C21H35O7P	LPA(18:4)	GP	LPA	LMGP10050024	0.005850047760000001	0.007703927490000001	0.00464702895	0.00533367037	0.0046983185	0.005675398050000001	0.00846922672	0.00715388574	0.00908641975	0.00834173387	1.893824724679302	0.03451168437630327	0.7973668699322409	0.7290324045269118	-0.4559451530220114	down	C00681	ko00561,ko00564,ko01100,ko04072,ko04080,ko04540,ko04810,ko04975,ko04977,ko05200	ko00590	Arachidonic acid metabolism
LIPID-N-1148	C46H89O10P	PG(22:0_18:1)	GP	PG	LMGP04010946	0.23018147100000003	0.2306143	0.281361097	0.422649141	0.59446093	0.529019004	0.913203577	0.794647452	0.43950617299999994	0.515120968	1.8804838464215137	0.0394943396657337	0.7973668699322409	0.5512356248760383	-0.8592589663314248	down	-	-	ko00591	Linoleic acid metabolism
LIPID-N-1132	C37H71O10P	PG(15:0_16:1)	GP	PG	LMGP04010205	0.12034384	0.12789526699999998	0.128999492	0.136501517	0.194856578	0.224961479	0.35665439200000004	0.170869789	0.260740741	0.22681451600000002	2.097240859262976	0.021925483961129925	0.7973668699322409	0.5714300909636838	-0.8073510856676056	down	-	-	ko00592	alpha-Linolenic acid metabolism
LIPID-N-0437	C38H73O10P	PG(18:1_14:0)	GP	PG	LMGP04010882	0.023877745899999997	0.021953675699999998	0.0395124429	0.032760364	0.0413452028	0.0536209553	0.053866386100000004	0.0616572311	0.0812839506	0.0367943548	2.0783708423060916	0.02000834140252485	0.7973668699322409	0.5551418204071967	-0.8490717153864177	down	-	-	ko04723	Retrograde endocannabinoid signaling
LIPID-N-1176	C41H75O10P	PG(17:1_18:2)	GP	PG	LMGP04010260	0.0642788921	0.0391742195	0.043067547000000005	0.0502527806	0.10286844699999999	0.0832049307	0.13256181	0.0925373134	0.09125925929999999	0.0941532258	1.9409135094741055	0.029573208661308855	0.7973668699322409	0.6069107724961545	-0.7204436666100146	down	-	-	ko00563	Glycosylphosphatidylinositol (GPI)-anchor biosynthesis
LIPID-N-0235	C44H84NO8P	PC(18:1_18:1)	GP	PC	LMGP01010836	96.4660936	92.6485398	90.8075165	107.178969	174.085064	219.82537200000002	250.394529	202.779207	204.444444	108.87096799999999	2.044504241973882	0.020388689269866093	0.7973668699322409	0.5689728494517144	-0.8135682840003569	down	C00157	ko00564,ko00590,ko00591,ko00592,ko01100,ko04723,ko05231	ko04136	Autophagy - other
LIPID-N-0203	C38H76NO8P	PC(16:0_14:0)	GP	PC	LMGP01010560	14.269341	10.755287	16.7597765	12.0323559	13.550939699999999	22.3934258	16.580747	21.204323199999997	21.9259259	15.2016129	2.1305299545705223	0.012521905874520654	0.7973668699322409	0.6923280785047466	-0.5304722346742431	down	C00157	ko00564,ko00590,ko00591,ko00592,ko01100,ko04723,ko05231	ko04140	Autophagy - animal
LIPID-N-1071	C42H78NO8P	PE(18:1_19:2)	GP	PE	-	3.81088825	4.11883182	2.97613002	3.46814965	3.20474777	3.74935799	5.99684377	5.12609367	4.08888889	4.39516129	1.8949595414203	0.04314064926489622	0.7973668699322409	0.75263261657139	-0.409982282566127	down	C00350	ko00563,ko00564,ko01100,ko04136,ko04140,ko04723,ko05167	ko05167	Kaposi sarcoma-associated herpesvirus infection
LIPID-N-1055	C38H74NO8P	PE(16:0_17:1)	GP	PE	LMGP02010567	0.9646609359999999	1.01711984	0.8420518029999999	0.574317492	0.8298714140000001	1.17103236	1.36770121	1.07050952	1.13580247	0.947580645	2.005100572359254	0.021923036951432245	0.7973668699322409	0.7427189723587341	-0.42911166323351824	down	C00350	ko00563,ko00564,ko01100,ko04136,ko04140,ko04723,ko05167	ko00600	Sphingolipid metabolism
LIPID-N-0730	C39H80NO7P	PE(O-18:0_16:0)	GP	PE-O	LMGP02020094	0.30038204399999996	0.212487412	0.209751143	0.235085945	0.228981207	0.142270159	0.18937401399999998	0.08903757080000001	0.164938272	0.152721774	2.3260881256102435	0.005012714678689492	0.7973668699322409	1.607233624581167	0.6845796518052115	up	-	-	ko04071	Sphingolipid signaling pathway
LIPID-N-0761	C44H86NO7P	PE(O-18:1_21:1)	GP	PE-O	-	0.0730659026	0.058408862	0.063991874	0.102123357	0.108803165	0.0482794042	0.0547080484	0.0197117859	0.0263703704	0.0325604839	2.259373031323694	0.00795919282125553	0.7973668699322409	2.2374770300177924	1.1618728717178903	up	-	-	ko04217	Necroptosis
LIPID-P-1353	C41H74NO7P	PE(P-18:2_18:2)	GP	PE-P	-	18.8634193	16.8680765	9.54799391	9.55510617	15.628091	23.8315357	36.1388743	17.6016469	32.345679	18.0947581	1.9311496435318571	0.03406333690579142	0.7973668699322409	0.5504360135347415	-0.8613532301375925	down	C00350	ko00563,ko00564,ko01100,ko04136,ko04140,ko04723,ko05167
LIPID-N-0469	C43H83O13P	PI(16:0_18:0)	GP	PI	LMGP06010878	6.55205349	4.91440081	3.20975114	7.60364004	3.83778437	2.07498716	2.39873751	3.39680906	1.57432099	3.08467742	2.1207812216964377	0.026030967750557386	0.7973668699322409	2.0844856422547955	1.0596914350298987	up	-	-
LIPID-N-0882	C40H75O8P	PMeOH(18:0_18:2)	GP	PMeOH	-	0.0285577841	0.025025176200000002	0.018435754199999998	0.0220930233	0.024530168199999997	0.030405752400000003	0.0370331405	0.0365928976	0.0357037037	0.0270665323	2.2200133831523976	0.006143586152060495	0.7973668699322409	0.7112737686073616	-0.4915231361795453	down	-	-
LIPID-P-0740	C41H83N2O6P	SM(d18:1/18:0)	SP	SM	LMSP03010001	20.8213945	20.3423968	21.6353479	21.4357937	25.914935699999997	18.592706699999997	20.4103104	16.1605764	14.320987699999998	16.0282258	2.144983786520164	0.00991096877498013	0.7973668699322409	1.2881096114643975	0.3652553645609506	up	C00550	ko00600,ko01100,ko04071,ko04217
LIPID-P-0759	C48H95N2O6P	SM(d18:1/25:1)	SP	SM	LMSP03010083	1.28939828	1.17824773	1.12747588	1.27401416	0.949554896	2.11607601	1.75697002	1.68811117	1.64938272	1.58266129	2.4593744254611325	0.0011641311973585651	0.6444624925080352	0.6617261230622972	-0.5956938607180036	down	C00550	ko00600,ko01100,ko04071,ko04217
LIPID-P-2628	C57H111NO4	Cer(d29:2/28:0(2OH))	SP	Cer-AS	-	0.878701051	0.383182276	0.898933469	0.5	0.835806133	0.5444273239999999	0.047238295599999994	0.296448791	0.428641975	0.20514112899999998	2.029788112371417	0.02191190297764179	0.7973668699322409	2.2975416514291482	1.2000910159280618	up	-	-
LIPID-P-2585	C59H113NO4	Cer(d24:2/35:1(2OH))	SP	Cer-AS	-	0.465616046	0.234642497	0.5688166579999999	0.355409505	0.29327398600000004	0.291217257	0.0536559705	0.29953679899999996	0.135802469	0.219758065	1.8446496020358008	0.04444606268931036	0.7973668699322409	1.917815151519153	0.9394636729951539	up	-	-
LIPID-P-2600	C57H111NO4	Cer(d26:1/31:1(2OH))	SP	Cer-AS	-	0.45893027700000005	0.41893252799999997	0.38598273200000005	0.18099089999999998	0.351632047	0.22033898300000002	0.0620725934	0.276376737	0.17925925899999998	0.21522177399999998	1.9660833648100369	0.024384295597558392	0.7973668699322409	1.8845339890392179	0.9142078153663565	up	-	-
LIPID-P-1959	C56H107NO5	Cer(t18:2/38:1(2OH))	SP	Cer-AP	-	0.592168099	0.420946626	0.726256983	0.40091001	0.414441147	0.472521828	0.0988953183	0.374163664	0.18962963	0.20766129	1.911079330105014	0.031746010269859785	0.7973668699322409	1.9024325312360775	0.9278452902191726	up	-	-
LIPID-N-0707	C35H70O2	FFA(35:0)	FA	FFA	LMFA01010035	43.5530086	26.8882175	53.7328593	39.231547	55.291790299999995	48.895737	8.332456599999999	25.9392692	12.5432099	13.0040323	1.8400201474630606	0.04437689658804243	0.7973668699322409	2.0116636723615264	1.008389122849501	up	-	-
LIPID-P-0030	C12H19NO6	Carnitine C5:1-2OH	FA	CAR	LMFA07070065	0.41451767	0.48338368600000003	0.42458100600000004	0.463094034	0.451038576	0.628659476	0.601788532	0.492022645	0.740740741	0.481854839	1.9867666230380108	0.03912449609122337	0.7973668699322409	0.7594447102541616	-0.3969831586598954	down	C02301	ko04714
LIPID-P-1302	C27H45NO4	Carnitine C20:4	FA	CAR	LMFA07070088	0.0657115568	0.0747230614	0.056272219400000004	0.045904954500000004	0.0830860534	0.158602979	0.149815886	0.09675759140000001	0.18923456800000002	0.0879032258	2.180622359767998	0.017521867308475204	0.7973668699322409	0.4773428744959254	-1.0669021711419187	down	C02301	ko04714
LIPID-P-0066	C45H78O2	CE(18:1)	ST	CE	LMST01020003	58.834766	35.850956700000005	51.091924799999994	50.9605662	66.4688427	120.1849	108.364019	112.19763300000001	79.01234570000001	44.9596774	1.9399748588752912	0.04088140797519206	0.7973668699322409	0.5663794616846595	-0.8201591441961862	down	C14641	-
LIPID-N-0013	C24H38O3	Glycoursodeoxycholicacid	ST	BA	LMST05030016	0.00136103152	0.0012688821800000002	0.0013001523599999998	0.00175429727	0.00207220574	0.00281972265	0.0019305628600000003	0.0019454451899999997	0.00179259259	0.00211693548	1.8137323051950824	0.0458391493963442	0.7973668699322409	0.7313889494089166	-0.4512892657927042	down	-	-
LIPID-P-0276	C21H42O4	MG(18:0)	GL	MG	LMGL01010003	13.6103152	13.9476334	13.458608400000001	16.1274014	17.9030663	13.4565999	14.5712783	10.499228	11.7037037	10.786290300000001	1.8277658666729164	0.0438180058643815	0.7973668699322409	1.229934304547629	0.2985812578128574	up	C01885	ko00561,ko01100,ko04714,ko04923,ko04975,ko04977

## Sheet: BE_VS_BC
Index	Formula	Compounds	Class I	Class II	lipidmaps ID	BE-1	BE-2	BE-3	BE-4	BE-5	BC-1	BC-2	BC-3	BC-4	BC-5	VIP	Pvalue	FDR	Fold_Change	Log2FC	Type	cpd_ID	kegg_map	ko_ID	Kegg_pathway
LIPID-P-1135	C55H94O6	TG(16:0_16:1_20:5)	GL	TG	LMGL03010215	92.41379309999999	108.130081	115.017233	231.486023	194.167079	43.1332655	82.9808661	21.8362283	62.1031746	131.024245	1.7476027342664024	0.04563300599771197	0.7997689048547819	2.173153027402068	1.119789768675123	up	C00422	ko00561,ko01100,ko04714,ko04923,ko04931,ko04975,ko04977,ko04979,ko05417	ko04714	Thermogenesis
LIPID-P-1212	C57H92O6	TG(18:2_18:3_18:4)	GL	TG	LMGL03016289	41.37931029999999	23.983739800000002	28.3604136	41.7851888	48.2451804	6.38860631	20.060423	4.32754342	8.82936508	9.53983177	2.360186397099695	0.0017402139511320887	0.39415845993141807	3.7389552441718017	1.9026352020337813	up	C00422	ko00561,ko01100,ko04714,ko04923,ko04931,ko04975,ko04977,ko04979,ko05417	ko00600	Sphingolipid metabolism
LIPID-P-1131	C53H90O6	TG(14:0_16:1_20:5)	GL	TG	LMGL03014263	25.418719199999998	31.9105691	43.7223043	82.19715550000001	70.9836876	6.02238047	17.603222600000002	3.83126551	8.78968254	22.1672439	2.0810525142527374	0.021040869966741316	0.7997689048547819	4.352267056316999	2.121767083473239	up	C00422	ko00561,ko01100,ko04714,ko04923,ko04931,ko04975,ko04977,ko04979,ko05417	ko01100	Metabolic pathways
LIPID-P-1164	C55H92O6	TG(14:0_18:3_20:4)	GL	TG	LMGL03014409	21.2807882	44.5121951	39.389463299999996	84.1589014	72.36777059999999	7.83316378	19.0332326	5.12158809	11.6269841	32.261256800000005	1.9714056578232926	0.027475505390097396	0.7997689048547819	3.449158380293845	1.7862443767600187	up	C00422	ko00561,ko01100,ko04714,ko04923,ko04931,ko04975,ko04977,ko04979,ko05417	ko04071	Sphingolipid signaling pathway
LIPID-P-1196	C57H94O6	TG(18:2_18:3_18:3)	GL	TG	LMGL03010471	11.1330049	6.58536585	5.79025111	9.76949485	11.9426594	2.25839268	6.82779456	1.57419355	3.45238095	5.54181098	2.0149679745154048	0.012395692390764356	0.7997689048547819	2.300776351346701	1.2021207521475943	up	C00422	ko00561,ko01100,ko04714,ko04923,ko04931,ko04975,ko04977,ko04979,ko05417	ko04217	Necroptosis
LIPID-P-1138	C55H94O6	TG(16:0_18:2_18:4)	GL	TG	LMGL03015732	6.54187192	6.60569106	7.32644018	16.694458100000002	11.4878893	2.62461851	5.33736153	1.51066998	3.61111111	7.22414646	1.8249943355247706	0.042771686144696806	0.7997689048547819	2.3959312570419278	1.260586515577685	up	C00422	ko00561,ko01100,ko04714,ko04923,ko04931,ko04975,ko04977,ko04979,ko05417	ko04722	Neurotrophin signaling pathway
LIPID-P-1172	C57H96O6	TG(18:1_18:2_18:4)	GL	TG	LMGL03016218	4.65024631	4.9796748	5.31757755	9.41638058	7.25654968	1.62156663	4.04833837	1.12158809	2.61904762	5.48243444	1.9049620843191006	0.0240751227740553	0.7997689048547819	2.12317744450141	1.086224949483702	up	C00422	ko00561,ko01100,ko04714,ko04923,ko04931,ko04975,ko04977,ko04979,ko05417	ko04920	Adipocytokine signaling pathway
LIPID-P-2345	C56H96O6	TG(17:0_18:3_18:3)	GL	TG	-	3.00492611	1.58536585	2.3633678	3.31535066	4.07315868	0.8311291959999999	2.31621349	0.464516129	1.39880952	2.39485403	1.7176753369379965	0.041994613590487014	0.7997689048547819	1.9366856776753518	0.9535898248466873	up	C00422	ko00561,ko01100,ko04714,ko04923,ko04931,ko04975,ko04977,ko04979,ko05417	ko04931	Insulin resistance
LIPID-P-1134	C54H92O6	TG(15:1_18:2_18:3)	GL	TG	LMGL03015517	2.85714286	2.29674797	3.13146233	6.25796959	5.73405833	0.716174975	2.31621349	0.424813896	1.69642857	2.59277585	1.8614244267628817	0.033205853934137455	0.7997689048547819	2.617649918635224	1.3882721658773218	up	C00422	ko00561,ko01100,ko04714,ko04923,ko04931,ko04975,ko04977,ko04979,ko05417	ko04933	AGE-RAGE signaling pathway in diabetic complications
LIPID-P-2331	C57H94O6	TG(18:1_16:2_20:5)	GL	TG	-	1.37142857	1.6199187	2.04825209	3.21726336	3.02521008	0.6083418110000001	0.890231621	0.31364764300000003	0.775793651	1.44285007	2.096415723297456	0.013229725238677376	0.7997689048547819	2.7989211672878946	1.4848708534115618	up	C00422	ko00561,ko01100,ko04714,ko04923,ko04931,ko04975,ko04977,ko04979,ko05417	ko05140	Leishmaniasis
LIPID-P-0790	C51H98O6	TG(15:0_16:0_17:0)	GL	TG	LMGL03015006	0.8610837440000001	0.906504065	1.17774495	1.31633154	0.947108255	0.6002034589999999	0.7935548840000001	0.6848635240000001	0.609126984	1.03908956	1.8508461762747397	0.03828115101461043	0.7997689048547819	1.3976384215172777	0.4829911740502893	up	C00422	ko00561,ko01100,ko04714,ko04923,ko04931,ko04975,ko04977,ko04979,ko05417	ko05415	Diabetic cardiomyopathy
LIPID-P-1215	C59H96O6	TG(16:1_18:2_22:6)	GL	TG	LMGL03011075	0.851231527	0.404471545	0.569177745	0.851397744	0.518042511	0.364191251	0.35045317200000003	0.170719603	0.511904762	0.473033152	1.7400351848109012	0.045203048036419786	0.7997689048547819	1.7079173173503737	0.7722381337781142	up	C00422	ko00561,ko01100,ko04714,ko04923,ko04931,ko04975,ko04977,ko04979,ko05417	ko00561	Glycerolipid metabolism
LIPID-P-2370	C59H96O6	TG(18:1_18:3_20:5)	GL	TG	-	0.642364532	0.774390244	0.90201871	1.33398725	0.87394958	0.333672431	0.50755287	0.12248139	0.420634921	0.647204354	2.1151955793282955	0.010116812334756942	0.7997689048547819	2.2282096451466655	1.15588497764407	up	C00422	ko00561,ko01100,ko04714,ko04923,ko04931,ko04975,ko04977,ko04979,ko05417	ko00562	Inositol phosphate metabolism
LIPID-P-1216	C59H96O6	TG(18:2_18:3_20:4)	GL	TG	LMGL03010876	0.273891626	0.21544715399999997	0.152043328	0.351152526	0.338111715	0.0834181078	0.203423968	0.0526054591	0.0898809524	0.25531914899999997	1.7314869673684552	0.04424082480938609	0.7997689048547819	1.943549175443199	0.9586936110321429	up	C00422	ko00561,ko01100,ko04714,ko04923,ko04931,ko04975,ko04977,ko04979,ko05417	ko00564	Glycerophospholipid metabolism
LIPID-P-2293	C55H92O6	TG(14:1_18:2_20:4)	GL	TG	-	0.204926108	0.41463414600000004	0.364352536	0.961255517	0.557587741	0.0	0.156092649	0.081191067	0.12658730199999998	0.312716477	1.8676871302256157	0.043588181070027925	0.7997689048547819	3.6990870604252	1.8871692556296897	up	C00422	ko00561,ko01100,ko04714,ko04923,ko04931,ko04975,ko04977,ko04979,ko05417	ko04070	Phosphatidylinositol signaling system
LIPID-P-1167	C55H92O6	TG(16:2_18:2_18:3)	GL	TG	-	0.19172413800000002	0.331300813	0.370260955	0.549288867	0.45477014299999996	0.0681586979	0.267875126	0.0506203474	0.16071428599999998	0.235526967	1.9930326117308097	0.01882673407973197	0.7997689048547819	2.423497260437367	1.2770904516581572	up	C00422	ko00561,ko01100,ko04714,ko04923,ko04931,ko04975,ko04977,ko04979,ko05417	ko04730	Long-term depression
LIPID-P-0218	C39H72O5	DG(18:1_18:1)	GL	DG	LMGL02010049	244.827586	553.8617889999999	450.51698700000003	828.837666	316.856154	207.019329	173.716012	98.26302729999999	270.337302	235.032162	1.903529037056955	0.048998392116751034	0.7997689048547819	2.432932185933236	1.282696108035772	up	C00641	ko00561,ko00562,ko00564,ko01100,ko04070,ko04730	ko00061	Fatty acid biosynthesis
LIPID-P-0170	C35H68O5	DG(14:0_18:0)	GL	DG	LMGL02010383	4.22660099	3.66869919	5.475135400000001	6.04217754	3.30202669	2.3906409	1.90332326	2.06451613	3.71031746	3.21622959	1.9805046971086604	0.020321917958934878	0.7997689048547819	1.7097924775516498	0.7738212316752756	up	C00641	ko00561,ko00562,ko00564,ko01100,ko04070,ko04730	ko00062	Fatty acid elongation
LIPID-P-0252	C41H70O5	DG(18:1_20:4)	GL	DG	LMGL02010121	2.87684729	3.25203252	2.80649926	6.18930848	2.31339595	1.50559512	1.13796576	0.946898263	1.43849206	1.25680356	2.0811970633327292	0.03129725126775255	0.7997689048547819	2.7742226920220054	1.4720836001275248	up	C00641	ko00561,ko00562,ko00564,ko01100,ko04070,ko04730	ko00071	Fatty acid degradation
LIPID-P-0274	C19H38O4	MG(16:0)	GL	MG	LMGL01010001	16.5517241	19.359756100000002	16.986706100000003	18.440412	17.844785	12.3092574	13.141994	14.590570699999999	13.3928571	14.8441366	2.4840342831079667	3.046216835912379e-4	0.13799362266683077	1.3061647636249722	0.38533689433587637	up	C01885	ko00561,ko01100,ko04714,ko04923,ko04975,ko04977	ko01040	Biosynthesis of unsaturated fatty acids
LIPID-P-0276	C21H42O4	MG(18:0)	GL	MG	LMGL01010003	15.8128079	17.9369919	14.869522400000001	16.6748406	19.179436499999998	13.631739600000001	11.983887199999998	14.540942900000001	13.194444400000002	14.0029688	2.166830939811755	0.007129218772306081	0.6920434508259974	1.254173779528634	0.32673726320693475	up	C01885	ko00561,ko01100,ko04714,ko04923,ko04975,ko04977	ko01212	Fatty acid metabolism
LIPID-P-0282	C21H40O4	MG(18:1)	GL	MG	LMGL01010004	10.2463054	13.7195122	11.1767602	12.702305099999998	6.12951063	4.13021363	1.76233635	2.13895782	1.57242063	1.92478971	2.539273842526538	0.00172420035351689	0.39415845993141807	4.681734159388513	2.2270430169316717	up	C01885	ko00561,ko01100,ko04714,ko04923,ko04975,ko04977	ko05231	Choline metabolism in cancer
LIPID-P-1268	C21H36O4	MG(18:3)	GL	MG	-	3.57635468	2.21544715	2.09748892	2.05983325	1.1962431999999998	0.630722279	0.441087613	0.266501241	0.286210317	0.35873330000000003	2.370180359806157	0.007959481643130834	0.7211290368676535	5.619735538261033	2.490502239589146	up	C01885	ko00561,ko01100,ko04714,ko04923,ko04975,ko04977	ko04923	Regulation of lipolysis in adipocytes
LIPID-P-0283	C21H38O4	MG(18:2)	GL	MG	LMGL01010006	1.25123153	0.574186992	0.615460364	0.6915154490000001	0.306475531	0.374872838	0.220040282	0.306203474	0.12003968300000001	0.146462147	1.9638366620286685	0.04022354889587926	0.7997689048547819	2.94520007162888	1.5583656417102838	up	C01885	ko00561,ko01100,ko04714,ko04923,ko04975,ko04977	ko04975	Fat digestion and absorption
LIPID-P-0272	C17H34O4	MG(14:0)	GL	MG	-	0.37438423600000004	0.619918699	0.42442146700000005	0.583619421	0.27236777100000004	0.210071211	0.17220543800000002	0.161290323	0.166666667	0.16526472	2.342886356437351	0.012011688447638709	0.7997689048547819	2.598190585529127	1.377507260929371	up	C01885	ko00561,ko01100,ko04714,ko04923,ko04975,ko04977	ko04977	Vitamin digestion and absorption
LIPID-P-1734	C41H72O10	MGDG(16:0_16:3)	GL	MGDG	-	50.6403941	34.3495935	35.25356970000001	40.019617499999995	37.96342070000001	108.03662299999999	126.283988	29.7766749	102.18254	139.13904	2.0698283728712488	0.030917896960769336	0.7997689048547819	0.3922026043626561	-1.350328979325139	down	-	-	ko04024	cAMP signaling pathway
LIPID-P-0113	C38H75NO3	Cer(d18:1/20:0)	SP	Cer-NS	LMSP02010007	4.822660099999999	2.62703252	2.45691777	2.56498283	2.20958972	6.96846389	8.20745217	4.79404467	6.94444444	2.75111331	1.904402596017787	0.03292456885294643	0.7997689048547819	0.4948904887638424	-1.0148187793850032	down	C00195	ko00600,ko01100,ko04071,ko04217,ko04722,ko04920,ko04931,ko04933,ko05140,ko05415	ko04072	Phospholipase D signaling pathway
LIPID-P-2055	C37H73NO3	Cer(d17:1/20:0)	SP	Cer-NS	-	2.20689655	1.15853659	2.04332841	1.61844041	1.1319822	4.23194303	4.60221551	3.86104218	3.37301587	3.08758041	2.4401878316947863	3.0441476516050687e-4	0.13799362266683077	0.4259381199330939	-1.2312842431925541	down	-	-	ko04666	Fc gamma R-mediated phagocytosis
LIPID-P-0127	C34H67NO3	Cer(d16:1/18:0)	SP	Cer-NS	LMSP02010046	1.12315271	1.64634146	2.25997046	1.89798921	1.85368265	1.29704985	0.614300101	1.26550868	1.40873016	0.727362692	1.9146377624131443	0.023544903587280397	0.7997689048547819	1.6527793483710982	0.7248941328219378	up	C00195	ko00600,ko01100,ko04071,ko04217,ko04722,ko04920,ko04931,ko04933,ko05140,ko05415	ko04912	GnRH signaling pathway
LIPID-P-2056	C38H75NO3	Cer(d17:1/21:0)	SP	Cer-NS	-	0.260098522	0.193089431	0.25061546	0.256498283	0.170538804	0.38097660200000005	0.391742195	0.40992555799999997	0.36160714299999996	0.35576447299999997	2.509233191812945	3.028744098121387e-4	0.13799362266683077	0.5951742076172264	-0.7486160875089312	down	-	-	ko05200	Pathways in cancer
LIPID-P-2044	C37H73NO3	Cer(d16:1/21:0)	SP	Cer-NS	-	0.22266009899999997	0.143800813	0.0	0.209416381	0.31883341600000004	0.332655137	0.347935549	0.363771712	0.421626984	0.258782781	2.0199864306055857	0.03121987475659439	0.7997689048547819	0.5187413898446597	-0.9469126094324858	down	-	-	ko05212	Pancreatic cancer
LIPID-P-0129	C38H75NO3	Cer(d16:1/22:0)	SP	Cer-NS	LMSP02010016	0.20591133	0.204776423	0.211718365	0.23933300600000001	0.18635689600000002	0.160223805	0.206445116	0.145409429	0.177579365	0.120732311	1.985079710486489	0.027728465673707698	0.7997689048547819	1.2933229511390854	0.3710825704539212	up	C00195	ko00600,ko01100,ko04071,ko04217,ko04722,ko04920,ko04931,ko04933,ko05140,ko05415	ko00590	Arachidonic acid metabolism
LIPID-P-2006	C34H67NO3	Cer(d16:0/18:1)	SP	Cer-NDS	-	0.263054187	0.344512195	0.25947809	0.24325649800000002	0.18981710300000001	0.166836216	0.135951662	0.155831266	0.243055556	0.172191984	1.898620238407925	0.02651216835840494	0.7997689048547819	1.4877762212525314	0.5731575447471646	up	-	-	ko00591	Linoleic acid metabolism
LIPID-P-0105	C40H81NO3	Cer(d18:0/22:0)	SP	Cer-NDS	LMSP02020010	0.191133005	0.131097561	0.127031019	0.0868072585	0.08353929809999999	0.059003051900000006	0.035297079599999996	0.0684863524	0.0749007937	0.0831271648	1.9130147938174153	0.03390886044394958	0.7997689048547819	1.9313598757111314	0.9496170107565235	up	C00195	ko00600,ko01100,ko04071,ko04217,ko04722,ko04920,ko04931,ko04933,ko05140,ko05415	ko00592	alpha-Linolenic acid metabolism
LIPID-N-0606	C42H84NO6P	CerP(d18:1/24:0)	SP	CerP	LMSP02050008	0.413793103	0.279471545	0.42097488899999996	0.43158411	0.467128028	0.5264496439999999	0.601711984	0.558312655	0.47371031700000005	0.45027214299999996	1.9095459594279571	0.022855240350898212	0.7997689048547819	0.7711109101492587	-0.37498971462441755	down	-	-	ko04723	Retrograde endocannabinoid signaling
LIPID-P-0732	C41H85N2O6P	SM(d18:0/18:0)	SP	SM	LMSP03010020	41.5763547	37.398374	38.897095	36.0961256	35.3929807	26.6531027	29.707955699999996	35.0372208	35.515873	29.292429499999997	2.023426994606092	0.015037257470043598	0.7997689048547819	1.2122468076516395	0.2776834545251584	up	C00550	ko00600,ko01100,ko04071,ko04217	ko00563	Glycosylphosphatidylinositol (GPI)-anchor biosynthesis
LIPID-P-0740	C41H83N2O6P	SM(d18:1/18:0)	SP	SM	LMSP03010001	21.0837438	20.121951199999998	21.368783899999997	19.7155468	20.4646565	14.9542218	17.1198389	21.1414392	18.5515873	16.2295893	1.8684562325671001	0.04762728639706651	0.7997689048547819	1.1677109441741245	0.22368319286786006	up	C00550	ko00600,ko01100,ko04071,ko04217	ko04136	Autophagy - other
LIPID-P-0733	C43H89N2O6P	SM(d18:0/20:0)	SP	SM	LMSP03010021	14.4827586	9.60365854	9.64057115	10.9857773	8.46267919	15.25941	20.040282	16.17866	14.484126999999999	12.3701138	1.9553467543463794	0.01587831073769267	0.7997689048547819	0.6788418827877737	-0.5588525167095315	down	C00550	ko00600,ko01100,ko04071,ko04217	ko04140	Autophagy - animal
LIPID-P-0735	C35H71N2O6P	SM(d18:1/12:0)	SP	SM	LMSP03010002	0.168472906	0.370934959	0.254062038	0.23737126	0.25902125600000003	0.110885046	0.101711984	0.20744416899999998	0.193452381	0.153389411	1.8758117909886909	0.03156203846349459	0.7997689048547819	1.6819546581911347	0.7501388142229612	up	C00550	ko00600,ko01100,ko04071,ko04217	ko05167	Kaposi sarcoma-associated herpesvirus infection
LIPID-P-0322	C54H101NO13	Hex2Cer(d18:1/24:1)	SP	Hex2Cer	LMSP0501AB09	2.91625616	1.56910569	4.27375677	1.75968612	1.63914978	5.06612411	2.96072508	5.91563275	4.3452380999999995	3.91885205	1.8929049352528529	0.02414638994610456	0.7997689048547819	0.5474935289753674	-0.8690861818088349	down	C01290	ko00600,ko01100	ko04979	Cholesterol metabolism
LIPID-P-0320	C52H99NO13	Hex2Cer(d18:1/22:0)	SP	Hex2Cer	LMSP0501AB06	0.0	0.518292683	1.2033481000000001	1.3575282	0.575383094	1.69888098	1.87512588	1.49280397	1.58730159	1.72587828	2.122714359980961	0.016550542293245044	0.7997689048547819	0.43610455045015745	-1.1972540508617309	down	C01290	ko00600,ko01100	ko05417	Lipid and atherosclerosis
LIPID-P-0334	C48H93NO11S	SHexCer(d18:1:/24:0)	SP	SHexCer	-	1.87980296	3.04878049	2.50123092	3.55076018	2.01680672	2.05493388	1.14400806	1.33796526	1.96230159	1.90400792	1.8420959126914556	0.042311511355543376	0.7997689048547819	1.5467149924305592	0.6292073810869133	up	C06125	ko00600,ko01100
LIPID-N-0370	C42H78NO8P	PE(18:2_19:1)	GP	PE	LMGP02010668	61.280788199999996	58.13008129999999	38.404726700000005	42.766061799999996	56.6485418	76.50050859999999	65.8610272	103.225806	74.80158730000001	64.3245918	2.021838191678	0.018830663273836815	0.7997689048547819	0.6686279161653453	-0.5807245041071379	down	C00350	ko00563,ko00564,ko01100,ko04136,ko04140,ko04723,ko05167
LIPID-N-0367	C40H74NO8P	PE(17:1_18:2)	GP	PE	LMGP02010573	26.2068966	19.410569100000004	15.4603644	22.5600785	26.000988600000003	38.4537131	32.12487410000001	34.24317620000001	36.904761900000004	43.047996000000005	2.4861083305653233	6.44336926935735e-4	0.21891347092641597	0.5933658841523406	-0.753006114107495	down	C00350	ko00563,ko00564,ko01100,ko04136,ko04140,ko04723,ko05167
LIPID-N-0351	C40H76NO8P	PE(17:1_18:1)	GP	PE	LMGP02010572	16.1576355	13.2113821	13.293943900000002	10.397253599999999	17.6964904	20.854526999999997	17.4219537	24.615384600000002	20.2380952	25.9277585	2.257452622027171	0.0053227519818760585	0.6920434508259974	0.6488005264441667	-0.6241531047124469	down	C00350	ko00563,ko00564,ko01100,ko04136,ko04140,ko04723,ko05167
LIPID-P-1353	C41H74NO7P	PE(P-18:2_18:2)	GP	PE-P	-	12.955665	12.1443089	10.0443131	9.71064247	14.384577400000001	25.025432300000002	14.652567999999999	23.325062	22.9166667	17.8624443	2.3193889892414292	0.0067654162780149294	0.6920434508259974	0.57080618940941	-0.8089271164474605	down	C00350	ko00563,ko00564,ko01100,ko04136,ko04140,ko04723,ko05167
LIPID-P-0377	C32H64NO7P	LPC(24:1)	GP	LPC	LMGP01050144	36.1576355	20.5284553	15.1649434	15.497793	21.6510133	54.4252289	62.1349446	18.4615385	47.1230159	72.6373083	1.9959627763636767	0.029794745093407606	0.7997689048547819	0.4278160349359827	-1.2249375378423644	down	C04230	ko00564,ko05231
LIPID-P-0375	C30H60NO7P	LPC(0:0/22:1)	GP	LPC	-	0.828571429	0.947154472	0.771048744	0.858263855	0.907563025	2.67548321	2.78952669	0.988585608	1.53769841	1.69223157	1.9737361682373864	0.035657969916556266	0.7997689048547819	0.4453544868905704	-1.166973965796917	down	C04230	ko00564,ko05231
LIPID-P-0396	C28H60NO6P	LPC(O-20:0)	GP	LPC-O	LMGP01060041	0.00502463054	0.00771341463	0.0027769571600000003	0.00418832761	0.0034700939200000007	0.0112919634	0.0102719033	0.0112158809	0.00884920635	0.0059673429	2.1290959438279176	0.006007357108130095	0.6920434508259974	0.4868745132217151	-1.038378114122234	down	C04230	ko00564,ko05231
LIPID-N-1474	C43H79O8P	PA(22:1_18:2)	GP	PA	LMGP10010361	4.12807882	3.25203252	4.17035943	3.69789112	6.2283737	7.42624619	4.05840886	8.8337469	7.44047619	5.83869372	1.8938741768682537	0.04144506783065523	0.7997689048547819	0.6392347542105979	-0.6455822473782857	down	C00416	ko00561,ko00564,ko01100,ko04024,ko04070,ko04072,ko04666,ko04912,ko04975,ko05200,ko05212,ko05231
LIPID-N-1480	C37H65O8P	PA(18:1_16:3)	GP	PA	-	3.27586207	3.1097561000000002	5.46528804	4.57086807	3.94957983	2.02950153	0.81570997	2.51116625	1.36904762	2.08807521	2.323406368931709	0.0031001103776057003	0.6018642861665924	2.311380583128072	1.2087548280381382	up	C00416	ko00561,ko00564,ko01100,ko04024,ko04070,ko04072,ko04666,ko04912,ko04975,ko05200,ko05212,ko05231
LIPID-N-1180	C45H83O10P	PG(21:1_18:2)	GP	PG	-	0.7182266009999999	0.45934959299999994	0.482520926	0.7552721920000001	0.7029164609999999	1.2716174999999998	0.839879154	0.676923077	0.842261905	1.06877783	1.8793733125767718	0.037071423450272006	0.7997689048547819	0.6635413701427593	-0.5917416780648079	down	-	-
LIPID-N-1160	C43H81O10P	PG(18:1_19:1)	GP	PG	LMGP04010492	0.121182266	0.11788617900000001	0.19990152600000002	0.176557136	0.178942165	0.0600203459	0.08610271900000001	0.051215880899999996	0.101190476	0.129638793	2.057513622022982	0.010311404474115349	0.7997689048547819	1.8555073556104613	0.8918137201848333	up	-	-
LIPID-P-0554	C44H82NO7P	PC(O-16:0_20:4)	GP	PC-O	LMGP01020054	108.374384	119.918699	93.35302809999999	111.819519	86.80177950000001	133.265514	106.747231	146.898263	125.0	153.38941100000002	1.9188119260051733	0.02419803292522492	0.7997689048547819	0.7820037305582999	-0.35475260494409366	down	C00157	ko00564,ko00590,ko00591,ko00592,ko01100,ko04723,ko05231
LIPID-P-0544	C42H82NO7P	PC(O-16:0_18:2)	GP	PC-O	LMGP01020039	62.364532	56.300813	43.032988700000004	50.1226091	53.97923879999999	72.5330621	56.6968781	75.73200990000001	71.2301587	62.4443345	2.0566001899364132	0.015966418473462547	0.7997689048547819	0.7849131032968181	-0.3493951509238827	down	C00157	ko00564,ko00590,ko00591,ko00592,ko01100,ko04723,ko05231
LIPID-P-0419	C25H50NO7P	LPE(0:0/20:1)	GP	LPE	LMGP02050046	0.299507389	0.467479675	0.45593303799999996	0.554193232	0.49134948100000003	0.8748728379999999	0.669687815	0.511166253	0.629960317	0.544285007	1.7864772450217015	0.040646640791091634	0.7997689048547819	0.7023165072227262	-0.5098067502637793	down	-	-
LIPID-N-0186	C22H44NO9P	LPS(16:0)	GP	LPS	LMGP03050002	0.00816748768	0.006646341460000001	0.0	0.00718979892	0.00998517054	0.0300101729	0.0717019134	0.0329528536	0.0261904762	0.0529440871	2.225206570493964	0.012148215961515616	0.7997689048547819	0.1496205469199612	-2.740619785276422	down	-	-
LIPID-N-0957	C37H74NO8P	LNAPE(16:0/N-16:0)	GP	LNAPE	-	6.58128079	8.67886179	9.10881339	9.74987739	8.25506673	5.41200407	5.98187311	4.952853599999999	4.70238095	7.5111330999999995	2.2323846302092814	0.005451611837136696	0.6920434508259974	1.4836672564336697	0.5691675735494314	up	-	-
LIPID-N-0084	C18H34O2	FFA(18:1)	FA	FFA	LMFA01030061	1073.89163	1432.92683	1339.24175	1971.55468	1146.8116699999998	1037.6398800000002	898.288016	731.513648	760.9126980000001	1098.46611	1.9840601982550492	0.033574005149925354	0.7997689048547819	1.5384808802768233	0.6215065144539007	up	C00712	ko00061,ko01040
LIPID-N-0073	C16H32O2	FFA(16:0)	FA	FFA	LMFA01010001	568.472906	568.089431	567.208272	627.758705	397.42956000000004	484.23194299999994	358.509567	280.8933	341.26984100000004	458.18901500000004	2.0408274024713613	0.01785545980746097	0.7997689048547819	1.4190462598091673	0.5049216209061809	up	C00249	ko00061,ko00062,ko00071,ko01040,ko01100,ko01212
LIPID-N-0067	C10H20O2	FFA(10:0)	FA	FFA	LMFA01010010	197.04433500000002	229.674797	218.611521	187.34673899999999	242.21453300000002	301.11902299999997	415.91138	229.28039700000002	283.73015899999996	345.373577	1.9830955294247998	0.030052852266680728	0.7997689048547819	0.6822914861057242	-0.5515398809770407	down	-	-
LIPID-N-0716	C36H70O2	FFA(36:1)	FA	FFA	-	4.54187192	8.88211382	8.06499261	14.3207455	13.1487889	1.81078332	4.93454179	1.82630273	4.9702380999999995	8.02572984	1.8050589582673544	0.03697026915204191	0.7997689048547819	2.270003260882702	1.182694369963734	up	-	-
LIPID-P-0049	C25H45NO4	Carnitine C18:2	FA	CAR	LMFA07070009	0.9379310340000001	0.445121951	0.5553914329999999	0.839627268	0.480474543	1.14954222	0.849949648	0.9330024809999999	1.33333333	0.8649183570000001	1.9579049967278235	0.02558680522563821	0.7997689048547819	0.6351018362897586	-0.6549401535054803	down	C02301	ko04714
LIPID-P-1286	C31H61NO4	Carnitine C24:0	FA	CAR	-	0.000969458128	0.0	0.0008783850320000001	0.0	0.0	0.00119023398	0.001224572	0.00206451613	0.0015396825400000001	0.00117763483	2.1822962169104456	0.006237302030289521	0.6920434508259974	0.25676472541597983	-1.9614810776411877	down	C02301	ko04714
LIPID-N-0062	C20H32O6	TxB3	FA	Eicosanoid	LMFA03030016	0.16	0.270325203	0.305268341	0.30603236899999997	0.306475531	0.081180061	0.20080563899999998	0.220347395	0.154761905	0.171598219	1.9519821934346333	0.023724748679674366	0.7997689048547819	1.6267798662896986	0.7020190406239244	up	-	-
LIPID-P-0066	C45H78O2	CE(18:1)	ST	CE	LMST01020003	74.3842365	126.01626	106.351551	100.049044	108.74938200000001	73.9572737	53.5750252	67.09677420000001	65.2777778	86.49183570000001	2.103437800772393	0.011933367944724988	0.7997689048547819	1.488315324057005	0.5736802174803177	up	C14641	-
LIPID-P-0159	C53H80O4	CoenzymeQ8	PR	CoQ	LMPR02010005	1.28571429	2.62195122	2.77203348	2.57969593	2.53583786	1.02238047	1.47532729	1.26550868	1.32440476	0.5096486889999999	2.242160827668037	0.00660547868299332	0.6920434508259974	2.1073189276044215	1.0754086722254477	up	C17569	-

## Sheet: WZ_VS_BC
Index	Formula	Compounds	Class I	Class II	lipidmaps ID	WZ-1	WZ-2	WZ-3	WZ-4	WZ-5	BC-1	BC-2	BC-3	BC-4	BC-5	VIP	Pvalue	FDR	Fold_Change	Log2FC	Type	cpd_ID	kegg_map	ko_ID	Kegg_pathway
LIPID-P-0383	C26H48NO7P	LPC(18:3)	GP	LPC	LMGP01050038	8624.64183	11983.8872	5738.95378	8311.42568	7299.703259999999	3499.49135	3141.9939600000002	2709.67742	5724.20635	3552.6966799999996	2.1239509735136983	0.0069512214527312904	0.5556888208389308	2.2524406071239893	1.171489065223113	up	C04230	ko00564,ko05231	ko00120	Primary bile acid biosynthesis
LIPID-P-0378	C26H50NO7P	LPC(0:0/18:2)	GP	LPC	-	5988.53868	6253.77644	3626.2062	3913.04348	3224.53017	2451.67854	3403.82679	1637.71712	2569.4444399999998	2276.10094	1.8486709310625526	0.023899283842245832	0.6008466539505333	1.8645374714048737	0.898817791086757	up	C04230	ko00564,ko05231	ko01100	Metabolic pathways
LIPID-P-0379	C26H50NO7P	LPC(18:2/0:0)	GP	LPC	LMGP01050034	5950.33429	6525.67976	3463.68715	3963.5996	3264.0949600000004	2410.98678	3474.32024	1607.94045	2549.60317	2246.4126699999997	1.8208550862440753	0.027846250414101208	0.6201184612842703	1.8851736817412208	0.9146974456392205	up	C04230	ko00564,ko05231	ko04976	Bile secretion
LIPID-P-0368	C24H48NO7P	LPC(16:1)	GP	LPC	LMGP01050021	167.14422199999998	158.10674699999998	130.01523600000002	154.701719	186.94361999999998	86.9786368	94.4612286	83.07692309999999	118.05555600000001	174.171202	1.7736627874334776	0.045146472141256104	0.6312860772160493	1.431379939668506	0.5174066659999513	up	C04230	ko00564,ko05231	ko04979	Cholesterol metabolism
LIPID-P-0354	C24H50NO7P	LPC(16:0/0:0)	GP	LPC	LMGP01050018	65.2340019	56.998993000000006	32.1990858	46.0060667	59.347181000000006	30.315361100000004	40.785498499999996	23.920595499999997	22.0238095	30.0841168	1.9481580791806554	0.014095432987870303	0.5623902044464301	1.76569306502909	0.820234577388481	up	C04230	ko00564,ko05231	ko04714	Thermogenesis
LIPID-P-0353	C24H50NO7P	LPC(0:0/16:0)	GP	LPC	LMGP01050074	27.3161414	25.2769386	16.251904500000002	21.9413549	23.9366963	13.224822	15.005035199999998	8.00992556	8.79960317	12.765957400000001	2.209206740295639	0.0015829167370106161	0.37143514477196643	1.9846441365302072	0.9888803431420097	up	C04230	ko00564,ko05231	ko04931	Insulin resistance
LIPID-P-0351	C23H48NO7P	LPC(0:0/15:0)	GP	LPC	-	1.89111748	1.20845921	0.971051295	1.24368049	1.46389713	0.6815869790000001	1.15810675	0.9598014890000001	0.641865079	0.809500247	1.7462667580459772	0.028814561663707786	0.6201184612842703	1.5945490412681955	0.6731484691840344	up	C04230	ko00564,ko05231	ko00600	Sphingolipid metabolism
LIPID-P-0399	C24H50NO6P	LPC(O-16:1)	GP	LPC-O	LMGP01060028	60.6494747	46.8277946	26.510919199999996	47.724974700000004	44.2136499	33.570701899999996	30.614300099999998	17.0719603	18.0555556	25.9277585	1.9020997931611237	0.017463420285193043	0.5623902044464301	1.8039469377919706	0.8511569030554613	up	C04230	ko00564,ko05231	ko04071	Sphingolipid signaling pathway
LIPID-P-0410	C23H48NO7P	LPE(0:0/18:0)	GP	LPE	LMGP02050038	6.446991400000001	6.69687815	2.40223464	4.01921132	7.61622156	3.51983723	2.73413897	2.53101737	2.14781746	1.25680356	1.8252768984957748	0.032428875677584096	0.6312860772160493	2.2298930675215054	1.156974528685788	up	-	-	ko04217	Necroptosis
LIPID-P-0418	C23H46NO7P	LPE(18:1/0:0)	GP	LPE	LMGP02050004	10.8404967	9.91943605	4.52006094	6.87563195	10.8308605	5.39165819	5.33736153	4.57568238	3.13988095	3.8149431000000003	1.8853913380105236	0.026369501841371188	0.6178647069383352	1.9311500995271635	0.9494603027803398	up	-	-	ko04722	Neurotrophin signaling pathway
LIPID-P-0408	C21H44NO7P	LPE(16:0/0:0)	GP	LPE	LMGP02050002	5.92168099	5.387714	2.85931945	5.46006067	6.67655786	3.39267548	4.16414904	4.41191067	2.77777778	2.43938644	1.676299751798467	0.04734123429932204	0.6312860772160493	1.5306346407854368	0.6141299557109602	up	-	-	ko04920	Adipocytokine signaling pathway
LIPID-P-0407	C21H44NO7P	LPE(0:0/16:0)	GP	LPE	LMGP02050036	4.15472779	5.00503525	3.66175724	3.25075834	3.06627102	2.24313327	1.96878147	1.18610422	1.72619048	1.93963384	2.2089612445531115	0.002186520351858522	0.37143514477196643	2.1115269813005857	1.0782866821569048	up	-	-	ko04933	AGE-RAGE signaling pathway in diabetic complications
LIPID-P-1534	C24H50NO7P	LPE(19:0)	GP	LPE	LMGP02050028	0.109360076	0.0795568983	0.0578974099	0.0361476239	0.09495548960000001	0.046846388600000004	0.047734139	0.0336972705	0.0256944444	0.0255319149	1.7374590674297454	0.035011284244686344	0.6312860772160493	2.105341197518136	1.0740540594569934	up	-	-	ko05140	Leishmaniasis
LIPID-N-0656	C21H37O7P	LPA(18:3)	GP	LPA	LMGP10050023	0.0305635148	0.0463242699	0.0221686135	0.027300303300000002	0.030909990099999996	0.01991353	0.022457200400000002	0.0138709677	0.0142361111	0.025235032200000004	1.792293994627391	0.035734313791576294	0.6312860772160493	1.643109631891045	0.7164287432878931	up	C00681	ko00561,ko00564,ko01100,ko04072,ko04080,ko04540,ko04810,ko04975,ko04977,ko05200	ko05415	Diabetic cardiomyopathy
LIPID-N-0166	C22H45O9P	LPG(16:0)	GP	LPG	LMGP04050008	1.70964661	1.49043303	0.8796343320000001	1.38523761	1.51335312	1.10885046	0.946626385	0.549875931	0.640873016	0.586838199	1.9824847006503334	0.008292088907993189	0.5623902044464301	1.8205552316332307	0.8643785096342025	up	-	-	ko00561	Glycerolipid metabolism
LIPID-N-0957	C37H74NO8P	LNAPE(16:0/N-16:0)	GP	LNAPE	-	7.59312321	6.38469285	10.462163499999999	10.616784599999999	10.9792285	5.41200407	5.98187311	4.952853599999999	4.70238095	7.5111330999999995	1.9502152773086507	0.015637625410322795	0.5623902044464301	1.6118906870029095	0.6887539084650068	up	-	-	ko00562	Inositol phosphate metabolism
LIPID-N-0218	C42H82NO8P	PC(16:0_18:1)	GP	PC	LMGP01010005	2015.28176	1470.29204	1259.5226	1435.79373	1958.45697	2817.9043699999997	4330.31219	3444.16873	1994.0476199999998	2543.2954	1.9578236102182374	0.021679884141123346	0.5843838110886981	0.5379704733111629	-0.8944011027310033	down	C00157	ko00564,ko00590,ko00591,ko00592,ko01100,ko04723,ko05231	ko00564	Glycerophospholipid metabolism
LIPID-N-0980	C36H72NO8P	PC(10:0_18:0)	GP	PC	LMGP01010390	204.393505	286.00201400000003	177.75520600000002	232.55813999999998	296.735905	318.413021	394.763343	415.880893	326.388889	254.32953999999998	1.7721598721873633	0.02530167662113057	0.6039818485935211	0.7003519700302955	-0.5138479474024241	down	C00157	ko00564,ko00590,ko00591,ko00592,ko01100,ko04723,ko05231	ko04070	Phosphatidylinositol signaling system
LIPID-N-0235	C44H84NO8P	PC(18:1_18:1)	GP	PC	LMGP01010836	96.4660936	92.6485398	90.8075165	107.178969	174.085064	200.406918	203.423968	285.856079	218.25396800000001	172.19198400000002	2.1028578830603992	0.0031847071672977696	0.4328017040357669	0.5195528939703631	-0.9446574622464688	down	C00157	ko00564,ko00590,ko00591,ko00592,ko01100,ko04723,ko05231	ko04730	Long-term depression
LIPID-N-0204	C38H76NO8P	PC(18:0_12:0)	GP	PC	LMGP01010736	16.7526266	12.7895267	16.7800914	13.4277048	11.8892186	11.353000999999999	9.88922457	7.62282878	11.5277778	8.53043048	1.9019946776893695	0.00852195738589434	0.5623902044464301	1.4643170600006241	0.5502279657569665	up	C00157	ko00564,ko00590,ko00591,ko00592,ko01100,ko04723,ko05231	ko00591	Linoleic acid metabolism
LIPID-N-0203	C38H76NO8P	PC(16:0_14:0)	GP	PC	LMGP01010560	14.269341	10.755287	16.7597765	12.0323559	13.550939699999999	8.03662258	8.70090634	8.37717122	7.67857143	14.4680851	1.650248289380103	0.03986546932248727	0.6312860772160493	1.4254288248725384	0.5113960038026901	up	C00157	ko00564,ko00590,ko00591,ko00592,ko01100,ko04723,ko05231	ko00590	Arachidonic acid metabolism
LIPID-N-0239	C46H88NO8P	PC(18:1_20:1)	GP	PC	LMGP01010843	2.78892073	2.28600201	2.43778568	3.08392315	4.41147379	4.28280773	6.99899295	7.51364764	4.75198413	3.78030678	1.85032805824862	0.026832531803840702	0.618057808837619	0.5491894237458296	-0.8646242524620058	down	C00157	ko00564,ko00590,ko00591,ko00592,ko01100,ko04723,ko05231	ko04024	cAMP signaling pathway
LIPID-P-0561	C48H88NO7P	PC(O-20:1_20:4)	GP	PC-O	LMGP01020274	0.8156638009999999	0.620342397	0.312849162	0.447927199	0.878338279	2.06510682	1.26888218	2.70967742	1.875	0.815437902	1.9524224634953382	0.02279053862229654	0.5843838110886981	0.3520819908521354	-1.5060166602815794	down	C00157	ko00564,ko00590,ko00591,ko00592,ko01100,ko04723,ko05231	ko04080	Neuroactive ligand-receptor interaction
LIPID-P-0534	C44H90NO7P	PC(O-16:0_20:0)	GP	PC-O	LMGP01020051	0.64469914	0.43202416899999996	0.266124937	0.419615774	0.698318497	1.0681587	0.6968781470000001	1.36972705	1.09126984	0.935180604	2.0540651084700348	0.004841453523548114	0.5279766198016926	0.4767836316062038	-1.0685933872037041	down	C00157	ko00564,ko00590,ko00591,ko00592,ko01100,ko04723,ko05231	ko04625	C-type lectin receptor signaling pathway
LIPID-N-0438	C40H77O10P	PG(16:0_18:1)	GP	PG	LMGP04010002	21.8720153	20.543806600000003	20.4164551	21.4357937	25.914935699999997	17.802645000000002	13.2930514	10.719603	16.964285699999998	14.2503711	2.1736776719079165	0.002113142157551816	0.37143514477196643	1.5087371283402193	0.5933414628053526	up	-	-	ko04726	Serotonergic synapse
LIPID-N-0444	C40H75O10P	PG(18:2_16:0)	GP	PG	LMGP04010877	3.74403056	4.72306143	4.19502285	3.36703741	5.65776459	3.44862665	2.28600201	1.89578164	2.53968254	1.87036121	2.042533871097176	0.0054091401799864795	0.5279766198016926	1.8011710148090305	0.8489351665322711	up	-	-	ko04750	Inflammatory mediator regulation of TRP channels
LIPID-N-0432	C38H75O10P	PG(16:0_16:0)	GP	PG	LMGP04010986	1.26074499	1.1530715	1.52361605	1.65824065	1.71612265	0.824008138	0.56898288	1.06699752	1.35912698	0.9599208309999999	1.8745254718420667	0.01866895046994819	0.5623902044464301	1.5299728451594585	0.6135060473614279	up	-	-	ko04921	Oxytocin signaling pathway
LIPID-N-0439	C41H79O10P	PG(17:0_18:1)	GP	PG	LMGP04010893	0.9035339059999999	0.724068479	0.726256983	0.834175935	0.7734915920000001	0.630722279	0.47029204399999996	0.36625310200000005	0.508928571	0.305789213	2.184050478894369	0.0017310891030165917	0.37143514477196643	1.7360002507360686	0.7957671561554663	up	-	-	ko04923	Regulation of lipolysis in adipocytes
LIPID-N-0451	C42H77O10P	PG(18:2_18:1)	GP	PG	LMGP04010350	0.780324737	0.8781470290000001	0.777044185	0.65520728	0.963402572	0.78636826	0.721047331	0.476426799	0.484126984	0.429490351	1.6615240821332202	0.03468344571564246	0.6312860772160493	1.3992000537643365	0.48460224980783806	up	-	-	ko04924	Renin secretion
LIPID-N-1130	C36H69O10P	PG(14:0_16:1)	GP	PG	LMGP04010203	0.7564469909999999	0.554884189	0.570848146	0.656218402	0.865479723	0.399796541	0.370594159	0.33846153799999995	0.45138888899999996	0.507669471	2.1150276869316813	0.006680484733608368	0.5556888208389308	1.646046717054448	0.7190052819966819	up	-	-	ko05143	African trypanosomiasis
LIPID-N-1158	C42H79O10P	PG(16:0_20:2)	GP	PG	LMGP04010197	0.542502388	0.484390735	0.36769934	0.283114257	0.317507418	0.344862665	0.304128902	0.18759305199999998	0.1875	0.202869866	1.6348648465369133	0.03642040252837209	0.6312860772160493	1.6261517133620487	0.7014618612903205	up	-	-	ko05146	Amoebiasis
LIPID-N-0455	C44H79O10P	PG(18:0_20:4)	GP	PG	LMGP04010039	0.502387775	0.459214502	0.356526155	0.330637007	0.5212660729999999	0.238046796	0.360523666	0.249131514	0.32638888899999996	0.248391885	1.8972911120924874	0.0142101375690855	0.5623902044464301	1.5255239559144038	0.6093048353131905	up	-	-	ko05163	Human cytomegalovirus infection
LIPID-N-1127	C34H65O10P	PG(12:0_16:1)	GP	PG	LMGP04010049	0.11556829	0.157099698	0.105637379	0.06734074820000001	0.0634025717	0.0623601221	0.0695871098	0.0256079404	0.0574404762	0.049678377	1.6771302985275718	0.04416637978952079	0.6312860772160493	1.9233042832153546	0.9435870274506464	up	-	-	ko05165	Human papillomavirus infection
LIPID-N-0478	C43H81O13P	PI(16:0_18:1)	GP	PI	LMGP06010001	92.8366762	71.0976838	57.694261	80.4853387	56.775469799999996	52.4923703	32.225579100000004	48.436724600000005	51.190476200000006	31.271647700000003	1.9461168518655008	0.010603196876763402	0.5623902044464301	1.664478060129841	0.7350698541066021	up	-	-	ko05200	Pathways in cancer
LIPID-N-1392	C43H81O13P	PI(15:0_19:1)	GP	PI	LMGP06010117	63.0372493	52.9707956	43.4738446	68.55409499999999	39.5647873	37.4364191	21.953675699999998	31.166253100000002	46.031746000000005	21.5734785	1.8684857394279635	0.01703735539963304	0.5623902044464301	1.6919455702123507	0.7586831577913222	up	-	-	ko05323	Rheumatoid arthritis
LIPID-N-1375	C41H79O13P	PI(15:0_17:0)	GP	PI	LMGP06010867	12.817574	9.66767372	7.92280345	10.131445900000001	5.69732938	6.32756867	4.93454179	2.16377171	3.05555556	4.57199406	1.9766015202722276	0.009281945271098506	0.5623902044464301	2.196165780058796	1.1349869619211919	up	-	-	ko00061	Fatty acid biosynthesis
LIPID-N-1419	C45H81O13P	PI(18:0_18:3)	GP	PI	LMGP06010283	6.89589303	5.86102719	3.92077197	5.27805865	5.59841741	2.99084435	3.44410876	4.10918114	4.30555556	1.52597724	1.8857097691286175	0.011998047171230753	0.5623902044464301	1.6826287543504985	0.7507169037395318	up	-	-	ko01040	Biosynthesis of unsaturated fatty acids
LIPID-N-0469	C43H83O13P	PI(16:0_18:0)	GP	PI	LMGP06010878	6.55205349	4.91440081	3.20975114	7.60364004	3.83778437	3.43845371	2.07452165	2.71960298	2.36111111	1.32211776	1.914462069076168	0.02200834515361205	0.5843838110886981	2.191847299113863	1.1321472926027678	up	-	-	ko04072	Phospholipase D signaling pathway
LIPID-N-1379	C43H83O13P	PI(15:0_19:0)	GP	PI	LMGP06010839	6.15090735	5.29707956	5.26155409	5.76339737	2.67062315	3.60122075	1.91540785	3.09677419	3.96825397	2.57298367	1.760451453518591	0.028340243450235694	0.6201184612842703	1.659132833678192	0.7304293961292765	up	-	-	ko04540	Gap junction
LIPID-N-0402	C44H78NO8P	PE(17:0_22:5)	GP	PE	-	7.0487106	7.62336354	2.30573895	8.3619818	9.78239367	14.140386600000001	8.26787513	15.0868486	13.194444400000002	7.9564572	1.5947733729477591	0.04472272170500226	0.6312860772160493	0.5988845175341491	-0.7396502588900216	down	C00350	ko00563,ko00564,ko01100,ko04136,ko04140,ko04723,ko05167	ko04810	Regulation of actin cytoskeleton
LIPID-N-1062	C40H76NO8P	PE(16:0_19:2)	GP	PE	-	1.03151862	0.946626385	0.695784662	1.1627907	0.99901088	0.8819938959999999	0.618328298	0.70471464	0.536706349	0.550222662	1.9035373453504902	0.015194958409171639	0.5623902044464301	1.4689493982280366	0.5547846993776204	up	C00350	ko00563,ko00564,ko01100,ko04136,ko04140,ko04723,ko05167	ko04975	Fat digestion and absorption
LIPID-N-1053	C34H66NO8P	PE(12:0_17:1)	GP	PE	LMGP02010364	0.35530086	0.315206445	0.248857288	0.226491405	0.15529179	0.140386572	0.188318228	0.056972704699999994	0.115079365	0.145472538	1.8589451728588642	0.01623046673334696	0.5623902044464301	2.0134456471594584	1.009666527346048	up	C00350	ko00563,ko00564,ko01100,ko04136,ko04140,ko04723,ko05167	ko04977	Vitamin digestion and absorption
LIPID-N-0734	C37H74NO7P	PE(O-16:1_16:0)	GP	PE-O	-	6.20821394	6.04229607	4.41340782	7.28008089	6.5776459	2.83316378	2.05438066	2.44168734	3.47718254	4.13656606	2.303356800560821	0.001002542736573053	0.37143514477196643	2.042540634052549	1.0303647794544275	up	-	-	ko05231	Choline metabolism in cancer
LIPID-N-0810	C41H74NO7P	PE(O-20:5_16:0)	GP	PE-O	-	0.931232092	0.624370594	0.8125952259999999	0.970677452	1.13254204	0.448118006	0.33232628399999997	0.749379653	0.773809524	0.35477486399999997	1.7969780156710784	0.022374011145604934	0.5843838110886981	1.6819904421221887	0.7501695075299788	up	-	-	ko04666	Fc gamma R-mediated phagocytosis
LIPID-N-0730	C39H80NO7P	PE(O-18:0_16:0)	GP	PE-O	LMGP02020094	0.30038204399999996	0.212487412	0.209751143	0.235085945	0.228981207	0.11190234	0.10422960699999999	0.08039702230000001	0.10168650800000001	0.105888174	2.3702193126317788	6.131239082682266e-4	0.37143514477196643	2.3540550597872647	1.2351480644515789	up	-	-	ko04912	GnRH signaling pathway
LIPID-N-0761	C44H86NO7P	PE(O-18:1_21:1)	GP	PE-O	-	0.0730659026	0.058408862	0.063991874	0.102123357	0.108803165	0.020956256399999998	0.052366565999999996	0.0408436725	0.0500992063	0.0051954478	1.9753537808219228	0.008594402900473348	0.5623902044464301	2.398149446042054	1.2619215663191325	up	-	-	ko05212	Pancreatic cancer
LIPID-P-1353	C41H74NO7P	PE(P-18:2_18:2)	GP	PE-P	-	18.8634193	16.8680765	9.54799391	9.55510617	15.628091	25.025432300000002	14.652567999999999	23.325062	22.9166667	17.8624443	1.6630132035928522	0.04056929571122811	0.6312860772160493	0.6789478832392114	-0.5586272589711714	down	C00350	ko00563,ko00564,ko01100,ko04136,ko04140,ko04723,ko05167	ko00592	alpha-Linolenic acid metabolism
LIPID-P-1309	C37H74NO7P	PE(P-16:0_16:0)	GP	PE-P	LMGP02030013	13.2760267	12.9405841	8.68461148	20.626895899999997	18.2492582	8.49440488	5.8408862	7.047146400000001	10.3174603	6.82830282	1.9701857288561704	0.0253325720160638	0.6039818485935211	1.9148928636963127	0.9372636770913156	up	C00350	ko00563,ko00564,ko01100,ko04136,ko04140,ko04723,ko05167	ko04723	Retrograde endocannabinoid signaling
LIPID-P-1388	C43H74NO7P	PE(P-18:2_20:4)	GP	PE-P	-	6.92454632	5.74018127	3.0218385	5.0	10.5341246	13.1739573	10.8761329	13.5980149	12.9960317	5.69025235	1.7331731872244347	0.03209679976330297	0.6312860772160493	0.5542030571569622	-0.851513425690148	down	C00350	ko00563,ko00564,ko01100,ko04136,ko04140,ko04723,ko05167	ko00563	Glycosylphosphatidylinositol (GPI)-anchor biosynthesis
LIPID-N-0624	C37H73O8P	PA(16:0_18:0)	GP	PA	LMGP10010908	25.8357211	29.053373600000004	19.2483494	27.6541962	32.3936696	14.5473042	6.99899295	15.8312655	18.005952399999998	13.3597229	2.213270991263695	0.0019422634865180121	0.37143514477196643	1.951978316726933	0.9649370270174635	up	C00416	ko00561,ko00564,ko01100,ko04024,ko04070,ko04072,ko04666,ko04912,ko04975,ko05200,ko05212,ko05231	ko04136	Autophagy - other
LIPID-N-1495	C43H75O8P	PA(20:2_20:3)	GP	PA	LMGP10010578	2.95606495	3.10674723	2.65109192	1.06167846	5.9347180999999996	8.44354018	4.88418933	10.8188586	8.38293651	2.90450272	1.6958259761897672	0.048595096643057514	0.6312860772160493	0.44336762821947967	-1.1734246569152007	down	C00416	ko00561,ko00564,ko01100,ko04024,ko04070,ko04072,ko04666,ko04912,ko04975,ko05200,ko05212,ko05231	ko04140	Autophagy - animal
LIPID-N-0879	C38H73O8P	PMeOH(16:0_18:1)	GP	PMeOH	-	0.137535817	0.08660624369999999	0.0959878111	0.15015166800000002	0.203758655	0.26449643899999997	0.189828802	0.304218362	0.202380952	0.225630876	1.9407263058242488	0.008693936590201836	0.5623902044464301	0.5680646493117776	-0.8158729680905292	down	-	-	ko05167	Kaposi sarcoma-associated herpesvirus infection
LIPID-N-0882	C40H75O8P	PMeOH(18:0_18:2)	GP	PMeOH	-	0.0285577841	0.025025176200000002	0.018435754199999998	0.0220930233	0.024530168199999997	0.0324008138	0.024874118799999997	0.0356823821	0.0266865079	0.0312716477	1.663799491471027	0.03747695866783207	0.6312860772160493	0.7861480719250027	-0.34712702348160457	down	-	-	ko05417	Lipid and atherosclerosis
LIPID-P-0786	C49H94O6	TG(14:0_16:0_16:0)	GL	TG	LMGL03012786	263.610315	296.072508	245.810056	214.35793700000002	201.78041499999998	165.818922	177.240685	134.987593	145.833333	222.662048	1.925408009964696	0.011228904921518753	0.5623902044464301	1.4430830278577564	0.5291543077519724	up	C00422	ko00561,ko01100,ko04714,ko04923,ko04931,ko04975,ko04977,ko04979,ko05417
LIPID-P-0789	C51H98O6	TG(14:0_16:0_18:0)	GL	TG	LMGL03014225	196.752627	167.170191	186.084307	153.083923	161.81998000000002	99.28789420000001	159.718026	82.7791563	102.777778	143.889164	1.8935184334112054	0.014993597217508136	0.5623902044464301	1.4698072243930962	0.5556269478169091	up	C00422	ko00561,ko01100,ko04714,ko04923,ko04931,ko04975,ko04977,ko04979,ko05417
LIPID-P-1135	C55H94O6	TG(16:0_16:1_20:5)	GL	TG	LMGL03010215	184.336199	108.761329	128.593195	91.40546009999998	139.465875	43.1332655	82.9808661	21.8362283	62.1031746	131.024245	1.6890670431811308	0.035088559529151554	0.6312860772160493	1.9132353302423208	0.9360143378202807	up	C00422	ko00561,ko01100,ko04714,ko04923,ko04931,ko04975,ko04977,ko04979,ko05417
LIPID-P-1131	C53H90O6	TG(14:0_16:1_20:5)	GL	TG	LMGL03014263	50.6208214	28.398791499999998	25.190452	19.6157735	47.2799209	6.02238047	17.603222600000002	3.83126551	8.78968254	22.1672439	1.8804225880743395	0.01812092537109895	0.5623902044464301	2.929201214223729	1.5505072989844697	up	C00422	ko00561,ko01100,ko04714,ko04923,ko04931,ko04975,ko04977,ko04979,ko05417
LIPID-P-1164	C55H92O6	TG(14:0_18:3_20:4)	GL	TG	LMGL03014409	46.800382	23.162134899999998	33.5195531	18.321536899999998	43.125618200000005	7.83316378	19.0332326	5.12158809	11.6269841	32.261256800000005	1.6329786647382716	0.04203205052345561	0.6312860772160493	2.173661437370471	1.1201272482475513	up	C00422	ko00561,ko01100,ko04714,ko04923,ko04931,ko04975,ko04977,ko04979,ko05417
LIPID-P-1138	C55H94O6	TG(16:0_18:2_18:4)	GL	TG	LMGL03015732	12.7602674	7.97583082	7.84154393	6.22851365	10.425321499999999	2.62461851	5.33736153	1.51066998	3.61111111	7.22414646	1.9079866864173485	0.011699034310028316	0.5623902044464301	2.22728398283006	1.1552855161412936	up	C00422	ko00561,ko01100,ko04714,ko04923,ko04931,ko04975,ko04977,ko04979,ko05417
LIPID-P-2287	C53H90O6	TG(14:0_18:2_18:4)	GL	TG	-	3.26647564	2.49748238	2.29558151	1.1223458	3.48170129	0.5005086470000001	1.29707956	0.183424318	0.843253968	1.26274122	1.9783739105697038	0.010720908988952442	0.5623902044464301	3.098498341395227	1.6315691960450331	up	C00422	ko00561,ko01100,ko04714,ko04923,ko04931,ko04975,ko04977,ko04979,ko05417
LIPID-P-2331	C57H94O6	TG(18:1_16:2_20:5)	GL	TG	-	2.3686724	0.898288016	1.99898426	1.04347826	2.21562809	0.6083418110000001	0.890231621	0.31364764300000003	0.775793651	1.44285007	1.642288398908431	0.04253606749636716	0.6312860772160493	2.1149434321041416	1.0806190764354267	up	C00422	ko00561,ko01100,ko04714,ko04923,ko04931,ko04975,ko04977,ko04979,ko05417
LIPID-P-0790	C51H98O6	TG(15:0_16:0_17:0)	GL	TG	LMGL03015006	1.91021968	1.5427996000000002	1.97866938	1.29221436	1.17507418	0.6002034589999999	0.7935548840000001	0.6848635240000001	0.609126984	1.03908956	2.1064614077457002	0.0036838149715049803	0.4551185951159335	2.119484755949082	1.0837135900798445	up	C00422	ko00561,ko01100,ko04714,ko04923,ko04931,ko04975,ko04977,ko04979,ko05417
LIPID-P-2293	C55H92O6	TG(14:1_18:2_20:4)	GL	TG	-	0.382043935	0.22155085600000002	0.257998984	0.21031344800000001	0.423343225	0.0	0.156092649	0.081191067	0.12658730199999998	0.312716477	1.6773776645391743	0.04230786829129688	0.6312860772160493	2.209988300182817	1.1440387319185579	up	C00422	ko00561,ko01100,ko04714,ko04923,ko04931,ko04975,ko04977,ko04979,ko05417
LIPID-P-0193	C36H68O5	DG(16:0_17:1)	GL	DG	LMGL02010014	9.93314231	8.64048338	8.16658202	6.50151668	4.14441147	2.42115972	3.48439074	1.33002481	3.56150794	7.48144483	1.7364276551257036	0.02920351841220993	0.6201184612842703	2.0453581261130913	1.0323534698333257	up	C00641	ko00561,ko00562,ko00564,ko01100,ko04070,ko04730
LIPID-P-0222	C35H62O5	DG(14:0_18:3)	GL	DG	LMGL02010386	8.13753582	7.48237664	5.32249873	3.88270981	5.9446093	2.36012208	3.81671702	0.782133995	1.48809524	6.20484908	1.7332711957579428	0.03170676513218464	0.6312860772160493	2.100048029788871	1.0704223238656014	up	C00641	ko00561,ko00562,ko00564,ko01100,ko04070,ko04730
LIPID-P-0252	C41H70O5	DG(18:1_20:4)	GL	DG	LMGL02010121	2.57879656	1.52064451	1.37125444	2.24469161	1.99802176	1.50559512	1.13796576	0.946898263	1.43849206	1.25680356	1.803627228900097	0.03424938987618173	0.6312860772160493	1.545305097993369	0.6278917053835236	up	C00641	ko00561,ko00562,ko00564,ko01100,ko04070,ko04730
LIPID-P-0199	C38H72O5	DG(16:0_19:1)	GL	DG	LMGL02010522	2.13944604	3.0715005	1.89944134	1.43579373	0.6824925820000001	0.497456765	0.913393756	0.390074442	0.8531746029999999	0.7154873820000001	1.7868306188210739	0.0390295649253733	0.6312860772160493	2.7388146780060474	1.4535516493339058	up	C00641	ko00561,ko00562,ko00564,ko01100,ko04070,ko04730
LIPID-P-1449	C31H54O5	DG(10:0_18:3)	GL	DG	-	0.6351480420000001	0.501510574	0.520060945	0.22851365	0.7428288820000001	0.184130214	0.39577039299999994	0.16377171199999999	0.180555556	0.380999505	1.6906997474680452	0.03583674501186335	0.6312860772160493	2.0134898587554915	1.0096982059514068	up	C00641	ko00561,ko00562,ko00564,ko01100,ko04070,ko04730
LIPID-P-0282	C21H40O4	MG(18:1)	GL	MG	LMGL01010004	3.40974212	4.42094663	3.41797867	6.52173913	7.66567755	4.13021363	1.76233635	2.13895782	1.57242063	1.92478971	1.858709318170815	0.028427386142120346	0.6201184612842703	2.206323703217884	1.1416444730539133	up	C01885	ko00561,ko01100,ko04714,ko04923,ko04975,ko04977
LIPID-P-1268	C21H36O4	MG(18:3)	GL	MG	-	1.41356256	1.89325277	0.858303707	1.49646107	1.49851632	0.630722279	0.441087613	0.266501241	0.286210317	0.35873330000000003	2.3144502730134415	0.001843665417975819	0.37143514477196643	3.6102756980665243	1.8521090124714445	up	C01885	ko00561,ko01100,ko04714,ko04923,ko04975,ko04977
LIPID-P-0283	C21H38O4	MG(18:2)	GL	MG	LMGL01010006	0.568290353	0.805639476	0.344337227	0.41102123399999996	0.544015826	0.374872838	0.220040282	0.306203474	0.12003968300000001	0.146462147	1.9079447064101394	0.015427373094972135	0.5623902044464301	2.2895357430570997	1.1950550878018984	up	C01885	ko00561,ko01100,ko04714,ko04923,ko04975,ko04977
LIPID-P-1269	C23H40O4	MG(20:3)	GL	MG	-	0.285577841	0.42396777399999996	0.160487557	0.321031345	0.194362018	0.184130214	0.129405841	0.100248139	0.044890873	0.062345373600000004	1.935985716804171	0.016994375266921404	0.5623902044464301	2.6590636893334967	1.4109183327372081	up	C01885	ko00561,ko01100,ko04714,ko04923,ko04975,ko04977
LIPID-N-0056	C20H32O5	PGE2	FA	Eicosanoid	LMFA03010003	0.340019102	0.239677744	0.144438801	0.17411526800000002	0.13016815	0.110274669	0.146022155	0.0335483871	0.0662698413	0.101335972	1.7006213105437802	0.03862194913551521	0.6312860772160493	2.248151190280732	1.1687390614189999	up	C00584	ko00590,ko01100,ko04024,ko04080,ko04625,ko04726,ko04750,ko04921,ko04923,ko04924,ko04976,ko05140,ko05143,ko05146,ko05163,ko05165,ko05200,ko05323
LIPID-N-0021	C18H30O3	9-HOTrE	FA	Eicosanoid	-	0.275071633	0.277945619	0.104824784	0.139534884	0.0662710188	0.050864699900000004	0.0855991944	0.0112158809	0.023412698399999998	0.0609599208	1.7550301076313142	0.04270077567005224	0.6312860772160493	3.721779906788154	1.8959927419167273	up	-	-
LIPID-N-0026	C18H34O4	9,10-DiHOME	FA	Eicosanoid	-	0.14135625599999999	0.109969789	0.0859319451	0.130434783	0.0929772502	0.0762970498	0.0737160121	0.0271960298	0.0400793651	0.095002474	1.887678114713499	0.016768037211588767	0.5623902044464301	1.7953451989903253	0.8442612640987088	up	C14828	ko00591
LIPID-N-0053	C20H32O5	LipoxinA4	FA	Eicosanoid	LMFA03040001	0.06208213940000001	0.0441087613	0.0316912138	0.030333670400000002	0.0263105836	0.0236012208	0.0255790534	0.00855583127	0.0170238095	0.0255319149	1.6749715437366164	0.04210255030007807	0.6312860772160493	1.9396033430853583	0.9557616454670658	up	-	-
LIPID-P-0002	C9H17NO4	Carnitine C2:0	FA	CAR	LMFA07070049	15.931232099999999	19.979859	14.2204165	17.229524800000004	15.7665678	11.7192269	10.6143001	7.74193548	17.5793651	11.6180109	1.7646448144965257	0.04012953439945217	0.6312860772160493	1.4024568812922489	0.4879564156810447	up	C02571	ko04931
LIPID-P-0029	C13H23NO4	Carnitine C6:1	FA	CAR	LMFA07070031	0.0385864374	0.043101712	0.0335195531	0.0252780586	0.024332344199999998	0.0158901322	0.014904330300000001	0.0183424318	0.031547619	0.0153587333	1.772387351037583	0.02196650074780708	0.5843838110886981	1.716082193539676	0.779118653870254	up	C02301	ko04714
LIPID-P-0044	C29H55NO4	Carnitine C22:1	FA	CAR	-	0.013677172900000001	0.011017119799999999	0.00487557136	0.007340748229999999	0.0112759644	0.00622583927	0.006908358509999999	0.00391066998	0.0056746031700000005	0.0026917367600000006	1.7021066931162099	0.04100548637030367	0.6312860772160493	1.8962725927017914	0.9231663692315255	up	C02301	ko04714
LIPID-N-0084	C18H34O2	FFA(18:1)	FA	FFA	LMFA01030061	1318.05158	1168.17724	1178.2630800000002	1415.5712800000001	1454.00593	1037.6398800000002	898.288016	731.513648	760.9126980000001	1098.46611	2.1597433265167503	0.0029330732594673157	0.4328017040357669	1.4434125063330987	0.5294836600470928	up	C00712	ko00061,ko01040
LIPID-N-0083	C17H32O2	FFA(17:1)	FA	FFA	LMFA01030059	84.2406877	69.9899295	79.02488570000001	94.94438829999999	53.115727	43.8453713	58.509567000000004	26.898263	35.019841299999996	45.917862400000004	2.034951222336529	0.005439052742622293	0.5279766198016926	1.8141394757304081	0.8592853782529806	up	C12100	-
LIPID-P-0740	C41H83N2O6P	SM(d18:1/18:0)	SP	SM	LMSP03010001	20.8213945	20.3423968	21.6353479	21.4357937	25.914935699999997	14.9542218	17.1198389	21.1414392	18.5515873	16.2295893	1.853556267273542	0.016122062006318598	0.5623902044464301	1.2517503271842318	0.3239468325153424	up	C00550	ko00600,ko01100,ko04071,ko04217
LIPID-P-0756	C45H89N2O6P	SM(d18:1/22:1)	SP	SM	LMSP03010072	11.843361999999999	11.1782477	11.9857796	14.9646107	18.397626100000004	8.51475076	8.80161128	8.32754342	11.309523800000001	10.390895599999999	1.8733048012128675	0.03209199416077411	0.6312860772160493	1.4440933797698685	0.5301640345901433	up	C00550	ko00600,ko01100,ko04071,ko04217
LIPID-P-0734	C45H93N2O6P	SM(d18:0/22:0)	SP	SM	LMSP03010022	8.76790831	8.006042299999999	6.49060437	10.5156724	10.286844699999998	7.17192269	7.57301108	6.84863524	5.83333333	5.17565562	1.7644457645640905	0.035506986175086984	0.6312860772160493	1.3516446204640071	0.4347158826190737	up	C00550	ko00600,ko01100,ko04071,ko04217
LIPID-P-1279	C17H35NO2	SPH(d17:1)	SP	SPH	LMSP01040002	0.045845272199999995	0.024370594199999998	0.0327069578	0.0266936299	0.0367952522	0.0156256358	0.014018126899999999	0.019057071999999998	0.0257936508	0.028698664	1.7200404842573964	0.03148758276750033	0.6312860772160493	1.612623581180648	0.6894097237140568	up	-	-
LIPID-P-2433	C41H77NO4	Cer(t17:2/24:1)	SP	Cer-NP	-	4.62273161	4.32024169	4.90096496	5.2578362	7.12166172	1.54120041	3.95266868	1.91066998	2.98115079	4.81939634	1.839162812806788	0.024316825582986996	0.6008466539505333	1.7246489651600923	0.7863027457985161	up	-	-
LIPID-P-2434	C42H81NO4	Cer(t17:2/25:0)	SP	Cer-NP	-	4.25978988	2.4572004	3.70746572	5.05561173	7.66567755	0.9613428279999999	2.38670695	1.18610422	2.35615079	3.46363187	1.7742707762917251	0.039980142525647196	0.6312860772160493	2.2354536293320253	1.1605676199460546	up	-	-
LIPID-P-2431	C40H77NO4	Cer(t17:2/23:0)	SP	Cer-NP	-	2.29703916	2.19033233	1.70137125	2.30030334	2.92779426	0.7629704979999999	1.78247734	0.937965261	1.38392857	1.56853043	2.0539620983554876	0.006544662961628623	0.5556888208389308	1.773938351225771	0.8269558732656459	up	-	-
LIPID-P-0123	C40H77NO3	Cer(d18:1/22:1)	SP	Cer-NS	-	1.64278892	1.13796576	1.18842052	1.93124368	2.04747774	0.712105799	1.07250755	0.575682382	0.95734127	1.20237506	1.947350766970633	0.01768096702925249	0.5623902044464301	1.758379515970057	0.8142464849959214	up	C00195	ko00600,ko01100,ko04071,ko04217,ko04722,ko04920,ko04931,ko04933,ko05140,ko05415
LIPID-P-2488	C57H111NO4	Cer(d17:1/40:1(2OH))	SP	Cer-AS	-	0.290353391	0.213997986	0.31234129	0.24115267899999998	0.230464886	0.0879959308	0.231117825	0.026848635200000002	0.147321429	0.178624443	1.8321731378491013	0.021575898041064055	0.5843838110886981	1.917390070852574	0.9391438664989666	up	-	-
LIPID-P-2162	C51H97NO10	HexCer(t19:1/26:1(2OH))	SP	HexCer-AP	-	3.03724928	3.3836858	1.47689182	2.87158746	3.28387735	2.25839268	1.2265861	1.3439206	1.64285714	0.5066798610000001	1.9113676768367394	0.014039220388165638	0.5623902044464301	2.013816698001649	1.0099323720641622	up	-	-
LIPID-N-0015	C26H43NO6	Glycocholicacid	ST	BA	LMST05030001	2.15377268	2.24572004	1.92991366	2.04246714	1.60237389	1.15462869	1.27391742	1.25062035	1.68154762	1.8258288	1.9498834103206704	0.012782862285305946	0.5623902044464301	1.3879061986477705	0.4729100669661724	up	C01921	ko00120,ko01100,ko04976,ko04979
LIPID-N-0010	C24H40O5	Ursocholicacid	ST	BA	LMST04010088	2.0487106	2.14501511	1.50837989	1.65824065	1.07814045	0.7884028479999999	1.30916415	0.49578163799999997	0.838293651	1.37555666	1.8108884132103444	0.021936843419764387	0.5843838110886981	1.7553853695333657	0.8117877881837136	up	C17644	-
LIPID-N-0014	C24H38O3	lithocholicacid-3-sulfate	ST	BA	LMST05020015	0.225883477	0.237663646	0.18131031	0.15470171900000002	0.136498516	0.0818921668	0.11530715	0.07791563280000001	0.10962301599999999	0.170707571	1.8419760802991698	0.018708464297977324	0.5623902044464301	1.6852375369326174	0.7529519559187013	up	-	-
LIPID-N-0006	C24H40O4	Ursodeoxycholicacid	ST	BA	LMST04010033	0.140878701	0.0533736153	0.0771965465	0.0586450961	0.107814045	0.021210579900000002	0.0472809668	0.014292804	0.0447420635	0.0766947056	1.6120864841290725	0.049783129813562046	0.6312860772160493	2.144283629082324	1.1004957468437646	up	C07880	-
LIPID-N-0003	C24H40O3	isolithocholicacid	ST	BA	LMST04010004	0.0749761223	0.058408862	0.02595226	0.06117290190000001	0.0662710188	0.029043743599999998	0.029053373599999998	0.0194540943	0.0218253968	0.036516576	2.0026457710235785	0.01903601869355098	0.5623902044464301	2.110342519952268	1.0774771751090582	up	C17658	-

## Sheet: WZ_VS_BE
Index	Formula	Compounds	Class I	Class II	lipidmaps ID	WZ-1	WZ-2	WZ-3	WZ-4	WZ-5	BE-1	BE-2	BE-3	BE-4	BE-5	VIP	Pvalue	FDR	Fold_Change	Log2FC	Type	cpd_ID	kegg_map
LIPID-P-0378	C26H50NO7P	LPC(0:0/18:2)	GP	LPC	-	5988.53868	6253.77644	3626.2062	3913.04348	3224.53017	2059.1133	1473.57724	2245.19941	1589.01422	1641.12704	1.9138770783520436	0.009917622148488042	0.2750622142815357	2.5539537368010516	1.352732391801716	up	C04230	ko00564,ko05231
LIPID-P-0379	C26H50NO7P	LPC(18:2/0:0)	GP	LPC	LMGP01050034	5950.33429	6525.67976	3463.68715	3963.5996	3264.0949600000004	2049.26108	1432.92683	2255.04677	1569.3967599999999	1601.58181	1.8901988045598297	0.011604333211994685	0.2913911510907282	2.6006781730331836	1.3788878806743323	up	C04230	ko00564,ko05231
LIPID-P-0384	C28H52NO7P	LPC(20:3)	GP	LPC	LMGP01050133	3954.1547299999997	4008.0563899999997	2803.4535300000002	3913.04348	3204.74777	2709.35961	1636.17886	1959.6258	1216.28249	1463.1735	2.018492268343925	0.001035422939068772	0.1669211823978936	1.9904520594618873	0.9930961241750564	up	C04230	ko00564,ko05231
LIPID-P-0390	C30H52NO7P	LPC(0:0/22:5)	GP	LPC	-	2320.9169100000004	2346.42497	1279.8374800000001	2123.35693	1622.1562800000002	1556.65025	941.0569109999999	1043.82078	898.4796470000001	881.858626	1.8327766875913145	0.010146742227657216	0.27578845374772315	1.821295797421938	0.864965250056599	up	C04230	ko00564,ko05231
LIPID-P-0391	C30H52NO7P	LPC(22:5/0:0)	GP	LPC	LMGP01050142	2244.50812	2537.76435	1269.68004	2082.91203	1572.7003	1576.3546800000001	958.333333	1053.66814	955.3702800000001	891.7449330000001	1.758830532944513	0.016373022852845472	0.2913911510907282	1.7859655927400941	0.8367042866957585	up	C04230	ko00564,ko05231
LIPID-P-0389	C28H48NO7P	LPC(20:5)	GP	LPC	LMGP01050050	1719.1977100000001	1802.61833	1137.63332	2002.0222399999998	2393.66963	1862.06897	943.0894310000001	1211.226	739.578225	858.1314880000001	1.5659231380132237	0.043037383615737	0.34350529059872764	1.6129300731562333	0.6896838933617919	up	C04230	ko00564,ko05231
LIPID-P-0380	C28H54NO7P	LPC(0:0/20:2)	GP	LPC	-	819.484241	868.0765359999999	423.565262	568.250758	543.026706	418.719212	243.90243900000002	322.00886299999996	250.12260899999998	250.123579	1.8645753076766869	0.011796703533737601	0.2913911510907282	2.1701488740847656	1.1177940161889235	up	C04230	ko00564,ko05231
LIPID-P-0386	C28H50NO7P	LPC(20:4)	GP	LPC	LMGP01050048	197.707736	157.099698	122.905028	171.890799	147.37883300000001	111.330049	80.2845528	104.382078	58.5581167	85.61542259999999	1.9987934305016988	0.0021846677078508556	0.18556021343558204	1.8106224806157043	0.8564857720641242	up	C04230	ko00564,ko05231
LIPID-P-0387	C30H54NO7P	LPC(0:0/22:4)	GP	LPC	-	196.752627	196.374622	122.905028	155.712841	180.01978200000002	143.842365	75.81300809999999	86.164451	87.984306	75.63025209999999	1.9220973812106152	0.0038334712560056205	0.1943422945767811	1.8144493294424058	0.8595317684827852	up	C04230	ko00564,ko05231
LIPID-P-0377	C32H64NO7P	LPC(24:1)	GP	LPC	LMGP01050144	106.017192	146.022155	93.2453022	99.3933266	34.1246291	36.1576355	20.5284553	15.1649434	15.497793	21.6510133	1.8114120917165286	0.013251891826710327	0.2913911510907282	4.392690876460502	2.135104977307051	up	C04230	ko00564,ko05231
LIPID-P-0373	C28H56NO7P	LPC(0:0/20:1)	GP	LPC	-	85.67335240000001	87.10976840000001	35.1447435	49.2416582	38.1800198	18.1280788	19.5121951	26.981782399999997	24.521824399999996	17.103311899999998	1.7454778345795152	0.02836104235349248	0.3119013553023262	2.7798338485227894	1.4749986552237067	up	C04230	ko00564,ko05231
LIPID-P-0354	C24H50NO7P	LPC(16:0/0:0)	GP	LPC	LMGP01050018	65.2340019	56.998993000000006	32.1990858	46.0060667	59.347181000000006	29.0640394	21.2398374	33.7764648	20.5983325	22.738507199999997	1.9608024913298938	0.007295865279680082	0.2555414019280179	2.03885634377944	1.0277601277732273	up	C04230	ko00564,ko05231
LIPID-P-0353	C24H50NO7P	LPC(0:0/16:0)	GP	LPC	LMGP01050074	27.3161414	25.2769386	16.251904500000002	21.9413549	23.9366963	12.512315300000001	9.93902439	14.3771541	10.5934282	8.79881364	2.0801448829340083	0.0014990381019326453	0.1669211823978936	2.0405822587419604	1.0289808688352198	up	C04230	ko00564,ko05231
LIPID-P-0376	C30H60NO7P	LPC(22:1/0:0)	GP	LPC	LMGP01050134	8.796561599999999	18.7311178	11.4779076	11.7290192	4.04549951	5.29064039	2.65243902	1.10290497	1.52035311	2.62975779	1.6575562389402274	0.02239097524003525	0.30149533401271056	4.151235994258447	2.053540950266865	up	C04230	ko00564,ko05231
LIPID-P-0362	C28H58NO7P	LPC(20:0/0:0)	GP	LPC	LMGP01050045	7.95606495	7.57301108	4.31691214	4.62082912	5.13353116	2.61083744	2.4796748	2.05809946	2.53065228	1.90805734	1.962910931888883	0.00844572220718448	0.25798439829914915	2.554546269370219	1.3530670668734213	up	C04230	ko00564,ko05231
LIPID-P-0361	C28H58NO7P	LPC(0:0/20:0)	GP	LPC	-	7.58357211	6.09264854	3.21990858	3.69059656	4.0553907	2.72906404	2.33739837	2.22550468	2.55026974	2.37271379	1.7062875141623735	0.03900251339778933	0.32894063616436686	2.0173734022020957	1.0124781417826878	up	C04230	ko00564,ko05231
LIPID-P-0356	C25H52NO7P	LPC(17:0/0:0)	GP	LPC	LMGP01050024	6.27507163	3.96777442	2.87455561	3.94337715	4.45103858	2.98522167	1.95121951	2.84588872	1.62824914	1.67078596	1.8378746344397618	0.015826828815496963	0.2913911510907282	1.9412606109445902	0.9569938104156939	up	C04230	ko00564,ko05231
LIPID-P-0355	C25H52NO7P	LPC(0:0/17:0)	GP	LPC	-	5.74021012	3.65558912	2.38699848	3.4479272000000005	4.02571711	3.02463054	1.60569106	2.53077302	1.45169201	1.40385566	1.7465142762039763	0.024528732155870352	0.30399404855752893	1.9224448145886621	0.9429421849949177	up	C04230	ko00564,ko05231
LIPID-P-0375	C30H60NO7P	LPC(0:0/22:1)	GP	LPC	-	3.08500478	2.16515609	2.48857288	2.04246714	1.65182987	0.828571429	0.947154472	0.771048744	0.858263855	0.907563025	2.031949975632623	0.003787443713967253	0.1943422945767811	2.65107515584807	1.4065775700287786	up	C04230	ko00564,ko05231
LIPID-P-0382	C30H58NO7P	LPC(22:2)	GP	LPC	LMGP01050135	2.13944604	2.62839879	1.98070086	1.74924166	1.77052423	0.781280788	1.0152439	0.690300345	0.805296714	0.9154720709999999	2.0677695663564144	8.682812806313969e-4	0.1669211823978936	2.4404236777971233	1.2871316333602076	up	C04230	ko00564,ko05231
LIPID-P-0351	C23H48NO7P	LPC(0:0/15:0)	GP	LPC	-	1.89111748	1.20845921	0.971051295	1.24368049	1.46389713	1.07389163	0.633130081	1.05366814	0.699362433	0.577360356	1.7539040881081827	0.02219151527626351	0.30149533401271056	1.6788488592535837	0.7474723554564995	up	C04230	ko00564,ko05231
LIPID-P-0352	C23H48NO7P	LPC(15:0/0:0)	GP	LPC	LMGP01050016	1.89111748	1.36958711	0.899949213	1.32457027	1.31552918	1.05418719	0.651422764	0.9000492370000001	0.711132908	0.599110232	1.8113018959422982	0.017505954781926854	0.2913911510907282	1.7367014491557298	0.7963497662290606	up	C04230	ko00564,ko05231
LIPID-P-0399	C24H50NO6P	LPC(O-16:1)	GP	LPC-O	LMGP01060028	60.6494747	46.8277946	26.510919199999996	47.724974700000004	44.2136499	24.137931	18.597561	16.3466273	15.988229500000001	15.521502700000001	2.014177190315458	0.006054034413415613	0.2362972438913609	2.4938977331752628	1.3184023060393053	up	C04230	ko00564,ko05231
LIPID-P-0394	C24H52NO6P	LPC(O-16:0)	GP	LPC-O	LMGP01060010	58.834766	39.3756294	20.619603899999998	48.4327604	41.44411470000001	36.1576355	29.268292699999996	14.7710487	21.8734674	16.213544199999998	1.5710378201790502	0.046790334354834234	0.34350529059872764	1.764455840952641	0.8192233242316415	up	C04230	ko00564,ko05231
LIPID-P-0398	C22H46NO6P	LPC(O-14:1)	GP	LPC-O	LMGP01070001	0.37631327600000003	0.208459215	0.14423565300000002	0.17391304300000002	0.327398615	0.153694581	0.09695121949999999	0.08744460859999999	0.0787641	0.08007909049999999	1.7817056165971665	0.028328660801678725	0.3119013553023262	2.4758233353315804	1.3079083733832877	up	C04230	ko00564,ko05231
LIPID-P-0423	C23H44NO7P	LPE(0:0/18:2)	GP	LPE	LMGP02050041	252.626552	255.79053399999998	149.314373	151.162791	170.128586	108.86699499999999	97.05284549999999	134.90891200000002	126.532614	102.32328199999999	1.7507908873073768	0.024713239387837208	0.30399404855752893	1.7185346991143295	0.7811789816111571	up	-	-
LIPID-P-0424	C23H44NO7P	LPE(18:2/0:0)	GP	LPE	LMGP02050011	252.148997	257.80463199999997	144.235653	154.196158	165.182987	107.881773	96.0365854	137.370753	123.589995	102.817598	1.723915284355465	0.028098242863340617	0.3119013553023262	1.7149446517026496	0.7781620154635978	up	-	-
LIPID-P-0411	C23H48NO7P	LPE(18:0/0:0)	GP	LPE	LMGP02050001	130.372493	119.838872	47.53682070000001	71.28412540000001	111.770524	46.35467979999999	32.2662602	76.31708520000001	39.529181	31.1913	1.7157347799203817	0.028180682404776818	0.3119013553023262	2.130665682391192	1.0913042410821205	up	-	-
LIPID-P-0408	C21H44NO7P	LPE(16:0/0:0)	GP	LPE	LMGP02050002	5.92168099	5.387714	2.85931945	5.46006067	6.67655786	3.4137931000000004	2.25101626	5.21910389	2.06473762	1.97726149	1.6418239355722342	0.03383896058295984	0.31672925516604467	1.7623936370211943	0.8175361914277957	up	-	-
LIPID-P-0407	C21H44NO7P	LPE(0:0/16:0)	GP	LPE	LMGP02050036	4.15472779	5.00503525	3.66175724	3.25075834	3.06627102	1.408867	1.64126016	1.78237322	1.72143207	2.01680672	2.00391227011475	0.0026928661049295134	0.19196304332847328	2.233010392731389	1.1589899656732146	up	-	-
LIPID-P-0425	C25H48NO7P	LPE(0:0/20:2)	GP	LPE	LMGP02050047	2.57879656	2.19033233	1.37125444	1.70374115	2.66567755	1.42364532	0.975609756	1.00443131	1.22609122	1.22095897	1.8496344408368042	0.017259089269571877	0.2913911510907282	1.7963211799881247	0.845045325217762	up	-	-
LIPID-P-0409	C22H46NO7P	LPE(17:0)	GP	LPE	LMGP02050030	1.83858644	1.69687815	0.7414931440000001	1.02123357	1.01879327	0.610837438	0.31707317100000004	0.9798129000000001	0.424717999	0.36628769200000005	1.7140944973597014	0.023978591272140505	0.30399404855752893	2.340725617820417	1.2269558302167605	up	-	-
LIPID-P-0419	C25H50NO7P	LPE(0:0/20:1)	GP	LPE	LMGP02050046	0.7402101240000001	0.8761329309999999	0.40274250899999997	0.7178968659999999	0.816023739	0.299507389	0.467479675	0.45593303799999996	0.554193232	0.49134948100000003	1.619512571996133	0.031750081526387766	0.31490311829127515	1.5662615871444205	0.6473251825903656	up	-	-
LIPID-P-1534	C24H50NO7P	LPE(19:0)	GP	LPE	LMGP02050028	0.109360076	0.0795568983	0.0578974099	0.0361476239	0.09495548960000001	0.0214778325	0.018597561000000002	0.047513540099999994	0.0178518882	0.0254078102	1.8333069642730595	0.015470458320554721	0.2913911510907282	2.8882036588659177	1.5301724760465925	up	-	-
LIPID-N-0196	C24H44NO9P	LPS(18:2)	GP	LPS	LMGP03050011	0.617000955	0.66163142	0.38801422	0.430738119	0.306627102	0.305418719	0.231707317	0.35352043299999997	0.22265816600000002	0.303509639	1.593816776100299	0.04116794641470967	0.3380070859346377	1.6967727246373012	0.7627933350648072	up	-	-
LIPID-N-0197	C26H46NO9P	LPS(20:3)	GP	LPS	LMGP03050022	0.612225406	0.7945619340000001	0.308786186	0.395348837	0.237388724	0.18226601	0.110772358	0.329886755	0.09808729769999999	0.19871478	1.5438147895116716	0.04716522056878387	0.34350529059872764	2.5532691489527672	1.3523456252470614	up	-	-
LIPID-N-0200	C28H46NO9P	LPS(22:5)	GP	LPS	-	0.161413563	0.16012084599999998	0.13306246800000002	0.183013145	0.139465875	0.109359606	0.12296748	0.11225997	0.12653261400000002	0.110726644	1.862876214280173	0.008607694439944445	0.25798439829914915	1.3355346219482969	0.4174173763965937	up	-	-
LIPID-N-0194	C28H54NO9P	LPS(22:1)	GP	LPS	LMGP03050023	0.11938873	0.0817724068	0.0500761808	0.0485338726	0.0238377844	0.00601970443	0.0074898374	0.00234367307	0.0029328102	0.0108749382	1.7911345059871475	0.02304346727432496	0.30399404855752893	10.910265163235612	3.447614260255231	up	-	-
LIPID-N-0186	C22H44NO9P	LPS(16:0)	GP	LPS	LMGP03050002	0.050620821399999995	0.038569989900000004	0.0300660234	0.0302325581	0.0150346192	0.00816748768	0.006646341460000001	0.0	0.00718979892	0.00998517054	1.8920607453343725	0.008486784322800754	0.25798439829914915	5.143175711512967	2.3626594427819665	up	-	-
LIPID-N-0166	C22H45O9P	LPG(16:0)	GP	LPG	LMGP04050008	1.70964661	1.49043303	0.8796343320000001	1.38523761	1.51335312	0.7546798029999999	0.518292683	1.14229444	0.6797449729999999	0.47256549700000006	1.9006241592538538	0.00608565381618663	0.2362972438913609	1.9560345655918043	0.9679318647519397	up	-	-
LIPID-N-0171	C24H45O9P	LPG(18:2)	GP	LPG	LMGP04050014	0.440305635	0.29909365600000004	0.18588115800000002	0.168857432	0.421364985	0.172413793	0.12093495900000001	0.188084687	0.117704757	0.12357884300000001	1.673658125822603	0.04729962023656611	0.34350529059872764	2.0969518971033976	1.0682937672016262	up	-	-
LIPID-N-0173	C28H47O9P	LPG(22:5)	GP	LPG	-	0.11270296099999999	0.13695871099999998	0.0801422042	0.13447927199999998	0.0989119683	0.102463054	0.049186991900000004	0.0795667159	0.0518881805	0.050321305	1.7138410545003053	0.01592017812963368	0.2913911510907282	1.689114522508678	0.7562671466438535	up	-	-
LIPID-N-0655	C19H33O7P	LPA(16:3)	GP	LPA	-	0.0102674308	0.0120342397	0.00876079228	0.006976744190000001	0.00628090999	0.005344827589999999	0.00322662602	0.0070901034	0.00394801373	0.005140879879999999	1.68456835536631	0.01719166758731631	0.2913911510907282	1.7906791937026967	0.8405068967263707	up	C00681	ko00561,ko00564,ko01100,ko04072,ko04080,ko04540,ko04810,ko04975,ko04977,ko05200
LIPID-N-0657	C21H35O7P	LPA(18:4)	GP	LPA	LMGP10050024	0.005850047760000001	0.007703927490000001	0.00464702895	0.00533367037	0.0046983185	0.00379310345	0.0024847561	0.00356967011	0.00289357528	0.00479485912	1.6607121284943296	0.016317509451180278	0.2913911510907282	1.610005185537544	0.6870653350089924	up	C00681	ko00561,ko00564,ko01100,ko04072,ko04080,ko04540,ko04810,ko04975,ko04977,ko05200
LIPID-N-0960	C40H78NO8P	LNAPE(18:1/N-17:0)	GP	LNAPE	-	45.940783200000006	45.820745200000005	40.5281869	63.2962588	57.962413500000004	47.684729100000006	126.01626	120.137863	173.614517	85.81314880000001	1.5989708186891858	0.045167198463116814	0.34350529059872764	0.45827531469350097	-1.1257135188160285	down	-	-
LIPID-N-0972	C47H80NO8P	LNAPE(22:5/N-20:2)	GP	LNAPE	-	8.07067813	12.487411900000001	8.40020315	11.324570300000001	23.145400600000002	21.5763547	24.898374	26.390940399999998	20.4021579	19.5748888	1.6426672057063125	0.018719740693228713	0.2913911510907282	0.5620944482798419	-0.8311155291805339	down	-	-
LIPID-N-0973	C47H80NO8P	LNAPE(22:6/N-20:1)	GP	LNAPE	-	0.832855778	1.09768379	0.87150838	2.05257836	3.05637982	4.49261084	2.97764228	3.56474643	1.67729279	3.05486901	1.4159156705503584	0.036847867295782225	0.31986708061959335	0.5017394033327375	-0.9949898524987647	down	-	-
LIPID-N-1511	C45H75O8P	PA(20:2_22:5)	GP	PA	-	80.7067813	88.62034240000001	44.1340782	45.80384229999999	66.7655786	63.546797999999995	22.306910600000002	29.4436238	19.5193722	25.6549679	1.6463929375637965	0.025411430164527717	0.3052639177035387	2.031702030151147	1.0226888316647778	up	C00416	ko00561,ko00564,ko01100,ko04024,ko04070,ko04072,ko04666,ko04912,ko04975,ko05200,ko05212,ko05231
LIPID-N-1487	C43H77O8P	PA(20:1_20:3)	GP	PA	LMGP10010607	40.1146132	50.352467299999994	38.3951244	37.4620829	83.08605340000001	78.817734	65.04065039999999	91.5805022	56.890632700000005	95.402867	1.4148269665605335	0.041625747558338054	0.3380070859346377	0.6432538266406868	-0.6365399604811497	down	C00416	ko00561,ko00564,ko01100,ko04024,ko04070,ko04072,ko04666,ko04912,ko04975,ko05200,ko05212,ko05231
LIPID-N-1507	C45H77O8P	PA(20:1_22:5)	GP	PA	-	25.1671442	22.0040282	15.4900965	17.5429727	21.1671612	14.679803	8.130081299999999	18.4145741	5.88523786	8.99653979	1.7860507995045822	0.015043446965970642	0.2913911510907282	1.8067760366184822	0.8534176844620416	up	C00416	ko00561,ko00564,ko01100,ko04024,ko04070,ko04072,ko04666,ko04912,ko04975,ko05200,ko05212,ko05231
LIPID-N-0639	C39H69O8P	PA(18:2_18:2)	GP	PA	LMGP10010957	14.0401146	15.407855	12.4936516	8.34175935	11.7210682	11.0837438	5.23373984	9.798129	4.57086807	8.65051903	1.563131760385094	0.032098207265218864	0.31490311829127515	1.5762373632921094	0.6564848045018628	up	C00416	ko00561,ko00564,ko01100,ko04024,ko04070,ko04072,ko04666,ko04912,ko04975,ko05200,ko05212,ko05231
LIPID-N-0623	C35H69O8P	PA(16:0_16:0)	GP	PA	LMGP10010012	6.68576886	7.75427996	8.12595226	8.84732053	7.91295747	4.4679803	4.43089431	3.3431807	4.90436488	6.92041522	1.8314315147089384	0.0034469742918913724	0.1943422945767811	1.6340444603555793	0.7084472379890308	up	C00416	ko00561,ko00564,ko01100,ko04024,ko04070,ko04072,ko04666,ko04912,ko04975,ko05200,ko05212,ko05231
LIPID-N-1496	C45H79O8P	PA(20:1_22:4)	GP	PA	LMGP10010554	4.04011461	4.18429003	3.61097004	3.41253792	8.90207715	7.5862069000000005	6.75813008	9.30576071	6.91515449	10.380622800000001	1.5044716765116977	0.030657777466877086	0.31490311829127515	0.5898027520915368	-0.761695540681085	down	C00416	ko00561,ko00564,ko01100,ko04024,ko04070,ko04072,ko04666,ko04912,ko04975,ko05200,ko05212,ko05231
LIPID-N-1480	C37H65O8P	PA(18:1_16:3)	GP	PA	-	2.57879656	1.94360524	1.09192483	2.71991911	3.25914936	3.27586207	3.1097561000000002	5.46528804	4.57086807	3.94957983	1.572392781241976	0.015695961125958936	0.2913911510907282	0.5691028214127882	-0.8132387630215479	down	C00416	ko00561,ko00564,ko01100,ko04024,ko04070,ko04072,ko04666,ko04912,ko04975,ko05200,ko05212,ko05231
LIPID-N-1499	C37H61O8P	PA(12:0_22:6)	GP	PA	LMGP10010816	2.27793696	3.59516616	1.71152869	1.49140546	1.59248269	1.18719212	0.49695122	1.52141802	0.514958313	0.810677212	1.6047978858620948	0.031253333594579866	0.31490311829127515	2.354459589985351	1.2353959616147037	up	C00416	ko00561,ko00564,ko01100,ko04024,ko04070,ko04072,ko04666,ko04912,ko04975,ko05200,ko05212,ko05231
LIPID-N-1497	C45H79O8P	PA(22:1_20:4)	GP	PA	LMGP10010643	1.63801337	1.26888218	1.11223972	1.18301314	2.30959446	1.93596059	2.61686992	2.1910389	1.82442374	3.53435492	1.445940262801231	0.04559188040784069	0.34350529059872764	0.6206693631470686	-0.6881031600632467	down	C00416	ko00561,ko00564,ko01100,ko04024,ko04070,ko04072,ko04666,ko04912,ko04975,ko05200,ko05212,ko05231
LIPID-N-1468	C47H89O8P	PA(24:0_20:2)	GP	PA	-	1.2034383999999998	0.410876133	0.265109192	0.915065723	0.924826904	0.126600985	0.240345528	0.10979812900000001	0.42324669	0.130993574	1.7084740882308516	0.034259897357916534	0.31672925516604467	3.607537152440135	1.8510142524753477	up	C00416	ko00561,ko00564,ko01100,ko04024,ko04070,ko04072,ko04666,ko04912,ko04975,ko05200,ko05212,ko05231
LIPID-N-0370	C42H78NO8P	PE(18:2_19:1)	GP	PE	LMGP02010668	99.3314231	106.747231	53.5297105	95.5510617	66.0731949	61.280788199999996	58.13008129999999	38.404726700000005	42.766061799999996	56.6485418	1.644665825255336	0.030059960535798583	0.31490311829127515	1.6375706333374314	0.7115571357602709	up	C00350	ko00563,ko00564,ko01100,ko04136,ko04140,ko04723,ko05167
LIPID-N-0367	C40H74NO8P	PE(17:1_18:2)	GP	PE	LMGP02010573	46.0362942	49.8489426	35.1447435	45.904954499999995	40.0593472	26.2068966	19.410569100000004	15.4603644	22.5600785	26.000988600000003	2.071154865529915	2.3438931198643242e-4	0.15926753749478084	1.9791724245836357	0.9848973047834373	up	C00350	ko00563,ko00564,ko01100,ko04136,ko04140,ko04723,ko05167
LIPID-N-0351	C40H76NO8P	PE(17:1_18:1)	GP	PE	LMGP02010572	28.6532951	30.110775399999994	21.3306247	26.7947422	20.8704253	16.1576355	13.2113821	13.293943900000002	10.397253599999999	17.6964904	1.972044753988535	0.0015677592676652415	0.1669211823978936	1.8056219802376188	0.852495885996617	up	C00350	ko00563,ko00564,ko01100,ko04136,ko04140,ko04723,ko05167
LIPID-N-0336	C40H78NO8P	PE(17:0_18:1)	GP	PE	LMGP02011211	25.4059217	25.2769386	18.2833926	39.53488370000001	33.827893200000005	27.586206899999997	51.4227642	43.131462299999995	51.8881805	43.203163599999996	1.5275487262972822	0.032095921645370215	0.31490311829127515	0.6551943340794145	-0.610005213840789	down	C00350	ko00563,ko00564,ko01100,ko04136,ko04140,ko04723,ko05167
LIPID-N-1059	C38H72NO8P	PE(15:0_18:2)	GP	PE	LMGP02010657	23.591213	26.7875126	23.2605383	25.0758342	49.2581602	30.541871899999997	52.439024399999994	77.1048744	62.579695900000004	54.473554099999994	1.5710139170012343	0.025053225488184873	0.30399404855752893	0.5339315190125444	-0.9052733782863136	down	C00350	ko00563,ko00564,ko01100,ko04136,ko04140,ko04723,ko05167
LIPID-N-1075	C39H70NO8P	PE(16:2_18:2)	GP	PE	-	4.37440306	2.98086606	4.5099035	3.13447927	6.23145401	5.85221675	7.510162599999999	8.70507139	8.25895047	7.18734553	1.848019514538429	0.002966316342824091	0.19196304332847328	0.5659553562364322	-0.8212398401986375	down	C00350	ko00563,ko00564,ko01100,ko04136,ko04140,ko04723,ko05167
LIPID-N-1071	C42H78NO8P	PE(18:1_19:2)	GP	PE	-	3.81088825	4.11883182	2.97613002	3.46814965	3.20474777	2.26600985	2.44918699	1.87099951	1.97155468	2.40237271	2.0164540595611853	0.0011394676090625453	0.1669211823978936	1.6038822121911553	0.6815681953293827	up	C00350	ko00563,ko00564,ko01100,ko04136,ko04140,ko04723,ko05167
LIPID-N-1095	C45H78NO8P	PE(20:1_20:5)	GP	PE	LMGP02010864	1.57593123	1.92346425	1.68613509	3.07381193	5.56874382	4.95566502	5.09146341	8.92171344	3.23688082	5.87246663	1.3803853487423994	0.045717243666701636	0.34350529059872764	0.49248497338645336	-1.0218483889002203	down	C00350	ko00563,ko00564,ko01100,ko04136,ko04140,ko04723,ko05167
LIPID-N-1062	C40H76NO8P	PE(16:0_19:2)	GP	PE	-	1.03151862	0.946626385	0.695784662	1.1627907	0.99901088	0.43940886700000004	0.715447154	0.47070408700000005	0.370769985	0.51705388	1.9770036813475043	0.0015967442024816903	0.1669211823978936	1.9239922347511522	0.9441029763903814	up	C00350	ko00563,ko00564,ko01100,ko04136,ko04140,ko04723,ko05167
LIPID-N-0375	C45H84NO8P	PE(18:2_22:1)	GP	PE	LMGP02010676	0.8118433620000001	1.06747231	0.146267141	0.5176946410000001	0.805143422	0.960591133	1.2296748	0.994583949	1.44188328	1.24567474	1.555177822009237	0.029634491129631093	0.31490311829127515	0.5701955538305861	-0.8104713051582754	down	C00350	ko00563,ko00564,ko01100,ko04136,ko04140,ko04723,ko05167
LIPID-N-1053	C34H66NO8P	PE(12:0_17:1)	GP	PE	LMGP02010364	0.35530086	0.315206445	0.248857288	0.226491405	0.15529179	0.0897536946	0.0875	0.12309207300000001	0.0549288867	0.0660405339	1.9585837516255833	0.005259313240661861	0.21711709074100066	3.088300219033025	1.6268130063161779	up	C00350	ko00563,ko00564,ko01100,ko04136,ko04140,ko04723,ko05167
LIPID-N-1092	C45H80NO8P	PE(20:1_20:4)	GP	PE	LMGP02010863	0.263610315	0.210473313	0.175723718	0.197168857	0.453016815	0.41773399	0.647357724	0.734613491	0.7493869540000001	0.70192783	1.9360653983926117	0.0012416645519314497	0.1669211823978936	0.399872354645187	-1.322388551661184	down	C00350	ko00563,ko00564,ko01100,ko04136,ko04140,ko04723,ko05167
LIPID-N-0377	C45H84NO8P	PE(18:1_22:2)	GP	PE	LMGP02010651	0.183381089	0.0709969789	0.0901980701	0.160768453	0.319485658	0.161576355	0.474593496	0.616445101	0.328592447	0.437963421	1.5143811216724796	0.032517956872528814	0.31490311829127515	0.408499489409222	-1.2915938197654704	down	C00350	ko00563,ko00564,ko01100,ko04136,ko04140,ko04723,ko05167
LIPID-N-1076	C40H72NO8P	PE(15:0_20:4)	GP	PE	LMGP02010467	0.17191977100000003	0.19536757300000002	0.19908583	0.108190091	0.242334322	0.616748768	0.31808943100000003	0.325947809	0.251103482	0.389520514	1.5858051951057497	0.03225861408571684	0.31490311829127515	0.48221981848792245	-1.052237150196008	down	C00350	ko00563,ko00564,ko01100,ko04136,ko04140,ko04723,ko05167
LIPID-N-0362	C45H86NO8P	PE(18:1_22:1)	GP	PE	LMGP02010650	0.10697230199999999	0.0509566969	0.0719146775	0.0705763397	0.292779426	0.226600985	0.328252033	0.211718365	0.36390387399999996	0.303509639	1.6600980880822909	0.016214597379013488	0.2913911510907282	0.4136720294297996	-1.2734406823158333	down	C00350	ko00563,ko00564,ko01100,ko04136,ko04140,ko04723,ko05167
LIPID-N-0750	C39H76NO7P	PE(O-16:1_18:1)	GP	PE-O	-	52.0534862	49.2950655	62.976130000000005	73.3063701	142.927794	62.068965500000004	194.10569099999998	263.417036	233.447769	168.561542	1.5737442439279994	0.03196857546435942	0.31490311829127515	0.4129323257621648	-1.276022732824474	down	-	-
LIPID-N-0749	C39H76NO7P	PE(O-16:0_18:2)	GP	PE-O	LMGP02020100	10.4106972	13.2930514	4.26612494	8.69565217	8.95153314	11.3793103	16.920731699999997	14.3771541	23.737126	17.4987642	1.6611314301233349	0.018019013629780544	0.2913911510907282	0.543622703697409	-0.8793223852359261	down	-	-
LIPID-N-0871	C45H76NO7P	PE(O-18:2_22:6)	GP	PE-O	-	4.26934097	3.68076536	4.29151854	6.62285137	12.363996	14.630541899999999	12.601626	10.7336288	7.40559098	12.0612951	1.4668911473932134	0.03324748889200041	0.31596739443516475	0.5437404406063163	-0.8790099625532852	down	-	-
LIPID-N-0736	C39H78NO7P	PE(O-16:0_18:1)	GP	PE-O	LMGP02020018	1.97707736	3.0060423	2.0162519	2.64914055	3.88229476	3.95073892	6.96138211	6.74544559	8.19028936	5.832921400000001	1.9296037752090676	0.0038611051902671736	0.1943422945767811	0.42709832235814915	-1.2273598638010845	down	-	-
LIPID-N-0810	C41H74NO7P	PE(O-20:5_16:0)	GP	PE-O	-	0.931232092	0.624370594	0.8125952259999999	0.970677452	1.13254204	0.300492611	0.35924796700000006	0.866568193	0.241294752	0.483440435	1.7489801573239394	0.014423525590411367	0.2913911510907282	1.9863749830868473	0.9901379970725096	up	-	-
LIPID-N-0792	C43H80NO7P	PE(O-16:0_22:4)	GP	PE-O	LMGP02020037	0.525310411	0.579053374	0.152869477	0.631951466	1.34520277	0.842364532	1.21443089	1.27523387	1.10838646	1.54720712	1.4266402605338548	0.047054158480106745	0.34350529059872764	0.5401788935513973	-0.8884908244659044	down	-	-
LIPID-N-0843	C45H80NO7P	PE(O-18:0_22:6)	GP	PE-O	LMGP02020104	0.311365807	0.263846928	0.113763332	0.317997978	0.756676558	1.1773399	0.7876016259999999	0.659773511	0.711132908	0.706870984	1.6048272391840022	0.013169399412411758	0.2913911510907282	0.43625357932965514	-1.1967611266367995	down	-	-
LIPID-N-0761	C44H86NO7P	PE(O-18:1_21:1)	GP	PE-O	-	0.0730659026	0.058408862	0.063991874	0.102123357	0.108803165	0.0216256158	0.04527439019999999	0.031117676	0.0549288867	0.0292140386	1.8252409674656258	0.007882919476989303	0.25798439829914915	2.2309607253927943	1.1576651161011984	up	-	-
LIPID-N-0785	C47H90NO7P	PE(O-24:2_18:1)	GP	PE-O	-	0.029847182400000002	0.009214501509999999	0.017166074099999998	0.009555106170000001	0.0259643917	0.0183251232	0.0405487805	0.044116198899999993	0.0396763119	0.0469105289	1.6072214087675014	0.01844945326108057	0.2913911510907282	0.48395788134645074	-1.0470465990748412	down	-	-
LIPID-N-0772	C41H78NO7P	PE(O-16:0_20:3)	GP	PE-O	LMGP02020096	0.0213944604	0.0242698892	0.0331132555	0.0824064712	0.140949555	0.0921182266	0.169715447	0.13884785800000002	0.163315351	0.157686604	1.6649202804079624	0.018136515039566023	0.2913911510907282	0.4186511634392716	-1.2561794604806416	down	-	-
LIPID-P-1390	C45H78NO7P	PE(P-18:1_22:5)	GP	PE-P	-	38.061127	32.6787513	33.6211275	51.5672396	70.7220574	62.068965500000004	71.6463415	82.717873	52.476704299999994	71.1814137	1.446793546556026	0.03575605458593098	0.31787208897534336	0.6664395829381087	-0.5854540032886717	down	C00350	ko00563,ko00564,ko01100,ko04136,ko04140,ko04723,ko05167
LIPID-P-1309	C37H74NO7P	PE(P-16:0_16:0)	GP	PE-P	LMGP02030013	13.2760267	12.9405841	8.68461148	20.626895899999997	18.2492582	4.92610837	9.95934959	6.59773511	9.51446788	10.5289174	1.5773893879866083	0.034816825944614924	0.31787208897534336	1.7766302765948927	0.8291434823681266	up	C00350	ko00563,ko00564,ko01100,ko04136,ko04140,ko04723,ko05167
LIPID-P-1317	C40H78NO7P	PE(P-17:0_18:1)	GP	PE-P	-	4.20725883	2.29607251	2.19908583	2.75025278	7.91295747	5.56650246	10.467479699999998	19.596258	8.28837666	9.73801285	1.4690100783018878	0.04151959550243292	0.3380070859346377	0.36091770092722636	-1.4702581940636983	down	C00350	ko00563,ko00564,ko01100,ko04136,ko04140,ko04723,ko05167
LIPID-P-0648	C42H78NO7P	PE(P-17:0_20:3)	GP	PE-P	-	1.89589303	1.53071501	1.15286948	2.63902932	4.93076162	4.04926108	4.71036585	5.80994584	3.73222168	3.98418191	1.4473701334159081	0.037188372875567144	0.31986708061959335	0.5451530713191514	-0.8752667196282108	down	C00350	ko00563,ko00564,ko01100,ko04136,ko04140,ko04723,ko05167
LIPID-P-1389	C44H76NO7P	PE(P-17:0_22:6)	GP	PE-P	-	0.702005731	0.447129909	0.316912138	0.697674419	1.60731949	2.96551724	1.68699187	2.39783358	0.990681707	1.56203658	1.4902920625475675	0.025607127754380732	0.3052639177035387	0.39269163197358714	-1.3485312395335134	down	C00350	ko00563,ko00564,ko01100,ko04136,ko04140,ko04723,ko05167
LIPID-P-0649	C43H80NO7P	PE(P-18:0_20:3)	GP	PE-P	LMGP02030055	0.426934097	1.10775428	0.8481462670000001	0.626895854	2.04747774	2.54187192	2.22052846	3.32348597	1.81461501	1.64112704	1.6151782840131321	0.013557976867615425	0.2913911510907282	0.43817111959695393	-1.1904336972487284	down	C00350	ko00563,ko00564,ko01100,ko04136,ko04140,ko04723,ko05167
LIPID-N-0444	C40H75O10P	PG(18:2_16:0)	GP	PG	LMGP04010877	3.74403056	4.72306143	4.19502285	3.36703741	5.65776459	1.95073892	1.80894309	4.21467258	2.04021579	1.78942165	1.7342000827859714	0.012642851331532215	0.2913911510907282	1.8372527518556787	0.8775501124402734	up	-	-
LIPID-N-1180	C45H83O10P	PG(21:1_18:2)	GP	PG	-	1.08882521	1.41993958	0.971051295	0.938321537	1.05835806	0.7182266009999999	0.45934959299999994	0.482520926	0.7552721920000001	0.7029164609999999	1.8834478078717647	0.0026925613250565134	0.19196304332847328	1.7562520181501018	0.8124998831689919	up	-	-
LIPID-N-0439	C41H79O10P	PG(17:0_18:1)	GP	PG	LMGP04010893	0.9035339059999999	0.724068479	0.726256983	0.834175935	0.7734915920000001	0.39014778299999997	0.263211382	0.453963565	0.216772928	0.254078102	2.1846836974137998	4.683365651621903e-5	0.06364693920554167	2.510196909496201	1.327800539160591	up	-	-
LIPID-N-1130	C36H69O10P	PG(14:0_16:1)	GP	PG	LMGP04010203	0.7564469909999999	0.554884189	0.570848146	0.656218402	0.865479723	0.434482759	0.542682927	0.601674052	0.46493379100000004	0.46564508200000004	1.6610016363150613	0.034873258700987786	0.31787208897534336	1.3564406656104138	0.43982594161034144	up	-	-
LIPID-N-1158	C42H79O10P	PG(16:0_20:2)	GP	PG	LMGP04010197	0.542502388	0.484390735	0.36769934	0.283114257	0.317507418	0.29655172399999996	0.201219512	0.141802068	0.11966650300000001	0.0775086505	1.8376066177955244	0.0066299483646746	0.25028055076646616	2.3844849908193586	1.2536777016927951	up	-	-
LIPID-N-1132	C37H71O10P	PG(15:0_16:1)	GP	PG	LMGP04010205	0.12034384	0.12789526699999998	0.128999492	0.136501517	0.194856578	0.0995073892	0.0945121951	0.067159035	0.0920058852	0.128521997	1.5540702778292825	0.02877095564748897	0.31279782979950005	1.4710133489863224	0.5568103386586747	up	-	-
LIPID-N-1127	C34H65O10P	PG(12:0_16:1)	GP	PG	LMGP04010049	0.11556829	0.157099698	0.105637379	0.06734074820000001	0.0634025717	0.0404926108	0.025203252000000002	0.0729689808	0.0391368318	0.0237271379	1.6800086907736014	0.019224787147995807	0.2913911510907282	2.525935019238264	1.3368175256541486	up	-	-
LIPID-N-1311	C43H78NO10P	PS(19:1_18:2)	GP	PS	LMGP03010493	1711.55683	2477.34139	1426.1046199999998	857.431749	702.274975	370.44335	229.674797	182.373215	215.79205499999998	514.087988	1.7159641113105897	0.022406937995057958	0.30149533401271056	4.744012972131008	2.24610795482563	up	C02737	ko00260,ko00564,ko01100,ko05140,ko05146,ko05322
LIPID-N-1330	C43H74NO10P	PS(17:1_20:4)	GP	PS	LMGP03010270	504.297994	483.383686	479.43118300000003	315.47017200000005	581.602374	368.472906	196.95122	145.74101399999998	150.465915	419.179436	1.6469812383098057	0.018339942441730428	0.2913911510907282	1.8458510650971862	0.8842861519468996	up	C02737	ko00260,ko00564,ko01100,ko05140,ko05146,ko05322
LIPID-N-0584	C44H80NO10P	PS(18:0_20:3)	GP	PS	LMGP03010885	368.67239700000005	404.833837	300.660234	216.380182	269.040554	214.778325	149.390244	124.470704	122.02059799999999	284.72565499999996	1.5908392656523394	0.020596349656604295	0.2946362019297393	1.7418052433427433	0.8005833207385382	up	C02737	ko00260,ko00564,ko01100,ko05140,ko05146,ko05322
LIPID-N-1334	C45H78NO10P	PS(19:1_20:4)	GP	PS	LMGP03010503	223.495702	213.494461	239.715592	188.877654	284.866469	127.48768500000001	66.46341460000001	89.611029	111.034821	249.134948	1.5730318050094345	0.029815044200623086	0.31490311829127515	1.7871568618693223	0.8376662677924669	up	C02737	ko00260,ko00564,ko01100,ko05140,ko05146,ko05322
LIPID-N-0572	C44H84NO10P	PS(18:1_20:0)	GP	PS	LMGP03010957	110.60171899999999	139.375629	68.4611478	114.054601	185.361029	105.024631	280.487805	258.000985	225.600785	395.45229900000004	1.5349366393147965	0.04795172449705124	0.34350529059872764	0.48858966559453504	-1.033304746127039	down	C02737	ko00260,ko00564,ko01100,ko05140,ko05146,ko05322
LIPID-N-0580	C46H86NO10P	PS(18:1_22:1)	GP	PS	LMGP03010337	63.419293200000006	51.9637462	63.585576399999994	39.635996	58.5558853	26.6009852	25.406504100000003	29.542097499999997	20.2059833	39.347503700000004	1.9537405416132827	0.0015107512034180806	0.1669211823978936	1.9642413849385612	0.973972232837477	up	C02737	ko00260,ko00564,ko01100,ko05140,ko05146,ko05322
LIPID-N-0259	C46H86NO8P	PC(20:1_18:2)	GP	PC	LMGP01011818	6.63801337	7.31117825	2.74250889	1.72901921	4.95548961	6.42364532	10.2642276	7.87789266	6.50318784	8.03756797	1.4394054028324235	0.04495353128843975	0.34350529059872764	0.5977573176830189	-0.7423682085194563	down	C00157	ko00564,ko00590,ko00591,ko00592,ko01100,ko04723,ko05231
LIPID-N-0980	C36H72NO8P	PC(10:0_18:0)	GP	PC	LMGP01010390	204.393505	286.00201400000003	177.75520600000002	232.55813999999998	296.735905	283.743842	381.097561	520.9256519999999	406.081412	355.907069	1.6836951361010148	0.013908440306975335	0.2913911510907282	0.6147818593595824	-0.7018534994717083	down	C00157	ko00564,ko00590,ko00591,ko00592,ko01100,ko04723,ko05231
LIPID-N-0241	C46H88NO8P	PC(18:0_20:2)	GP	PC	LMGP01010788	3.5243553	4.43101712	2.30573895	3.07381193	4.6983185	5.89162562	6.16869919	6.85376662	6.061795	4.52792882	1.7579734155208457	0.004407840461109708	0.20656052367752045	0.6112172831613701	-0.7102427563915363	down	C00157	ko00564,ko00590,ko00591,ko00592,ko01100,ko04723,ko05231
LIPID-N-0204	C38H76NO8P	PC(18:0_12:0)	GP	PC	LMGP01010736	16.7526266	12.7895267	16.7800914	13.4277048	11.8892186	8.5320197	6.8902439	13.9832595	9.51446788	8.97676718	1.6673436223273412	0.016696381007183025	0.2913911510907282	1.4956997269144614	0.5808205723025179	up	C00157	ko00564,ko00590,ko00591,ko00592,ko01100,ko04723,ko05231
LIPID-N-1013	C41H82NO8P	PC(16:0_17:0)	GP	PC	LMGP01010569	8.2425979	7.21047331	6.1452514	5.429727	3.86745796	3.57635468	2.78455285	4.52978828	2.4717999	2.7780524	1.788794114134335	0.012896378534871675	0.2913911510907282	1.914154795701049	0.9367075037842636	up	C00157	ko00564,ko00590,ko00591,ko00592,ko01100,ko04723,ko05231
LIPID-P-0534	C44H90NO7P	PC(O-16:0_20:0)	GP	PC-O	LMGP01020051	0.64469914	0.43202416899999996	0.266124937	0.419615774	0.698318497	0.8669950740000001	1.34146341	0.9758739540000001	2.05002452	1.08749382	1.732996252404927	0.01830801033334617	0.2913911510907282	0.3892503324443385	-1.3612298234299514	down	C00157	ko00564,ko00590,ko00591,ko00592,ko01100,ko04723,ko05231
LIPID-P-0561	C48H88NO7P	PC(O-20:1_20:4)	GP	PC-O	LMGP01020274	0.8156638009999999	0.620342397	0.312849162	0.447927199	0.878338279	1.27093596	1.29065041	0.613490891	1.11819519	1.11715274	1.5588803659764954	0.021272928173999606	0.2980403029738708	0.5683695327892762	-0.8150988732973302	down	C00157	ko00564,ko00590,ko00591,ko00592,ko01100,ko04723,ko05231
LIPID-P-0566	C48H86NO7P	PC(O-18:0_22:6)	GP	PC-O	LMGP01020110	3.97325692	4.81369587	2.47841544	5.92517695	5.67754698	10.049261099999999	11.3821138	5.475135400000001	6.83668465	6.77212061	1.5463340504918976	0.031184107044043324	0.31490311829127515	0.5644308045962063	-0.8251313677150675	down	C00157	ko00564,ko00590,ko00591,ko00592,ko01100,ko04723,ko05231
LIPID-P-0565	C46H82NO7P	PC(O-18:2_20:4)	GP	PC-O	LMGP01020064	1.57593123	1.9939577000000002	1.47282885	3.45803842	3.66963403	7.5862069000000005	8.42479675	3.21024126	3.35458558	4.65645082	1.4896210093923086	0.047225677613834914	0.34350529059872764	0.4469104182443538	-1.1619424180795432	down	C00157	ko00564,ko00590,ko00591,ko00592,ko01100,ko04723,ko05231
LIPID-P-0560	C46H84NO7P	PC(O-18:1_20:4)	GP	PC-O	LMGP01020104	16.6189112	14.803625400000001	8.56272219	21.2335693	23.2443126	35.862069	46.341463399999995	20.9748892	25.993133899999997	26.890756300000003	1.5427725805566077	0.030351690160088336	0.31490311829127515	0.5412142093489095	-0.8857283777308992	down	C00157	ko00564,ko00590,ko00591,ko00592,ko01100,ko04723,ko05231
LIPID-P-0544	C42H82NO7P	PC(O-16:0_18:2)	GP	PC-O	LMGP01020039	75.6446991	91.5407855	63.68715079999999	66.7340748	61.721068200000005	62.364532	56.300813	43.032988700000004	50.1226091	53.97923879999999	1.6151279769609717	0.023448117003824872	0.30399404855752893	1.351871831828726	0.4349583791717448	up	C00157	ko00564,ko00590,ko00591,ko00592,ko01100,ko04723,ko05231
LIPID-P-0538	C42H84NO7P	PC(O-18:1_16:0)	GP	PC-O	LMGP01020152	1.56638013	1.14803625	1.82833926	1.69868554	1.80019782	1.34975369	3.48577236	4.39192516	2.75625307	5.00247158	1.5966417082560702	0.04762662874744246	0.34350529059872764	0.47342256822719603	-1.0787996133746285	down	C00157	ko00564,ko00590,ko00591,ko00592,ko01100,ko04723,ko05231
LIPID-N-1392	C43H81O13P	PI(15:0_19:1)	GP	PI	LMGP06010117	63.0372493	52.9707956	43.4738446	68.55409499999999	39.5647873	26.2068966	25.8130081	49.039881799999996	29.622363899999996	43.895205100000005	1.5356031359278886	0.03562202286744288	0.31787208897534336	1.5328492692169347	0.6162158383896178	up	-	-
LIPID-N-1376	C41H79O13P	PI(16:0_16:0)	GP	PI	LMGP06010007	27.3161414	20.9466264	14.9517522	28.311425699999997	11.15727	6.99507389	10.365853699999999	8.586903	8.82785679	11.428571400000001	1.718789067373598	0.026428217505828664	0.3118002899875656	2.222375564748752	1.1521026419366227	up	-	-
LIPID-N-1375	C41H79O13P	PI(15:0_17:0)	GP	PI	LMGP06010867	12.817574	9.66767372	7.92280345	10.131445900000001	5.69732938	3.7635468	4.89837398	6.00689316	3.74693477	4.17202175	1.836678873582762	0.013099582662324909	0.2913911510907282	2.046984961702148	1.033500503554568	up	-	-
LIPID-N-1373	C35H67O13P	PI(10:0_16:0)	GP	PI	LMGP06010963	6.17000955	6.42497482	3.85982732	6.69362993	7.22057369	8.01970443	9.24796748	11.5608075	5.92447278	12.852199699999998	1.4603132590582115	0.047105219490824884	0.34350529059872764	0.6379354776594959	-0.6485175811918698	down	-	-
LIPID-N-0878	C36H69O8P	PMeOH(16:0_16:1)	GP	PMeOH	-	0.005921680989999999	0.00224572004	0.0	0.0062184024300000005	0.0167161227	0.00600985222	0.0180386179	0.021614968	0.0168219716	0.0168067227	1.430727331935056	0.038207031300404745	0.32452097210781283	0.39224479416516617	-1.3501737948754735	down	-	-
LIPID-P-2432	C41H79NO4	Cer(t17:2/24:0)	SP	Cer-NP	-	7.25883477	5.58912387	5.84052819	7.17896866	11.374876400000002	4.73399015	3.68394309	3.51058592	3.94310937	2.79782501	1.81045685068088	0.020510803733485	0.2946362019297393	1.994827101404276	0.996263708474574	up	-	-
LIPID-P-2433	C41H77NO4	Cer(t17:2/24:1)	SP	Cer-NP	-	4.62273161	4.32024169	4.90096496	5.2578362	7.12166172	2.27586207	2.77439024	2.91482029	5.19862678	2.48640633	1.6254181728534831	0.019343048246893972	0.2913911510907282	1.675607607125869	0.7446843390532009	up	-	-
LIPID-P-2429	C39H75NO4	Cer(t17:2/22:0)	SP	Cer-NP	-	2.81279847	1.42497482	1.9400711	2.14863498	1.97329377	1.2955665	1.2754065	1.05366814	1.80480628	0.91448344	1.6776152589616178	0.02193507120529545	0.30149533401271056	1.6235632713058918	0.699163608474062	up	-	-
LIPID-P-2431	C40H77NO4	Cer(t17:2/23:0)	SP	Cer-NP	-	2.29703916	2.19033233	1.70137125	2.30030334	2.92779426	1.33497537	1.14329268	1.7282127	2.41785189	1.17152743	1.5017880439276854	0.048025022232346025	0.34350529059872764	1.464474764488686	0.5503833332236265	up	-	-
LIPID-P-2405	C41H79NO4	Cer(t16:1/25:1)	SP	Cer-NP	-	0.702005731	0.795568983	0.47181310299999996	0.67239636	1.14243323	0.485221675	0.35467479700000004	0.309699655	0.6032368810000001	0.265941671	1.6463004738350413	0.029593746982786936	0.31490311829127515	1.8745120227456546	0.9065150788134718	up	-	-
LIPID-P-2114	C44H83NO3	Cer(d20:2/24:1)	SP	Cer-NS	-	0.47755491899999997	0.395266868	0.432199086	0.260869565	0.504451039	0.17635468	0.16717479699999999	0.21418020699999998	0.307994115	0.122590213	1.8829421299339533	0.004164012356741894	0.20210331402900833	2.0948639290146787	1.0668565373321806	up	-	-
LIPID-P-2451	C33H63NO4	Cer(t18:1/15:1)	SP	Cer-NP	-	0.46657115600000004	0.281470292	0.30319959399999996	0.436299292	0.470326409	0.302463054	0.25558943100000003	0.227474151	0.23639038699999998	0.315373208	1.6655578169869383	0.0357869239243764	0.31787208897534336	1.464055219737861	0.5499699687446236	up	-	-
LIPID-P-2111	C42H81NO3	Cer(d20:2/22:0)	SP	Cer-NS	-	6.82903534	4.90433031	5.02285424	2.6744186	2.53214639	1.4137931000000001	0.584349593	1.30477597	2.57969593	1.73010381	1.7098691088538422	0.019880844584896577	0.2913911510907282	2.8850121227845444	1.5285773810698562	up	-	-
LIPID-P-2055	C37H73NO3	Cer(d17:1/20:0)	SP	Cer-NS	-	4.14995224	2.57804632	1.80294566	2.8463093999999995	3.54104847	2.20689655	1.15853659	2.04332841	1.61844041	1.1319822	1.7618636206337417	0.024897309640766977	0.30399404855752893	1.8284061001020473	0.8705865373188011	up	-	-
LIPID-P-0123	C40H77NO3	Cer(d18:1/22:1)	SP	Cer-NS	-	1.64278892	1.13796576	1.18842052	1.93124368	2.04747774	0.78817734	1.34146341	0.595765633	1.06915154	0.70192783	1.6782636328694238	0.019069811955029162	0.2913911510907282	1.767579629202041	0.8217752096978579	up	C00195	ko00600,ko01100,ko04071,ko04217,ko04722,ko04920,ko04931,ko04933,ko05140,ko05415
LIPID-P-2061	C41H81NO3	Cer(d17:1/24:0)	SP	Cer-NS	-	0.525310411	0.39577039299999994	0.381919756	0.455005056	0.37042532100000003	0.20443349800000002	0.229166667	0.250123092	0.314860226	0.125556105	1.9772317865360374	0.0014534285717168443	0.1669211823978936	1.8933866930056018	0.9209690878027098	up	-	-
LIPID-P-0125	C44H85NO3	Cer(d18:1/26:1)	SP	Cer-NS	LMSP02010010	0.301337154	0.366565962	0.340274251	0.5055611729999999	0.633036597	0.35172413799999996	0.200711382	0.278680453	0.307994115	0.0919426594	1.5142592295537465	0.04632510348949803	0.34350529059872764	1.7438530895885802	0.8022785057974862	up	C00195	ko00600,ko01100,ko04071,ko04217,ko04722,ko04920,ko04931,ko04933,ko05140,ko05415
LIPID-P-0322	C54H101NO13	Hex2Cer(d18:1/24:1)	SP	Hex2Cer	LMSP0501AB09	4.66093601	4.99496475	2.31589639	4.04448938	4.80712166	2.91625616	1.56910569	4.27375677	1.75968612	1.63914978	1.5858811934021033	0.041784540424590975	0.3380070859346377	1.7127394378507677	0.7763056883085693	up	C01290	ko00600,ko01100
LIPID-P-0320	C52H99NO13	Hex2Cer(d18:1/22:0)	SP	Hex2Cer	LMSP0501AB06	3.82043935	2.90030211	1.16607415	2.34580384	2.61127596	0.0	0.518292683	1.2033481000000001	1.3575282	0.575383094	1.8613980172536069	0.008952576777232298	0.25798439829914915	3.5144923753675106	1.8133163250228126	up	C01290	ko00600,ko01100
LIPID-P-2162	C51H97NO10	HexCer(t19:1/26:1(2OH))	SP	HexCer-AP	-	3.03724928	3.3836858	1.47689182	2.87158746	3.28387735	0.930049261	1.77235772	1.26834072	2.07945071	2.03657934	1.637421664753374	0.02358530777264932	0.30399404855752893	1.7378110469602293	0.797271225746701	up	-	-
LIPID-P-2133	C37H69NO10	HexCer(t15:0/16:2(2OH))	SP	HexCer-AP	-	2.3495702	1.5347431999999999	0.648044693	1.87462083	1.58456973	1.22955665	0.7540650409999999	0.516001969	0.574791564	0.349975284	1.7203694786923576	0.026983149946126828	0.3118002899875656	2.333714170253155	1.2226278727803905	up	-	-
LIPID-P-0746	C47H95N2O6P	SM(d18:1/24:0)	SP	SM	LMSP03010008	3.96370583	3.81671702	3.92077197	5.80384226	6.07319486	3.89162562	3.42479675	3.75184638	2.31486023	3.12407316	1.5445791642127586	0.04729084054972849	0.34350529059872764	1.4283602841977434	0.5143599252116788	up	C00550	ko00600,ko01100,ko04071,ko04217
LIPID-P-0731	C40H83N2O6P	SM(d18:0/17:0)	SP	SM	LMSP03010046	3.25692455	2.74924471	2.02133062	3.30637007	4.16419387	3.45812808	6.72764228	7.36582964	11.7704757	5.43746911	1.5567618727088162	0.04699583275049312	0.34350529059872764	0.4458649819701135	-1.1653211993887835	down	C00550	ko00600,ko01100,ko04071,ko04217
LIPID-P-0095	C16H33NO2	SPH(d16:1)	SP	SPH	LMSP01040008	5.65425024	4.55186304	5.7694261	3.80182002	3.71909001	2.95566502	3.47560976	3.1117676	4.10004904	3.06475531	1.5403787193288139	0.03294964327489604	0.3153420085252374	1.4063122429660928	0.4919169510008035	up	C00836	ko00600,ko01100,ko04071
LIPID-P-1279	C17H35NO2	SPH(d17:1)	SP	SPH	LMSP01040002	0.045845272199999995	0.024370594199999998	0.0327069578	0.0266936299	0.0367952522	0.0125123153	0.0243902439	0.019891679	0.0221677293	0.0280771132	1.5438615123962895	0.03709441788323634	0.31986708061959335	1.5546817593324118	0.6366192933972277	up	-	-
LIPID-N-0606	C42H84NO6P	CerP(d18:1/24:0)	SP	CerP	LMSP02050008	0.623209169	0.53121853	0.479939055	0.528311426	0.714638971	0.413793103	0.279471545	0.42097488899999996	0.43158411	0.467128028	1.778879165360515	0.012248138960621664	0.2913911510907282	1.4294020004230854	0.5154117124138319	up	-	-
LIPID-P-1509	C38H77NO5	Cer(t18:0/20:0(2OH))	SP	Cer-AP	LMSP02030017	0.366762178	0.288016113	0.320975114	0.16784630899999997	0.25024728	0.173399015	0.0472560976	0.201871	0.0711132908	0.15175482	1.7550386301806287	0.010694634985845223	0.2849805675639933	2.1596830951741053	1.1108196315725825	up	C00195	ko00600,ko01100,ko04071,ko04217,ko04722,ko04920,ko04931,ko04933,ko05140,ko05415
LIPID-P-0106	C42H85NO3	Cer(d18:0/24:0)	SP	Cer-NDS	LMSP02020012	0.282234957	0.200906344	0.208735399	0.26744186	0.266073195	0.0921182266	0.0797764228	0.0753323486	0.18293281	0.16559565	1.9096100153151565	0.002653140784405538	0.19196304332847328	2.056870379524076	1.0404508805376211	up	C00195	ko00600,ko01100,ko04071,ko04217,ko04722,ko04920,ko04931,ko04933,ko05140,ko05415
LIPID-P-0001	C7H15NO3	DL-Carnitine	FA	CAR	-	2.75071633	3.10171198	2.86439817	2.64914055	2.98714144	2.67980296	2.43902439	2.20580995	2.80529671	2.39248641	1.5332225694930068	0.02730260081568823	0.3118002899875656	1.1461928276322797	0.19684977364718265	up	C00318	ko04714,ko04976,ko05415
LIPID-P-0049	C25H45NO4	Carnitine C18:2	FA	CAR	LMFA07070009	1.47659981	2.11480363	1.19654647	0.855409505	1.256182	0.9379310340000001	0.445121951	0.5553914329999999	0.839627268	0.480474543	1.681150777203985	0.02120776951919808	0.2980403029738708	2.117367970291883	1.0822720122759018	up	C02301	ko04714
LIPID-P-0042	C25H47NO4	Carnitine C18:1	FA	CAR	LMFA07070096	1.44794651	1.94360524	2.84408329	1.76339737	2.11671612	1.3773399	0.727642276	0.720827179	1.79107406	0.670291646	1.562918102561213	0.01761588727910374	0.2913911510907282	1.91326150794915	0.936034077257903	up	C02301	ko04714
LIPID-P-0021	C23H45NO4	Carnitine C16:0	FA	CAR	LMFA07070004	1.10983763	1.60926485	2.19400711	1.29625885	1.29179031	1.28866995	0.56097561	0.659773511	0.837665522	0.652496293	1.5729102361034297	0.0189816179121067	0.2913911510907282	1.8754861981306108	0.9072646461175968	up	C02990	ko00071,ko01212
LIPID-P-0023	C25H49NO4	Carnitine C18:0	FA	CAR	LMFA07070008	0.613180516	0.9446122859999999	0.991366176	0.669362993	0.646884273	0.6463054189999999	0.205284553	0.301329394	0.235409514	0.340088977	1.7611012552490688	0.00527215893631569	0.21711709074100066	2.236384117616762	1.1611680043648696	up	C02301	ko04714
LIPID-P-0039	C23H43NO4	Carnitine C16:1	FA	CAR	LMFA07070097	0.39541547299999996	0.574018127	0.7963433209999999	0.541961577	0.48862512399999997	0.39014778299999997	0.237804878	0.222550468	0.472780775	0.23331685600000002	1.533076856907434	0.019522389685915895	0.2913911510907282	1.7964552593434426	0.8451530055170285	up	C02301	ko04714
LIPID-P-1299	C25H43NO4	Carnitine C18:3	FA	CAR	LMFA07070112	0.13982808	0.237663646	0.18669375300000002	0.183417594	0.188526212	0.19014778300000001	0.059959349599999996	0.119940916	0.125747916	0.0642609985	1.5459944065107776	0.03365936845236312	0.31672925516604467	1.671489413895299	0.7411342179112735	up	C02301	ko04714
LIPID-P-0009	C13H25NO5	Carnitine C6-OH	FA	CAR	LMFA07070072	0.0716332378	0.0650553877	0.0658202133	0.0885743175	0.0631058358	0.0717241379	0.047357723600000005	0.0451009355	0.057479156399999995	0.050222441900000005	1.5000520054537256	0.039453512652532594	0.32894063616436686	1.3027190902559314	0.3815260242083305	up	C02301	ko04714
LIPID-P-1300	C27H47NO4	Carnitine C20:3	FA	CAR	-	0.06972301809999999	0.10533736199999999	0.11640426599999999	0.078867543	0.103461919	0.0955665025	0.0166056911	0.0261939931	0.026287395800000002	0.024913494799999998	1.7116237376601013	0.013436468814408985	0.2913911510907282	2.4993480663849423	1.3215518292678157	up	C02301	ko04714
LIPID-P-0050	C27H49NO4	Carnitine C20:2	FA	CAR	LMFA07070011	0.06838586440000001	0.120644512	0.0912138141	0.0481294237	0.0929772502	0.0537931034	0.011910569099999999	0.0299359921	0.014830799399999999	0.0336134454	1.8024081957890132	0.0069174178102584674	0.2540748865984123	2.924343642219358	1.548112853628013	up	C02301	ko04714
LIPID-P-1302	C27H45NO4	Carnitine C20:4	FA	CAR	LMFA07070088	0.0657115568	0.0747230614	0.056272219400000004	0.045904954500000004	0.0830860534	0.0516256158	0.0219512195	0.0263909404	0.044531633200000004	0.0257043994	1.7993284708720747	0.007932010303221852	0.25798439829914915	1.9135755465936892	0.9362708586989124	up	C02301	ko04714
LIPID-P-0051	C25H45NO5	Carnitine C18:2-OH	FA	CAR	LMFA07070042	0.055969436500000004	0.061430010099999995	0.0587100051	0.0246713852	0.0650840752	0.0516256158	0.0196544715	0.0129985229	0.0341343796	0.014829461200000001	1.5366906945046837	0.03267206746068418	0.31490311829127515	1.995346904118418	0.9966395902286718	up	C02301	ko04714
LIPID-P-0024	C27H53NO4	Carnitine C20:0	FA	CAR	LMFA07070052	0.0366762178	0.0626384693	0.0654139157	0.0578361982	0.0439169139	0.0433497537	0.0152439024	0.037026095499999995	0.0110838646	0.040731586800000004	1.5103632784950238	0.027290399270887854	0.3118002899875656	1.8074497099583469	0.8539555065384727	up	C02301	ko04714
LIPID-P-1282	C24H47NO4	Carnitine C17:0	FA	CAR	LMFA07070067	0.0257879656	0.0342396777	0.0528186897	0.030738119300000002	0.0265084075	0.038423645299999996	0.00737804878	0.00947316593	0.0108484551	0.0100247158	1.4326885222215737	0.04013251322768634	0.332561496807474	2.2337131737659006	1.1594439443923328	up	C02301	ko04714
LIPID-P-1301	C29H51NO4	Carnitine C22:3	FA	CAR	-	0.024450811800000003	0.0422960725	0.0412392077	0.030738119300000002	0.027497527200000003	0.0273891626	0.004430894310000001	0.0101624815	0.00400196175	0.0121601582	1.7827427524526795	0.004956397644308558	0.21711709074100066	2.8587619772541393	1.5153905050580943	up	C02301	ko04714
LIPID-P-1290	C24H45NO4	Carnitine C17:1	FA	CAR	-	0.0198662846	0.024773413900000003	0.04428643980000001	0.0295247725	0.0308605341	0.0204926108	0.008008130079999998	0.0122895126	0.019813634099999998	0.010954028700000002	1.6324704428389551	0.01531859546215446	0.2913911510907282	2.0865817880408524	1.0611414712307712	up	C02301	ko04714
LIPID-P-0044	C29H55NO4	Carnitine C22:1	FA	CAR	-	0.013677172900000001	0.011017119799999999	0.00487557136	0.007340748229999999	0.0112759644	0.00461083744	0.00282520325	0.0066174298399999994	0.00321726336	0.0032229362300000004	1.8092515140621508	0.019940674798703255	0.2913911510907282	2.3512907355219985	1.2334529382945603	up	C02301	ko04714
LIPID-P-1297	C29H53NO4	Carnitine C22:2	FA	CAR	LMFA07070012	0.00559694365	0.009224572	0.00743524632	0.00507583418	0.006923837779999999	0.00496551724	0.000719512195	0.00252092565	0.000745463462	0.0037370242200000002	1.8055132370695992	0.00473710398470147	0.21459081050697656	2.699813882527323	1.4328599554206158	up	C02301	ko04714
LIPID-P-0043	C27H51NO4	Carnitine C20:1	FA	CAR	LMFA07070010	0.00208213945	0.0034843907399999996	0.0027628237699999997	0.0016986855399999997	0.00290801187	0.0016630541899999999	0.00047154471499999997	0.0007956671589999999	0.000476704267	0.00101433515	1.885496567092413	0.0028761541300877536	0.19196304332847328	2.925844284135317	1.5488529900903085	up	C02301	ko04714
LIPID-P-1303	C29H49NO4	Carnitine C22:4	FA	CAR	LMFA07070022	0.0017115568300000003	0.0032225579100000003	0.00209243271	0.00199797776	0.0033827893200000002	0.00202955665	0.00120121951	0.0012131954699999999	0.00137518391	0.00145526446	1.5727996233652501	0.03661942128266565	0.31986708061959335	1.7056087674343796	0.7702867591933048	up	C02301	ko04714
LIPID-P-1283	C28H55NO4	Carnitine C21:0	FA	CAR	-	0.00048137535799999996	0.000741188318	0.000625698324	0.0006329625880000001	0.000462908012	0.000587192118	0.0	0.000281634663	0.0	0.00037963420700000004	1.5567956149232063	0.03698064001760318	0.31986708061959335	2.3582095302124086	1.2376919094833227	up	C02301	ko04714
LIPID-N-0022	C18H32O3	12,13-EpOME	FA	Eicosanoid	-	7.0487106	6.74723061	3.10817674	3.21536906	2.61127596	2.52216749	1.10772358	1.13835549	1.65179009	0.92733564	1.693071137563641	0.03073807849145663	0.31490311829127515	3.093726855373487	1.6293458271057775	up	C14826	ko00591,ko01100
LIPID-N-0020	C18H30O3	13-HOTrE	FA	Eicosanoid	-	0.538681948	0.48338368600000003	0.24581005600000003	0.202224469	0.11849653800000001	0.102660099	0.049186991900000004	0.049827671100000005	0.0676802354	0.0482451804	1.682823400488571	0.03556252761402479	0.31787208897534336	5.001875968723088	2.3224692835231466	up	-	-
LIPID-N-0056	C20H32O5	PGE2	FA	Eicosanoid	LMFA03010003	0.340019102	0.239677744	0.144438801	0.17411526800000002	0.13016815	0.11014778300000001	0.0697154472	0.0919743968	0.0594409024	0.0579337617	1.7620863298598564	0.02709901982015305	0.3118002899875656	2.642308808114616	1.4017990850180033	up	C00584	ko00590,ko01100,ko04024,ko04080,ko04625,ko04726,ko04750,ko04921,ko04923,ko04924,ko04976,ko05140,ko05143,ko05146,ko05163,ko05165,ko05200,ko05323
LIPID-N-0026	C18H34O4	9,10-DiHOME	FA	Eicosanoid	-	0.14135625599999999	0.109969789	0.0859319451	0.130434783	0.0929772502	0.0516256158	0.0577235772	0.0401772526	0.0633643943	0.0308452793	2.019441027188435	0.0017247999777421643	0.1674287978394001	2.3003157067579996	1.2018318773945749	up	C14828	ko00591
LIPID-N-0034	C20H32O3	(±)12-HETE	FA	Eicosanoid	LMFA03060088	0.0937917861	0.0592145015	0.0351447435	0.0509605662	0.0573689416	0.045123152699999995	0.0294715447	0.0315115707	0.0270720942	0.0320316362	1.6402140062397588	0.04989885728594749	0.35503951335917616	1.7945677718773179	0.8436364075814486	up	C14777	ko00590,ko04913,ko04925
LIPID-N-0053	C20H32O5	LipoxinA4	FA	Eicosanoid	LMFA03040001	0.06208213940000001	0.0441087613	0.0316912138	0.030333670400000002	0.0263105836	0.0248275862	0.0183536585	0.020679468200000002	0.023540951400000003	0.011448344	1.6420639485949844	0.03944715626206316	0.32894063616436686	1.9678943061859104	0.9766527369188941	up	-	-
LIPID-N-0058	C20H34O5	5-isoPGF2VI	FA	Eicosanoid	LMFA03110011	0.0212034384	0.0187713998	0.0136312849	0.0174115268	0.0138081108	0.014009852199999999	0.0126829268	0.00970950271	0.015183913700000001	0.0117844785	1.5188978325654905	0.043393042615342416	0.34350529059872764	1.3385649144345673	0.4206871049569871	up	-	-
LIPID-N-0067	C10H20O2	FFA(10:0)	FA	FFA	LMFA01010010	450.81184299999995	479.355488	393.092941	394.337715	288.822948	197.04433500000002	229.674797	218.611521	187.34673899999999	242.21453300000002	1.9772534687003018	0.003274978938925243	0.1943422945767811	1.8666257400714958	0.9004326950688115	up	-	-
LIPID-N-0072	C15H30O2	FFA(15:0)	FA	FFA	LMFA01010015	39.923591200000004	46.6263847	43.7785678	40.7482305	27.7942631	37.1428571	27.3373984	22.156573100000003	30.014713099999998	20.8601087	1.5499393622708733	0.02278156583942116	0.30353086250758193	1.446212278897934	0.5322793304604458	up	C16537	-
LIPID-N-0085	C19H36O2	FFA(19:1)	FA	FFA	LMFA01030857	18.4336199	12.286002	20.3148807	11.830131399999999	16.7161227	14.679803	6.17886179	7.68094535	7.03285924	7.4147305999999995	1.7177166100765215	0.012471357560774212	0.2913911510907282	1.8512663475877777	0.888512475273575	up	-	-
LIPID-P-0786	C49H94O6	TG(14:0_16:0_16:0)	GL	TG	LMGL03012786	263.610315	296.072508	245.810056	214.35793700000002	201.78041499999998	138.916256	179.878049	190.05416100000002	190.28935800000002	203.657934	1.6259662128256287	0.016584250999329416	0.2913911510907282	1.3531645670404224	0.43633730540124727	up	C00422	ko00561,ko01100,ko04714,ko04923,ko04931,ko04975,ko04977,ko04979,ko05417
LIPID-P-0789	C51H98O6	TG(14:0_16:0_18:0)	GL	TG	LMGL03014225	196.752627	167.170191	186.084307	153.083923	161.81998000000002	151.527094	109.756098	132.939439	128.886709	122.59021299999999	1.8961542230451052	0.0033626130735461054	0.1943422945767811	1.339494543524951	0.42168870432659483	up	C00422	ko00561,ko01100,ko04714,ko04923,ko04931,ko04975,ko04977,ko04979,ko05417
LIPID-P-0787	C50H96O6	TG(15:0_16:0_16:0)	GL	TG	LMGL03012900	31.614135600000004	28.700906300000003	30.0660234	30.535894800000005	20.2769535	13.399014800000002	11.0772358	15.3618907	17.3614517	17.3999011	1.982809253592558	0.0010483437749594625	0.1669211823978936	1.8926926422682002	0.9204401482430645	up	C00422	ko00561,ko01100,ko04714,ko04923,ko04931,ko04975,ko04977,ko04979,ko05417
LIPID-P-0791	C52H100O6	TG(16:0_16:0_17:0)	GL	TG	LMGL03010019	19.4842407	14.6022155	17.1660741	9.62588473	5.43026706	4.42364532	4.3800813	5.88872477	9.90681707	5.79337617	1.4973799694237055	0.045335320617261705	0.34350529059872764	2.181734524824732	1.1254755640722687	up	C00422	ko00561,ko01100,ko04714,ko04923,ko04931,ko04975,ko04977,ko04979,ko05417
LIPID-P-0790	C51H98O6	TG(15:0_16:0_17:0)	GL	TG	LMGL03015006	1.91021968	1.5427996000000002	1.97866938	1.29221436	1.17507418	0.8610837440000001	0.906504065	1.17774495	1.31633154	0.947108255	1.591250101825546	0.025028372218071616	0.30399404855752893	1.5164757374429985	0.6007224160295552	up	C00422	ko00561,ko01100,ko04714,ko04923,ko04931,ko04975,ko04977,ko04979,ko05417
LIPID-P-0170	C35H68O5	DG(14:0_18:0)	GL	DG	LMGL02010383	3.5148042	3.44410876	2.88471305	2.1536906000000005	2.89812067	4.22660099	3.66869919	5.475135400000001	6.04217754	3.30202669	1.5123482889395974	0.037816966583152097	0.3232280351352434	0.6557637455224962	-0.6087519516204307	down	C00641	ko00561,ko00562,ko00564,ko01100,ko04070,ko04730
LIPID-P-0199	C38H72O5	DG(16:0_19:1)	GL	DG	LMGL02010522	2.13944604	3.0715005	1.89944134	1.43579373	0.6824925820000001	0.7054187190000001	0.644308943	0.6390940420000001	1.29475233	0.42214532899999996	1.4885134826981001	0.04608659330000124	0.34350529059872764	2.4903866936455867	1.3163697734942523	up	C00641	ko00561,ko00562,ko00564,ko01100,ko04070,ko04730
LIPID-P-0282	C21H40O4	MG(18:1)	GL	MG	LMGL01010004	3.40974212	4.42094663	3.41797867	6.52173913	7.66567755	10.2463054	13.7195122	11.1767602	12.702305099999998	6.12951063	1.7468828386300865	0.008493331813839362	0.25798439829914915	0.47126206403527515	-1.0853985438777585	down	C01885	ko00561,ko01100,ko04714,ko04923,ko04975,ko04977
LIPID-P-1734	C41H72O10	MGDG(16:0_16:3)	GL	MGDG	-	292.26361	223.56495499999997	149.51752199999999	76.2386249	72.99703259999998	50.6403941	34.3495935	35.25356970000001	40.019617499999995	37.96342070000001	1.6369272064668565	0.04401006884097779	0.34350529059872764	4.10934638939506	2.0389089448155744	up	-	-
LIPID-N-0015	C26H43NO6	Glycocholicacid	ST	BA	LMST05030001	2.15377268	2.24572004	1.92991366	2.04246714	1.60237389	1.40394089	1.2195122	1.53618907	1.23589995	1.28027682	1.9896265853879138	0.0018689152167059874	0.16932371863356244	1.4940859712622552	0.579263164690222	up	C01921	ko00120,ko01100,ko04976,ko04979
LIPID-N-0010	C24H40O5	Ursocholicacid	ST	BA	LMST04010088	2.0487106	2.14501511	1.50837989	1.65824065	1.07814045	1.04433498	0.650406504	0.86164451	0.84355076	0.78101829	1.8775845297605571	0.009080533015018778	0.25798439829914915	2.018315578903412	1.013151768360796	up	C17644	-
LIPID-N-0014	C24H38O3	lithocholicacid-3-sulfate	ST	BA	LMST05020015	0.225883477	0.237663646	0.18131031	0.15470171900000002	0.136498516	0.10443349800000001	0.09502032519999999	0.113737075	0.117704757	0.128027682	1.7758262792059576	0.016002749841026957	0.2913911510907282	1.6747514474691718	0.7439469987874651	up	-	-
LIPID-N-0006	C24H40O4	Ursodeoxycholicacid	ST	BA	LMST04010033	0.140878701	0.0533736153	0.0771965465	0.0586450961	0.107814045	0.021133004900000002	0.0256097561	0.0630231413	0.051005394800000006	0.0257538309	1.6615273837270348	0.03424951453488406	0.31672925516604467	2.3477158739706105	1.2312578207066753	up	C07880	-
LIPID-N-0003	C24H40O3	isolithocholicacid	ST	BA	LMST04010004	0.0749761223	0.058408862	0.02595226	0.06117290190000001	0.0662710188	0.034236453199999996	0.0342479675	0.0322008863	0.031191760699999998	0.0326742462	1.728555009015224	0.042584388117412886	0.34243895533469887	1.7428068983653373	0.8014127288418291	up	C17658	-
LIPID-N-0001	C26H45NO8S2	taurolithocholicacid-3-sulfate	ST	BA	LMST05020003	0.0678127985	0.0644511581	0.0644997461	0.0606673407	0.0544015826	0.0328571429	0.042174796699999996	0.047661250599999996	0.0573810692	0.0421651013	1.789872925204794	0.007333417715373582	0.2555414019280179	1.4031386025310864	0.48865752592702755	up	C03642	ko04976
LIPID-N-0013	C24H38O3	Glycoursodeoxycholicacid	ST	BA	LMST05030016	0.00136103152	0.0012688821800000002	0.0013001523599999998	0.00175429727	0.00207220574	0.0018522167499999999	0.0038922764200000006	0.0026538650899999997	0.00333987249	0.0022392486399999997	1.6718208732518203	0.024081989911148172	0.30399404855752893	0.5549333219227877	-0.8496136601999834	down	-	-
LIPID-P-0066	C45H78O2	CE(18:1)	ST	CE	LMST01020003	58.834766	35.850956700000005	51.091924799999994	50.9605662	66.4688427	74.3842365	126.01626	106.351551	100.049044	108.74938200000001	1.9689048995057907	0.0015827414179559267	0.1669211823978936	0.5105359609372951	-0.9699155102021441	down	C14641	-
LIPID-P-0160	C54H82O4	CoenzymeQ9	PR	CoQ	LMPR02010004	18.4336199	14.551863	12.2905028	14.054600599999999	31.8496538	22.5123153	32.4186992	52.683407200000005	35.2623835	31.2901631	1.4934219889748201	0.02845899047644478	0.3119013553023262	0.5235220029950994	-0.9336779217335087	down	C01967	-
LIPID-P-0159	C53H80O4	CoenzymeQ8	PR	CoQ	LMPR02010005	1.09837631	0.9415911379999999	0.904012189	1.00606673	1.95351137	1.28571429	2.62195122	2.77203348	2.57969593	2.53583786	1.7420100832876273	0.009112031728005269	0.25798439829914915	0.5005037074817272	-0.998547339021515	down	C17569	-
